# Supplementary material for: Age-related decline in the resistance of mice to bacterial infection and in LPS/TLR4 pathway-dependent neutrophil responses
Source: Front Immunol. 2022 Aug 24;13:888415. doi: 10.3389/fimmu.2022.888415 (PMC9450589; doi:10.3389/fimmu.2022.888415)
Supplement: Supplementary file 1 [file Table_1.xlsx]

## Sheet: 7945 murine proteins
			Abundances (Scaled and Normalised)																Abundances (Normalised)
			Expt1				Expt2				Expt3				Expt4				Expt1				Expt2				Expt3				Expt4
Accession	Description	Description	young1	young2	old1	old2	young1	young2	old1	old2	young1	young2	old1	old2	young1	young2	old1	old2	young1	young2	old1	old2	young1	young2	old1	old2	young1	young2	old1	old2	young1	young2	old1	old2
O08976	Probasin OS=Mus musculus GN=Pbsn PE=2 SV=2	Pbsn	2.6	10.3	529.4	73	9.4	4.7	130.5	40.1									18	72.2	3701.7	510.6	65.6	33.1	912.2	280.4
P04945	Ig kappa chain V-VI region NQ2-6.1 OS=Mus musculus PE=2 SV=1	IgkNQ2-6.1	2.1		77.6	28	11.6	5.3	630.1	45.3	10.7	9.2	82.9	429.9	10.7	17.2	161.1	78.4	5.3		199.5	72	29.9	13.5	1620	116.4	17.8	15.4	138.6	719.2	18	28.7	269.6	131.1
Q8BZE1	Putative DMBT1-like protein OS=Mus musculus PE=2 SV=2	DMBT1-like	5.4	12.8	426.2	43	12.3	31.2	152.5	116.5									3.4	8.1	269.8	27.2	7.8	19.8	96.5	73.8
E9PX96	Seminal vesicle antigen OS=Mus musculus GN=Sva PE=4 SV=1	Sva	3.3	10.8	139.5	20.5	43.1	21.6	130.4	430.7									3.4	11.3	145.3	21.4	44.9	22.5	135.9	448.7
P01867	Ig gamma-2B chain C region OS=Mus musculus GN=Igh-3 PE=1 SV=3	Igh-3	17.1	15.2	145.1	132	22.7	22.8	246.4	198.8	14.6	12.5	251	152	22.4	17.6	132.7	197.3	135.4	120.7	1151.3	1046.9	180.1	180.5	1955.1	1577.4	95.7	81.9	1649.2	998.7	147.3	115.8	872.1	1296.5
P01592	Immunoglobulin J chain OS=Mus musculus GN=Jchain PE=1 SV=4	Jchain	10	16.9	207.9	329.7	15.8	22.6	98.2	99	17.6	11.7	142.5	187.4	12.8	22.6	246.3	159.1	41.9	70.8	870.6	1380.3	66	94.4	411	414.4	40.5	27	328.2	431.5	29.5	52.1	567.1	366.4
P06330	Ig heavy chain V region AC38 205.12 OS=Mus musculus PE=1 SV=1	IghAC38-205.12	18.8	18	255.3	116	18.5	21.1	271.1	81.1	22.4	24.6	172.6	208.4	23.2	29.3	165.6	153.9	195.8	188.4	2665.7	1210.7	193.4	220.6	2831.1	847.3	290.7	319.5	2237.3	2701.9	300.4	379.9	2147.1	1995.7
O89017	Legumain OS=Mus musculus GN=Lgmn PE=1 SV=1	Lgmn	18.8	22	281.1	146.1	16.9	21.3	175.4	118.4	19	18.1	170.4	277.9	28.3	22.4	140.7	123.2	528.8	619.7	7915.5	4114.3	476.4	599.2	4939.6	3332.6	516.6	492.9	4638.3	7565.2	771.1	609.3	3830.6	3353.8
A0A0A6YXC3	Immunoglobulin heavy variable 1-52 (Fragment) OS=Mus musculus GN=Ighv1-52 PE=4 SV=1	Ighv1-52	7.6	14.2	82.4	578	10.9	10.5	26.9	69.6									21.6	40.4	234.5	1645.3	31	29.8	76.5	198.2
A0A075B666	Immunoglobulin kappa chain variable 13-85 (Fragment) OS=Mus musculus GN=Igkv13-85 PE=4 SV=5	Igkv13-85	8.6	4.8	26.7	29.2	3.5	11.4	681.7	34.2									20.4	11.4	63.6	69.7	8.4	27.1	1625.4	81.5
Q8CIZ8	von Willebrand factor OS=Mus musculus GN=Vwf PE=1 SV=2	Vwf									25.2	22.6	167.9	203.5	22.3	21.8	151.9	184.7									90.8	81.6	605.3	733.4	80.5	78.5	547.4	665.7
Q9JJX6	P2X purinoceptor 4 OS=Mus musculus GN=P2rx4 PE=1 SV=1	P2rx4	19.1	17.9	353	197.2	12.5	14	98.7	87.6	24.1	23.9	169.7	218.5	30.4	27.7	154.8	150.8	456.5	428.4	8435.5	4712.9	298.2	333.4	2358.6	2093.2	618.8	613.8	4354	5605.2	779.5	711.2	3970.1	3867.4
O70370	Cathepsin S OS=Mus musculus GN=Ctss PE=1 SV=2	Ctss	27.9	29.6	329.6	159.3	15.2	18.4	121.4	98.5	24.4	18.1	175.5	291.1	22	22.8	123.6	122.6	1461.8	1551.5	17270.6	8346.9	796.2	964.5	6360.4	5161.7	1072.1	794.9	7707	12784.4	966	999.9	5428.6	5387.1
A1L314	Macrophage-expressed gene 1 protein OS=Mus musculus GN=Mpeg1 PE=1 SV=1	Mpeg1	17.7	22.5	304.3	173	25.2	23.6	132.3	101.5	17.3	19.3	194.5	220.1	26.4	23.3	136.1	162.9	1644.9	2088.6	28286.6	16086.1	2338.7	2191.3	12299.7	9430.7	1710.2	1903.8	19221.2	21753.2	2611.2	2302.3	13451.4	16102.1
A0A140T8M3	Immunoglobulin kappa chain variable 8-30 (Fragment) OS=Mus musculus GN=Igkv8-30 PE=4 SV=2	Igkv8-30	30.5	17.2	173.6	372	14.4	14.7	98.3	79.4	26.8	23.5	165.3	316.8	21.6	25.5	131.1	89.4	215	121.2	1225.5	2626.1	101.4	104	693.6	560.7	155.8	136.4	959.9	1840	125.3	148.2	761.5	519.1
P97449	Aminopeptidase N OS=Mus musculus GN=Anpep PE=1 SV=4	Anpep	15.5	17.8	325.6	155	21.3	21.2	134.1	109.4	32.2	26.4	199.9	223.6	29.4	25.4	106.9	156.3	460	530.1	9688.6	4612.7	633.6	632.1	3990.4	3254.9	675.3	553.9	4194.2	4693	616	533.1	2242.2	3280.1
F6TQW2	Immunoglobulin heavy constant gamma 2C OS=Mus musculus GN=Ighg2c PE=1 SV=1	Ighg2c	33.9	37.8	230.9	153	26.7	32.1	156.9	128.8	22.2	23.2	132.8	188.7	22	25.4	154.1	231.6	464.1	517.4	3163.6	2095.8	365.4	439.1	2149.2	1763.8	258	270	1546.5	2197.5	256.4	296.2	1794.1	2697.5
P35737	Class II histocompatibility antigen, M beta 1 chain OS=Mus musculus GN=H2-DMb1 PE=2 SV=1	H2-DMb1	22.3	29.5	317.6	162.2	24.2	23.4	139.4	81.4	20.8	24.4	171.3	274	34.9	26	119.9	128.6	54.5	72.1	775.7	396.1	59	57.2	340.5	198.9	28.2	33.2	232.6	372	47.4	35.4	162.8	174.6
Q6WIZ7	Amine oxidase OS=Mus musculus GN=Svs1 PE=2 SV=1	Svs1	2.5	12.1	89.7	8.4	29.4	40.5	195.2	422.2	10.9	11.7	208.8	153.4	57	50.7	273.1	34.6	188	925.2	6847.8	644.3	2243.5	3089.7	14900.8	32234.1	1057.5	1134.5	20296.3	14909.3	5536.6	4931	26543.5	3359.8
P31996	Macrosialin OS=Mus musculus GN=Cd68 PE=1 SV=1	Cd68	20.1	25.6	273.9	192.5	21.2	21.2	147.7	97.8	31	29.4	185.3	214.9	37.8	32.4	136.1	133	130.2	166	1775.3	1247.5	137.1	137.2	957.4	633.8	216.1	205	1293.2	1499.5	264	226	949.6	928.2
Q8BZH8	Putative uncharacterized protein OS=Mus musculus GN=Svs3b PE=2 SV=1	Svs3b	3.7	15.6	94.3	11.2	24.7	44	185.3	421.3	7.8	8.5	181.8	140.9	57	59.3	307.9	37	90.4	380.1	2296.7	272.2	601.4	1071.7	4513.7	10266.1	389.4	425.7	9116.4	7065.1	2856	2972.5	15438.8	1854.4
Q91WP6	Serine protease inhibitor A3N OS=Mus musculus GN=Serpina3n PE=1 SV=1	Serpina3n	20.9	22.6	220.4	153.2	34.6	32.5	194.7	121.1	21.9	22.7	139.4	313.1	31.7	32	133.7	105.5	338.4	364.8	3563.2	2476.8	559	524.6	3147.2	1957.5	611.7	633.4	3893	8743.6	886.1	893.1	3733.2	2945.4
A0A140T8P9	Immunoglobulin kappa variable 14-111 (Fragment) OS=Mus musculus GN=Igkv14-111 PE=4 SV=2	Igkv14-111	10	7.9	44.7	49.3	23	12	49.7	603.5	32.5	30	89.2	93.1	28.2	34.4	409	83.6	135.2	106.8	605.7	668.2	311.9	163.4	673.7	8186.8	133.1	122.7	364.8	380.7	115.4	140.6	1672.6	341.9
P01837	Ig kappa chain C region OS=Mus musculus PE=1 SV=1	IgkC	26.3	22.8	316.5	215.1	13.9	20.7	103.3	81.4	38.6	33.7	136.3	181	35.8	35.1	192.5	147.1	464.1	401.4	5580	3792.3	244.8	364.4	1821.6	1435.8	637.9	557.3	2252.3	2992.6	591.6	580	3181.8	2430.8
P01634	Ig kappa chain V-V region MOPC 21 OS=Mus musculus PE=1 SV=1	IgkMOPC-21									24.1	19.6	88.5	111.5	39.8	35.3	410.3	70.9									67.4	54.8	247.6	312.1	111.5	98.8	1148.5	198.6
Q8VEA8	Ras-related protein Rab-7b OS=Mus musculus GN=Rab7b PE=1 SV=1	Rab-7b									40.5	28.6	176.2	205.3	33.1	27.9	130.3	158.1									14.8	10.4	64.3	74.8	12.1	10.2	47.5	57.7
O35405	Phospholipase D3 OS=Mus musculus GN=Pld3 PE=1 SV=1	Pld3	37.4	39.8	232.9	149.5	33.9	37.1	155.3	114.1	27.9	21.3	152.7	263.7	32.9	27.4	146.5	127.6	822.7	873.3	5116.5	3283.8	745.5	814.7	3411.9	2506.4	468	357.8	2566.5	4431.1	552.7	460.1	2461.5	2144.6
A0A0G2JDV4	Immunoglobulin kappa variable 5-39 (Fragment) OS=Mus musculus GN=Igkv5-39 PE=1 SV=4	Igkv5-39	17.9	22.8	163.6	131.6	23.2	20.5	122.7	297.8	46.3	42	146.9	141.4	43.7	42.6	189.7	147.3	42.6	54.1	388.8	312.7	55	48.6	291.5	707.7	97.6	88.6	309.9	298.2	92.2	89.8	400.1	310.6
P01644	Ig kappa chain V-V region HP R16.7 OS=Mus musculus PE=1 SV=1	IgkHP-R16.7	23.7	22.6	231.3	91.6	27.5	34.5	281.8	87.1	42.4	33.6	130.6	139.3	41.5	38.5	197.4	176.6	166.5	159.3	1627.1	644.5	193.2	242.4	1982.1	612.6	154.7	122.6	476.2	507.9	151.3	140.2	719.5	643.9
Q9D379	Epoxide hydrolase 1 OS=Mus musculus GN=Ephx1 PE=1 SV=2	Ephx1	46.2	38.8	284.2	183.3	21.6	34	82.3	109.6	30.8	26.5	147.6	244.9	28.3	28.3	153.8	139.9	1183.1	993.8	7273.9	4690.6	553.5	869.2	2105.1	2805	285.9	246.1	1370.8	2274	262.8	262.7	1427.8	1299
A0A0A6YYE7	Immunoglobulin kappa variable 4-57 (Fragment) OS=Mus musculus GN=Igkv4-57 PE=4 SV=2	Igkv4-57									35.3	33.8	108.9	173.8	28.4	36.2	155.1	228.5									96.6	92.6	298	475.7	77.6	99	424.5	625.3
Q9CQ19	Myosin regulatory light polypeptide 9 OS=Mus musculus GN=Myl9 PE=1 SV=3	Myl9	42.9	59.9	265.4	169.8	20.4	20.2	121.7	99.7									14.2	19.9	88	56.3	6.8	6.7	40.4	33.1
P01872	Ig mu chain C region OS=Mus musculus GN=Ighm PE=1 SV=2	Ighm	25	21.8	267.9	237.1	17.6	26.9	82.6	121	55.1	46.4	141.9	148.3	30.1	32.4	201.8	143.9	2919.4	2546.8	31313.6	27709.4	2056.5	3149.5	9658.5	14147.5	3161.1	2660.5	8136	8504.4	1728.5	1860.2	11572.7	8253.8
P29788	Vitronectin OS=Mus musculus GN=Vtn PE=1 SV=2	Vtn	34.1	34.9	227.4	167.1	32.6	32.9	150.2	120.9	26.5	48	140.1	229	33.3	33.5	159.5	130.1	271.8	278.1	1814.4	1333	259.8	262.6	1198.5	964.8	175	317.4	926.7	1514.9	220.4	221.9	1055.4	860.7
Q9Z126	Platelet factor 4 OS=Mus musculus GN=Pf4 PE=1 SV=1	Pf4	34.2	33.2	308.3	191.9	27.5	24.8	94.4	85.7									156.9	152.2	1413.9	879.9	126.2	113.9	433	393.1
Q6YGZ1	Heparanase OS=Mus musculus GN=Hpse PE=1 SV=3	Hpse	24.4	28.3	227.9	134.2	31.4	26.5	174.1	153.3	37.4	43.6	134	233	45	38.8	131.6	136.6	84.5	98.1	789.5	464.9	108.8	91.7	603	530.9	197.3	230.1	707.6	1230.1	237.5	205.1	694.5	721.4
P01910	H-2 class II histocompatibility antigen, A-K alpha chain OS=Mus musculus GN=H2-Aa PE=1 SV=2	H2-Aa	40.5	27.3	275.4	137.5	19.8	28.5	159.6	111.5	44.6	46.9	178.5	265.2	33.3	31	110.7	89.8	360.3	243	2449.3	1222.8	176.2	253.1	1419.2	991.9	186.9	196.2	747.2	1110	139.3	129.9	463.3	376
A0A075B5T2	Immunoglobulin heavy variable 6-3 (Fragment) OS=Mus musculus GN=Ighv6-3 PE=4 SV=7	Ighv6-3	19	18.5	42.4	60.5	20.4	26.8	564.1	48.3									26.7	25.9	59.4	84.9	28.7	37.6	791.5	67.8
A0A0G2JFE9	Immunoglobulin heavy variable 1-76 (Fragment) OS=Mus musculus GN=Ighv1-76 PE=1 SV=1	Ighv1-76	46.5	38.1	121.7	148	36.5	38	244.7	126.4	30.6	33.9	301.4	68.3	29.3	30.7	99.9	205.8	64.2	52.6	167.8	204.1	50.4	52.4	337.4	174.3	72.3	80	712	161.4	69.3	72.5	236	486.2
O55100	Synaptogyrin-1 OS=Mus musculus GN=Syngr1 PE=1 SV=2	Syngr1	34.8	37.7	154	101.6	60.2	54.6	157.4	199.6	21.1	22	148.8	230	30.8	29.4	146.1	171.9	271.8	294.4	1201.6	792.7	470	426	1228.3	1557.7	71.1	74	500.4	773.7	103.5	98.8	491.4	578.2
P97821	Dipeptidyl peptidase 1 OS=Mus musculus GN=Ctsc PE=1 SV=1	Ctsc	40.1	40.3	267.4	148.5	30.8	28.7	158.1	86	41.1	28.3	145.9	248.8	39.3	42.1	149.2	105.4	1923.2	1934.2	12825.1	7123.6	1478	1378.2	7582.4	4122.8	1763.5	1213.8	6264.1	10680.3	1687.1	1806.7	6403.1	4523.3
P06332	T-cell surface glycoprotein CD4 OS=Mus musculus GN=Cd4 PE=1 SV=1	Cd4	45.6	44.2	208.8	142.6	38.9	52.1	107.1	160.9	24.6	31.5	160.4	219.9	33.6	26.6	143.7	159.6	84.3	81.7	386.1	263.7	71.9	96.3	198.1	297.5	65.7	83.9	427.9	586.6	89.7	71.1	383.3	425.7
F2Z472	Seminal vesicle secretory protein 3A OS=Mus musculus GN=Svs3a PE=4 SV=1	Svs3a									16.4	13.1	182.5	119.2	69.3	62.1	286.3	51.2									70.5	56.3	783.4	511.6	297.5	266.7	1228.9	219.6
A0A0G2JDS2	Chitinase-like 5 OS=Mus musculus GN=Chil5 PE=4 SV=1	Chil5									33.8	24.9	63.2	318.1	41.2	49.9	202	66.9									79.8	58.6	149.2	750.3	97.2	117.7	476.6	157.8
Q8BG07	Phospholipase D4 OS=Mus musculus GN=Pld4 PE=1 SV=1	Pld4	55.2	53.9	289.5	160.2	22.2	29.8	114.5	74.7	38.4	30.5	145.7	261.9	38.4	37.8	150.8	96.6	1158.2	1130.8	6076.8	3363.4	465.1	625.3	2403.8	1569	530.4	421	2012.4	3618.7	530.1	522.8	2083.1	1334.9
A0A075B5Y4	Immunoglobulin heavy variable 1-81 (Fragment) OS=Mus musculus GN=Ighv1-81 PE=4 SV=1	Ighv1-81	31.1	26.1	175.1	123.6	42.6	97.3	182.2	122.1	29.8	29.9	199.3	188.2	28.3	29.9	148.1	146.5	129.4	108.8	729.4	515.1	177.3	405.4	759	508.5	170.9	171.6	1143	1079.5	162.3	171.5	849.6	840.3
O88188	Lymphocyte antigen 86 OS=Mus musculus GN=Ly86 PE=1 SV=1	Ly86	51.3	45.3	308.8	161.8	23.9	29.5	102.8	76.6									66.3	58.5	398.7	209	30.8	38	132.7	98.9
P97290	Plasma protease C1 inhibitor OS=Mus musculus GN=Serping1 PE=1 SV=3	Serping1	44.9	48.2	166.7	133.4	50	51.7	174.8	130.5	27.1	26.9	156.9	261.1	32.4	31.8	139	124.8	368.7	395.7	1368.5	1095.5	410.2	424.2	1435	1071.3	278.4	276.1	1611.1	2681.4	332.4	326.8	1428.1	1282.1
Q64133	Amine oxidase [flavin-containing] A OS=Mus musculus GN=Maoa PE=1 SV=3	Maoa	30.3	33.8	268.4	191.9	39	35.3	89.6	111.8	35.5	40.3	147.8	202.5	43.8	40.9	145.2	144	640.4	713.7	5670.2	4053.8	823.3	745.6	1893	2362.6	979.7	1111.8	4077.5	5585.7	1208.7	1128.1	4007.2	3972.9
Q5U4H9	Nuclear receptor coactivator 4 OS=Mus musculus GN=Ncoa4 PE=2 SV=1	Ncoa4	36.3	37.7	246	134	36.8	38.3	173	97.9	38.9	37.6	192.2	244.4	38.4	39.5	92.8	116.3	1425.2	1478	9653.6	5260.2	1443.4	1504.9	6790.5	3843.3	1912.2	1849	9448.1	12015.6	1886.9	1940.1	4560.8	5715.4
P29391	Ferritin light chain 1 OS=Mus musculus GN=Ftl1 PE=1 SV=2	Ftl1	61.3	43.4	292.9	189.1	24.6	27.4	87.6	73.7	35.8	33	112.7	250.7	42.5	51.1	156.7	117.5	3078.2	2178.8	14703.5	9492.9	1233.7	1376.5	4397.6	3700.9	2640.6	2434.5	8315.2	18494.3	3138.5	3770.7	11562.4	8670.7
Q63918	Serum deprivation-response protein OS=Mus musculus GN=Sdpr PE=1 SV=3	Sdpr									52.9	51.6	128.3	222.5	38.1	28.3	157.5	120.9									105.9	103.2	256.8	445.5	76.4	56.7	315.3	242
A0A075B5R4	Immunoglobulin heavy variable 14-1 (Fragment) OS=Mus musculus GN=Ighv14-1 PE=4 SV=1	Ighv14-1	30.9	24.7	73.9	51.8	29.6	27	505.7	56.4									75	59.8	179.1	125.6	71.8	65.5	1225.9	136.8
Q5M8N0	CB1 cannabinoid receptor-interacting protein 1 OS=Mus musculus GN=Cnrip1 PE=1 SV=1	Cnrip1									50.6	39.2	134.1	212.7	38.7	42.6	138.9	143.2									94.4	73	250	396.4	72.1	79.3	258.9	266.8
Q9QWK4	CD5 antigen-like OS=Mus musculus GN=Cd5l PE=1 SV=3	Cd5l	32.3	35.9	175.3	153.8	31.8	57.8	105.6	207.4	49.4	38.9	121.9	219.7	47.7	47.6	146.9	128	283.7	315.2	1538.5	1349.5	279.4	507.4	926.3	1819.4	688.3	542.8	1699.2	3063.6	665.4	663.8	2048.3	1784.3
P01635	Ig kappa chain V-V region K2 (Fragment) OS=Mus musculus PE=1 SV=1	IgkK2	19.7	21.4	615	42.4	18.8	14.6	39.2	29									176.1	191.6	5501.3	378.9	167.8	130.4	350.7	259.3
Q07235	Glia-derived nexin OS=Mus musculus GN=Serpine2 PE=1 SV=2	Serpine2	44.3	47.4	211.1	164.4	39.3	43.5	144.5	105.4	43.5	39.9	144.5	210.2	41.8	44.6	147.1	128.3	2439.5	2608.2	11618.7	9050.2	2164.7	2396.1	7954	5799.9	2805.9	2572.3	9318.8	13550.1	2694.8	2877.5	9482.6	8274
Q07797	Galectin-3-binding protein OS=Mus musculus GN=Lgals3bp PE=1 SV=1	Lgals3bp	51.5	44.8	281.9	151.9	29.7	34.2	94.1	111.9	40.3	42.8	158	263	44.5	42.5	118.4	90.6	919.4	798.9	5027.4	2709.3	529.1	610.8	1678	1995.7	357.5	379.5	1402.2	2334	394.6	377.5	1050.3	803.7
Q9Z0M5	Lysosomal acid lipase/cholesteryl ester hydrolase OS=Mus musculus GN=Lipa PE=1 SV=2	Lipa	39.4	43.6	224.2	141.9	46.4	51.6	145.6	107.3	35.3	35.8	152.4	245.1	43	44.8	123.4	120.2	537.2	593.6	3055.2	1933.4	631.9	703.3	1984.4	1461.4	313.8	318.2	1353.8	2177.5	382.1	398.1	1096.1	1067.9
P06797	Cathepsin L1 OS=Mus musculus GN=Ctsl PE=1 SV=2	Ctsl	41.4	42.4	232.5	137	35.9	34.1	193.9	82.7	51.8	38.1	113.4	229.4	62.5	49.8	138.6	116.3	502.6	515.7	2825.2	1664.7	435.9	414.3	2355.7	1004.9	797.1	585.9	1743.9	3527.5	961.5	765.8	2131.2	1788.2
Q03734	Serine protease inhibitor A3M OS=Mus musculus GN=Serpina3m PE=1 SV=2	Serpina3m	34.3	38.9	125.3	109.6	58.8	50.4	249.9	132.8									112.1	127.2	410.2	358.8	192.5	165	818.1	434.5
Q61207	Prosaposin OS=Mus musculus GN=Psap PE=1 SV=2	Psap	56.3	54.9	219.3	146.1	43.7	42	130.5	107.1	42.5	36.2	133.7	206.3	43	45.1	148.8	144.5	9530.2	9291.6	37106.7	24717.4	7396.1	7100	22077.7	18126.7	5405.4	4603.5	17007.2	26237.5	5464.1	5732.9	18928.5	18375.6
Q05816	Fatty acid-binding protein, epidermal OS=Mus musculus GN=Fabp5 PE=1 SV=3	Fabp5	39.1	46.2	279.3	163.8	31.9	34.2	91	114.4	68	73.9	125.7	251.2	32.8	35.1	126.6	86.7	1544.7	1822.8	11031.9	6468.6	1261.7	1351.1	3594.5	4518.6	1855.9	2018.7	3432.2	6857.7	894.9	959.1	3456.6	2366
P10605	Cathepsin B OS=Mus musculus GN=Ctsb PE=1 SV=2	Ctsb	49.6	54.2	206.3	151.2	40.1	43.4	148.9	106.4	50.4	35.5	157.2	217.9	45.5	46.2	134.8	112.3	6324.8	6910.1	26319.3	19289.4	5113.5	5533	18999.7	13581.5	6678.6	4701.9	20832.1	28871.8	6032.3	6124.4	17858.8	14882.4
Q9ESB3	Histidine-rich glycoprotein OS=Mus musculus GN=Hrg PE=1 SV=2	Hrg	50.2	48.4	200.8	120.9	59	59.2	148.1	113.4	33.4	33.2	131.1	228.7	43.9	36.5	153.9	139.2	92.2	88.9	368.9	222.1	108.5	108.8	272	208.2	548.6	546.4	2155.5	3759.1	722.2	600.2	2529.4	2288.2
P21844	Chymase OS=Mus musculus GN=Cma1 PE=1 SV=2	Cma1	11.7	19.4	658.5	32.9	13.3	14.9	30.1	19.2									210.3	348.9	11864.5	593.2	239.7	267.7	543.1	346.2
Q9WV54	Acid ceramidase OS=Mus musculus GN=Asah1 PE=1 SV=1	Asah1	50.5	57.2	209.4	167	44.9	47.2	125.7	98.1	39	34.4	138.7	218.9	46.2	46.4	150.9	125.6	3533.5	4002.2	14650.2	11682	3143.5	3306	8798.7	6861.3	3511.5	3097.2	12488.4	19710.7	4157	4176.3	13591.9	11312.7
Q8K4Q8	Collectin-12 OS=Mus musculus GN=Colec12 PE=1 SV=1	Colec12	28.2	18.9	329.1	248.6	14.6	12.1	73.8	74.6	72.2	60.9	140.1	157.7	76.3	52.7	114.9	125.3	13.6	9.2	159	120.1	7	5.9	35.7	36	129.6	109.3	251.6	283.2	137.1	94.6	206.4	225
A0A075B5K0	Uncharacterized protein (Fragment) OS=Mus musculus GN=Igkv14-126 PE=4 SV=7	Igkv14-126	59.2	48.7	252	197.8	47	20.5	77.4	97.4									26.4	21.7	112.4	88.2	21	9.1	34.5	43.4
O35604	Niemann-Pick C1 protein OS=Mus musculus GN=Npc1 PE=1 SV=2	Npc1	47	51	214.8	143.5	55.9	51	118.2	118.6	38.9	38.8	138.9	210.7	43.8	44.1	137	147.9	1799.3	1954.2	8224.6	5496.5	2141.3	1951.1	4525.5	4539.9	1173.1	1171.8	4191.8	6360.3	1322	1330	4135.7	4466.4
P97429	Annexin A4 OS=Mus musculus GN=Anxa4 PE=1 SV=4	Anxa4	37.7	40.9	247.4	173.7	43.6	47	95.5	114.2	45	47.4	148.9	197.1	48.8	49.2	132.9	130.8	2324.5	2526.1	15274.4	10723.3	2689.2	2901.3	5897.6	7049.1	1991.1	2097.5	6588.9	8720.2	2158.7	2177.6	5880.2	5786
Q05117	Tartrate-resistant acid phosphatase type 5 OS=Mus musculus GN=Acp5 PE=1 SV=2	Acp5	71.5	72.9	220	164.4	31.6	36.7	119.1	83.8	50.6	44.2	101.2	204.2	41.8	40.2	191.8	126	1685	1717.2	5186.7	3874.9	743.9	865.6	2808.2	1974.9	1422.2	1243.4	2843.3	5739.4	1175.4	1130.2	5391.2	3541.2
P04117	Fatty acid-binding protein, adipocyte OS=Mus musculus GN=Fabp4 PE=1 SV=3	Fabp4	53.3	59	294.3	178.7	25.7	29.4	73.7	85.8	47.6	47.1	90	286.3	52.3	49.7	147.3	79.7	940.8	1041.3	5193.6	3153.7	453.9	519.6	1300.2	1514.1	925.1	915.4	1750.4	5565.5	1016.9	966.4	2862.8	1549.2
P01921	H-2 class II histocompatibility antigen, A-D beta chain OS=Mus musculus GN=H2-Ab1 PE=1 SV=1	H2-Ab1	61.2	41	228.7	118.1	35.5	48.7	151.2	115.6	65.8	60.1	165.7	221	41.7	35.1	108.9	101.8	213.8	143.2	799.2	412.9	124.2	170.3	528.5	404.1	284.4	259.9	716.2	955.4	180.1	151.6	471	439.9
Q62192	CD180 antigen OS=Mus musculus GN=Cd180 PE=1 SV=2	Cd180	62.4	53.6	238.2	135.8	48	48.6	108.6	104.9	37.1	42.7	146.2	211.2	44.8	42.4	132.7	142.9	564.6	484.8	2156.2	1229.2	434.6	439.7	982.8	949.6	213.7	245.8	842.3	1216.3	258.2	244	764.1	823.3
Q8VE96	Solute carrier family 35 member F6 OS=Mus musculus GN=Slc35f6 PE=1 SV=1	Slc35f6	33.9	53	181.1	124.4	68.3	58.3	144.6	136.5	44	39.7	141.8	209.2	48	45	145.7	126.5	17.5	27.4	93.8	64.4	35.4	30.2	74.9	70.7	218.3	196.7	703.2	1037.6	238.1	223.4	722.8	627.5
E9PYB0	AHNAK nucleoprotein 2 (Fragment) OS=Mus musculus GN=Ahnak2 PE=1 SV=8	Ahnak2	34.6	49.2	279.2	181.8	40	42.8	81.6	90.7									149.8	212.9	1207.3	786.2	172.9	185.1	352.9	392.1
P05480	Neuronal proto-oncogene tyrosine-protein kinase Src OS=Mus musculus GN=Src PE=1 SV=4	Src									43.3	58.1	180.7	189.2	47.1	47	98.4	136.4									72.4	97.1	302.3	316.5	78.7	78.6	164.6	228.2
Q31099	H2-M beta 2 OS=Mus musculus GN=H2-DMb2 PE=1 SV=2	H2-DMb2	42.7	43.1	289.7	129.3	23.3	11.3	153.8	106.8	64.5	62.6	133.8	207.3	65.8	63.7	103.3	99	31.9	32.2	216.4	96.6	17.4	8.5	114.9	79.8	48.7	47.3	101	156.6	49.7	48.1	78	74.8
Q8BGD8	Cytochrome c oxidase assembly factor 6 homolog OS=Mus musculus GN=Coa6 PE=1 SV=1	Coa6									55.7	23.7	75.2	163.6	72.5	51.4	271.5	86.4									47.2	20.1	63.7	138.7	61.5	43.6	230.2	73.3
Q99MQ4	Asporin OS=Mus musculus GN=Aspn PE=1 SV=1	Aspn									44	97.7	100.5	272.3	30.4	35.4	151.4	68.2									26.6	59	60.8	164.5	18.4	21.4	91.5	41.2
Q8VCT4	Carboxylesterase 1D OS=Mus musculus GN=Ces1d PE=1 SV=1	Ces1d	44.3	49.8	116.5	139.3	47.6	53.8	180.6	168.1	53.1	45	121	154.1	55.9	56.8	174.7	139.5	1484	1667.1	3902	4666	1595	1799.9	6046.4	5627.8	1994	1688.9	4543	5784.7	2098	2131.4	6560.3	5237.4
P04230	H-2 class II histocompatibility antigen, E-B beta chain OS=Mus musculus GN=H2-Eb1 PE=1 SV=1	H2-Eb1	78.9	44.5	217	83	31.5	50.2	125.6	169.3									60.1	33.9	165.3	63.2	24	38.2	95.7	129
A0A075B5S2	Uncharacterized protein (Fragment) OS=Mus musculus GN=Ighv7-1 PE=1 SV=2	Ighv7-1	14.2	25.6	608.3	43.8	16.8	25	32.5	33.9									100.1	180.3	4282.2	308.3	118.3	175.8	228.7	238.5
A0A0A6YXW6	Immunoglobulin heavy constant alpha (Fragment) OS=Mus musculus GN=Igha PE=1 SV=1	Igha	23	31.6	186.4	299.7	43.2	43.1	89.8	83.1	51.1	51.4	141.2	176.6	58.8	61.6	109.6	149.8	295	404.9	2388.4	3838.7	553.7	551.9	1150.4	1065	147.4	148.2	407.1	509.3	169.4	177.5	316	431.8
O35114	Lysosome membrane protein 2 OS=Mus musculus GN=Scarb2 PE=1 SV=3	Scarb2	45.5	54.2	184.5	130.4	56.2	55.2	145.3	128.6	45.5	43.6	133.4	200.2	55.7	54.7	135.7	131	577.4	687	2339.4	1653.2	712.9	700	1842.8	1629.8	885.6	848.7	2597.4	3897.8	1083.9	1065.7	2642.1	2550.7
A0A0G2JDE5	Immunoglobulin kappa variable 1-35 (Fragment) OS=Mus musculus GN=Igkv1-35 PE=4 SV=4	Igkv1-35	18.8	14.4	137.2	540.4	9.8	19.7	16.9	42.7	66.4	54.7	145.4	170.6	57.4	62.8	117.3	125.4	102.1	78.3	745.4	2935.8	53.3	107.2	91.9	232.2	91.8	75.7	201	235.8	79.3	86.8	162.2	173.3
P03987	Ig gamma-3 chain C region OS=Mus musculus PE=1 SV=2	Igg-3C	35.1	32.7	94	109.9	44.8	36.1	306.8	140.6	56.3	52.3	90.5	286.5	56.1	66.3	100.5	91.4	173.3	161	463.7	542	220.9	177.8	1513.4	693.5	427.6	397	687	2175.1	426.2	503.3	763.2	694
Q4VAE3	Transmembrane protein 65 OS=Mus musculus GN=Tmem65 PE=1 SV=1	Tmem65									49.2	49.7	105.7	213.8	55.3	55.9	152.3	118.1									60.4	61	129.8	262.4	67.8	68.6	186.9	145
A0A140T8M5	Immunoglobulin kappa variable 6-15 (Fragment) OS=Mus musculus GN=Igkv6-15 PE=1 SV=2	Igkv6-15	9.1	16.7	577.3	39.8	4.5	5.9	123.6	23.1	79.6	67.1	95.4	143	92.4	83.6	109.3	129.6	13.9	25.3	876.6	60.5	6.8	8.9	187.7	35	207.8	175.4	249.2	373.6	241.4	218.4	285.6	338.5
Q8BS30	Putative uncharacterized protein OS=Mus musculus GN=Svs2 PE=1 SV=1	Svs2	7.7	30	81.6	16.6	54.1	80.4	158.1	371.6	13	13.6	162.5	147.7	95	102.6	220.7	44.8	557.4	2174.2	5910.9	1198.9	3919	5819.6	11450.1	26909.5	1172.9	1228.6	14652.3	13319.4	8564.9	9253.8	19896.1	4041.9
Q3UUQ7	GPI inositol-deacylase OS=Mus musculus GN=Pgap1 PE=1 SV=3	Pgap1	58.5	51.6	267.3	143.1	47.7	35.6	88.9	107.3	55.7	44.8	125.8	199.2	71	48.1	124.2	131.2	127.3	112.2	582	311.5	103.9	77.5	193.5	233.6	96.1	77.2	216.8	343.4	122.5	82.8	214	226.2
P70274	Selenoprotein P OS=Mus musculus GN=Selenop PE=1 SV=3	Selenop	38.2	46.1	187.5	100	77.3	71.3	148.1	131.6	42.2	40.8	134.5	183.3	57.6	56.2	166.2	119.3	159.4	192.2	781.5	416.9	322.1	297.2	617.4	548.5	374	361.1	1191.7	1623.9	510.4	498.1	1472.2	1057.1
P09528	Ferritin heavy chain OS=Mus musculus GN=Fth1 PE=1 SV=2	Fth1	70.8	51.7	249.7	167.8	38.8	36.3	93	91.9	52.8	42	105.2	212.2	62.4	64.6	139.9	120.9	3795.5	2770.7	13380.1	8989.6	2080.5	1943.1	4982.4	4922.4	2732.4	2170.5	5439.8	10978.8	3227.9	3342.2	7237.3	6252.2
P56695	Wolframin OS=Mus musculus GN=Wfs1 PE=1 SV=1	Wfs1									82	26.8	212.9	266.2	43.6	28.7	70.3	69.4									48.9	16	126.9	158.7	26	17.1	41.9	41.4
O09165	Calsequestrin-1 OS=Mus musculus GN=Casq1 PE=1 SV=3	Casq1	63.3	37.6	146.7	131.5	54.4	63	134.8	168.8									36.6	21.7	84.8	76	31.5	36.5	78	97.6
Q69ZN7	Myoferlin OS=Mus musculus GN=Myof PE=1 SV=2	Myof	42.5	37.5	250.5	145	48	50.9	109.7	115.7	58.2	57.3	144.4	176.1	61.1	61.9	113	128	440.4	388.8	2594.1	1501.5	497.2	526.6	1136	1198.4	1268.7	1249.4	3146.2	3837.5	1331.5	1348.4	2463.5	2790.6
Q9D8M3	Heme transporter HRG1 OS=Mus musculus GN=Slc48a1 PE=2 SV=1	Slc48a1									45.9	46.7	123.3	192	61.4	63	142.3	125.4									26.3	26.7	70.5	109.8	35.1	36.1	81.4	71.7
Q61830	Macrophage mannose receptor 1 OS=Mus musculus GN=Mrc1 PE=1 SV=2	Mrc1	63.3	60.1	225.3	150.5	34.7	49	123.8	93.4	48.2	56.1	155.4	166.8	58.5	63.8	122.4	128.7	3202.3	3040.6	11404.4	7618.7	1758.1	2479.1	6267.2	4730.8	1905	2216.5	6141.2	6591.6	2310.9	2522.5	4836.6	5086.7
A0A0G2JEU7	Immunoglobulin heavy variable 1-82 (Fragment) OS=Mus musculus GN=Ighv1-82 PE=4 SV=1	Ighv1-82									59.9	59.6	115.9	155.7	49	51.2	122.6	186.2									23.8	23.7	46.1	61.9	19.5	20.4	48.8	74.1
P01654	Ig kappa chain V-III region PC 2880/PC 1229 OS=Mus musculus PE=1 SV=1	IgkPC-2880	81.3	70.5	148.9	161.7	55.8	64.3	111.3	106.3	40.9	40.4	143.4	206.6	37.4	39.3	141.5	150.4	64.1	55.7	117.5	127.7	44	50.8	87.9	83.9	90.9	89.8	318.5	458.8	83	87.4	314.2	334
A0A075B5Q2	Immunoglobulin heavy variable 5-9 (Fragment) OS=Mus musculus GN=Ighv5-9 PE=4 SV=1	Ighv5-9	17.9	23.5	264.5	368	33.3	18.8	23.7	50.2									9.3	12.1	136.5	189.9	17.2	9.7	12.2	25.9
Q61838	Pregnancy zone protein OS=Mus musculus GN=Pzp PE=1 SV=3	Pzp	40.8	44.8	160.4	145.6	66.1	65.9	151.5	125	52.7	55	138.1	157.1	62	60.1	138.9	136	2238.2	2458.2	8805.3	7992.8	3629.7	3618	8319.7	6862.7	2736.5	2852.4	7166.5	8152.4	3215.5	3119.9	7206.9	7053.1
P07309	Transthyretin OS=Mus musculus GN=Ttr PE=1 SV=1	Ttr	72	63.6	158.9	166.1	50.9	50.8	157.8	80	51.1	41	112.8	139.7	56.5	63.9	188.6	146.4	3671.5	3241.8	8103.1	8471.2	2597.9	2588.9	8047.1	4079.1	2334.2	1871.4	5151.5	6380	2580.4	2916.6	8614.8	6684.8
Q3UZZ4	Olfactomedin-4 OS=Mus musculus GN=Olfm4 PE=2 SV=1	Olfm4	49.7	58.6	137.9	170.3	62.9	68.9	130	121.6	40.6	56.5	188.7	144.7	59.5	47.5	137.4	125.1	5802.7	6840.2	16092.9	19872.6	7341.7	8039.9	15170.9	14195.1	4961.2	6903.4	23048.1	17668	7265.4	5799.1	16773.2	15274.3
P08074	Carbonyl reductase [NADPH] 2 OS=Mus musculus GN=Cbr2 PE=1 SV=1	Cbr2	82.9	73.5	171.9	131	46.9	57.5	124.7	111.6	49	39.4	76.5	220.8	49	52.7	160.7	151.9	1257.2	1114.8	2607.3	1986.4	712.2	872.3	1892.2	1692.8	471.5	379.4	736.3	2126.9	472.2	507.9	1547.7	1463.1
P24638	Lysosomal acid phosphatase OS=Mus musculus GN=Acp2 PE=1 SV=2	Acp2	55	63.2	206.7	150.4	57.4	54.1	104.2	109	48	48.3	117	201.6	56.2	59.2	146.3	123.4	938.5	1077.3	3524	2565	978.5	922.5	1776.4	1857.9	555.7	559.4	1355.3	2336.4	651.5	685.7	1694.7	1430.3
Q9Z2H5	Band 4.1-like protein 1 OS=Mus musculus GN=Epb41l1 PE=1 SV=2	Epb41l1									45.2	56.7	162.7	164.7	55	65.5	108.2	142.1									98.6	123.7	355	359.4	120	142.9	236.1	310
Q91ZX7	Prolow-density lipoprotein receptor-related protein 1 OS=Mus musculus GN=Lrp1 PE=1 SV=1	Lrp1	54.2	53.1	220.8	139.5	46.8	55.7	111.5	118.5	53.9	58.1	137.5	185.7	62	60.1	123.7	119.2	1418.4	1389.9	5775.8	3649.6	1224.5	1456.4	2916.1	3100.4	2098.3	2262	5359.3	7234.3	2416.3	2340	4818	4643.3
P18242	Cathepsin D OS=Mus musculus GN=Ctsd PE=1 SV=1	Ctsd	53.3	57.9	213.2	152.3	54.2	53.2	122.5	93.4	54.8	41.3	136.3	211.5	59.1	61.9	127.3	107.8	9974.8	10826.6	39877.4	28481.2	10137.9	9947.5	22909.8	17472.5	7832	5897.5	19470.4	30223.8	8448.2	8841.8	18196.6	15401.9
Q61704	Inter-alpha-trypsin inhibitor heavy chain H3 OS=Mus musculus GN=Itih3 PE=1 SV=3	Itih3	39.2	45.2	145.5	95.5	73.2	75.6	185.4	140.3									21.8	25.1	80.7	53	40.6	41.9	102.9	77.8
Q99LR1	Monoacylglycerol lipase ABHD12 OS=Mus musculus GN=Abhd12 PE=1 SV=2	Abhd12	65.7	66.8	197.2	139.5	55	58.6	97	120.2	52.4	50.1	122.7	196.4	54.4	51.4	144.9	127.6	1979.8	2011.5	5943	4205.3	1656.5	1766.4	2922.8	3622.4	1525.8	1460.3	3574.3	5721.7	1585.9	1498.7	4221	3718.4
Q3TCN2	Putative phospholipase B-like 2 OS=Mus musculus GN=Plbd2 PE=1 SV=2	Plbd2	78.8	70.3	194.9	133.1	47.7	49.4	139.4	86.3	54.4	43	145.5	194.7	58.2	55.5	135.6	112.9	997.6	890.8	2467.5	1685.8	603.5	626.1	1765	1093.2	993	785.8	2656.8	3554.8	1063	1013.6	2475.6	2061.9
P01664	Ig kappa chain V-III region CBPC 101 OS=Mus musculus PE=1 SV=1	IgkCBPC-101									64	55.7	120.7	124.3	41.7	65.4	142	186.1									43.8	38.2	82.6	85.1	28.6	44.8	97.2	127.4
A0A140T8N3	Immunoglobulin kappa chain variable 13-84 (Fragment) OS=Mus musculus GN=Igkv13-84 PE=4 SV=2	Igkv13-84	38.3	34.4	156.9	76	25.4	35.3	378.3	55.5	62.7	61.9	116.4	176.4	91.3	73.3	86.5	131.4	76.1	68.4	311.6	151	50.5	70.1	751.4	110.2	50.7	50.1	94.3	142.8	73.9	59.4	70	106.4
Q02105	Complement C1q subcomponent subunit C OS=Mus musculus GN=C1qc PE=1 SV=2	C1qc									55.8	49.6	107.4	202.1	68.5	56.9	144.5	115.3									30.9	27.5	59.4	111.8	37.9	31.5	80	63.8
P06344	H-2 class II histocompatibility antigen, A-U beta chain OS=Mus musculus PE=1 SV=1	H2-A-Ub	63	44.1	240.9	128.8	32.8	32	155.7	102.6	81.2	70.9	134.2	163.7	67.4	65	111.5	106.1	370.5	259.4	1415.9	757.1	192.5	188.4	915.1	602.8	141.9	123.9	234.7	286.2	117.8	113.6	194.9	185.4
A0A0G2JE47	Immunoglobulin kappa variable 8-28 (Fragment) OS=Mus musculus GN=Igkv8-28 PE=1 SV=4	Igkv8-28	57.4	43.1	99	354.4	48.6	44.7	67.7	85.2									40.5	30.4	69.9	249.9	34.3	31.5	47.7	60.1
G5E897	KDEL (Lys-Asp-Glu-Leu) containing 2, isoform CRA_b OS=Mus musculus GN=Kdelc2 PE=1 SV=1	Kdelc2									82.1	44.8	64.3	251.7	56	52.5	152.9	95.8									69.6	38	54.5	213.2	47.4	44.4	129.5	81.1
Q9WU81	Glucose-6-phosphate exchanger SLC37A2 OS=Mus musculus GN=Slc37a2 PE=1 SV=1	Slc37a2	64.1	62.7	217.6	153.5	49.7	50.4	116.6	85.3	46.5	50.7	169.4	184.9	69.6	56.4	111.2	111.3	182.3	178.4	619.2	436.7	141.5	143.5	331.9	242.7	184.6	201.1	672	733.7	276.1	223.6	441.1	441.7
P11438	Lysosome-associated membrane glycoprotein 1 OS=Mus musculus GN=Lamp1 PE=1 SV=2	Lamp1	50.5	55.4	166.3	124.4	71.1	72.1	134.1	126	46.6	54.2	146.2	188	59	56.7	124.5	124.9	2719.7	2980.6	8953.3	6698.9	3828.8	3879.6	7219.8	6784.9	2242.3	2610.6	7039.3	9051.5	2843.2	2728.9	5996.4	6013.2
Q6XPS7	L-threonine aldolase OS=Mus musculus GN=Tha1 PE=1 SV=1	Tha1									61.3	57	104.4	190.7	68.7	50.3	143	124.6									66.9	62.2	113.8	208	75	54.8	156.1	136
P14901	Heme oxygenase 1 OS=Mus musculus GN=Hmox1 PE=1 SV=1	Hmox1	100.8	70.2	204	172.4	41.5	48.5	77.3	85.3	48.7	46.4	104.7	173.3	52	59.3	168.8	146.8	1713.7	1193.9	3467.2	2930.2	705.4	824.9	1313.3	1450.8	1238.4	1179.8	2662.6	4408.3	1323	1509.4	4295.4	3736
A0A0G2JGW8	Immunoglobulin kappa chain variable 12-89 (Fragment) OS=Mus musculus GN=Igkv12-89 PE=4 SV=4	Igkv12-89	38.9	38.7	53.5	369.1	50.2	70	72.3	107.2									61	60.7	84	579	78.8	109.8	113.5	168.2
Q99P65	Equilibrative nucleoside transporter 3 OS=Mus musculus GN=Slc29a3 PE=1 SV=1	Slc29a3	55.7	62.2	156.8	104.5	59.8	68.6	137.1	155.3	50.6	50.8	118	208.8	60	65.8	123.2	122.8	225	251.6	633.7	422.6	241.9	277.4	554.2	627.7	128.7	129.4	300.2	531.1	152.7	167.5	313.4	312.3
A0A0A6YW37	Immunoglobulin heavy variable V1-9 (Fragment) OS=Mus musculus GN=Ighv1-9 PE=4 SV=1	Ighv1-9	61.1	56.6	102.7	206.7	66.1	54.4	124.7	127.8									45.9	42.5	77.2	155.5	49.7	40.9	93.8	96.1
Q920A5	Retinoid-inducible serine carboxypeptidase OS=Mus musculus GN=Scpep1 PE=1 SV=2	Scpep1	65.3	61.6	182.8	122.7	53.1	65.2	139	110.3	58.7	51.6	129.9	208	59.9	58.7	121.8	111.2	290.9	274.5	813.7	546.3	236.5	290.2	618.7	490.9	313.7	275.9	694.2	1111.4	320.1	313.7	650.7	594.3
Q61247	Alpha-2-antiplasmin OS=Mus musculus GN=Serpinf2 PE=1 SV=1	Serpinf2	41.8	45	138.7	108	86	72.8	164.7	143.1	50.2	59.2	133.9	185.7	67.3	65.3	130.9	107.4	49.2	53	163.4	127.2	101.3	85.7	194.1	168.7	164.7	194.1	439.2	608.9	220.5	214.2	429.3	352.1
Q80SY3	V-type proton ATPase subunit d 2 OS=Mus musculus GN=Atp6v0d2 PE=2 SV=2	Atp6v0d2	37.2	35	260.9	142.9	51.6	59.1	96.6	116.7	66.4	61.5	109.1	157.8	81.1	71.7	133.3	119.2	81.3	76.5	571.1	312.8	113	129.3	211.5	255.4	672.3	623.4	1105.5	1598.6	821.5	726.4	1351	1207.3
P58681	Toll-like receptor 7 OS=Mus musculus GN=Tlr7 PE=1 SV=1	Tlr7	63.7	73.6	207.3	140.1	55.7	56	99.7	103.9	61.3	55.5	122.7	175.4	65.8	54.4	135.9	129	156.7	181	509.7	344.5	137.1	137.7	245.3	255.6	234.3	212.2	469.1	670.3	251.3	208	519.5	492.8
Q8R2V5	Arf-GAP with dual PH domain-containing protein 2 OS=Mus musculus GN=Adap2 PE=1 SV=1	Adap2	61.9	48.9	199.8	138.9	52.9	52.4	141.2	104	70.3	68.7	148.2	156	60.5	71.2	109.3	115.9	32.8	25.9	105.7	73.5	28	27.7	74.7	55	116.6	114	245.8	258.8	100.3	118.1	181.3	192.3
Q8K558	Trem-like transcript 1 protein OS=Mus musculus GN=Treml1 PE=1 SV=2	Treml1									65.8	48.1	147.8	170.8	77.1	53.6	123.8	113									59.9	43.8	134.5	155.5	70.2	48.8	112.7	102.9
Q06890	Clusterin OS=Mus musculus GN=Clu PE=1 SV=1	Clu	64.2	59.2	105.2	72.8	70.2	64.1	78.1	286.1	41.3	45	129.9	179.7	60.1	73.7	185.4	85.1	163.3	150.5	267.6	185.2	178.6	163	198.5	727.4	907.1	989.3	2856.2	3951.1	1321.6	1619.6	4076.7	1870.5
P30933	Seminal vesicle secretory protein 5 OS=Mus musculus GN=Svs5 PE=2 SV=1	Svs5	14.4	30.3	60.8	15.8	55.6	59.5	200.4	363.1	14.8	25.5	157.5	136.2	89.4	132.7	209.2	34.6	40.6	85.4	171.4	44.6	156.9	167.9	565.1	1023.9	113.1	194.4	1202.8	1040.4	682.8	1013.6	1597.7	264
P01869	Ig gamma-1 chain C region, membrane-bound form OS=Mus musculus GN=Ighg1 PE=1 SV=2	Ighg1	47.8	53.2	160	93.9	57.8	63.5	137.8	185.9	45.5	54	153.9	191.3	69.7	85.9	99.1	100.6	111.7	124.4	374.2	219.6	135.1	148.5	322.3	434.8	173.7	206.2	587.7	730.2	266	327.9	378.4	384.1
P97447	Four and a half LIM domains protein 1 OS=Mus musculus GN=Fhl1 PE=1 SV=3	Fhl1	53.6	48.8	152.8	106.7	71.5	77.9	171.2	117.6	74.4	78.9	131.9	165.8	54.3	48.8	121.1	124.8	129.8	118.3	370.4	258.6	173.3	188.9	415	285.1	403	427.4	714.8	898.4	293.9	264.5	656.2	676
P15089	Mast cell carboxypeptidase A OS=Mus musculus GN=Cpa3 PE=2 SV=1	Cpa3	21.1	25.7	626.9	39.4	19.9	20.2	25.9	21									376.5	458.8	11186.4	702.6	355.1	359.8	462.2	373.9
Q8BFR4	N-acetylglucosamine-6-sulfatase OS=Mus musculus GN=Gns PE=1 SV=1	Gns	76.7	78.1	198.3	127.6	55.2	58.1	110.4	95.6	66.8	41.8	112	234.4	55.1	62.7	128.8	98.4	3203.9	3261.1	8285.4	5331.1	2307.6	2427.1	4613.2	3992.3	2359.6	1474.9	3956.3	8280.5	1944.7	2215.6	4548.8	3477
P11152	Lipoprotein lipase OS=Mus musculus GN=Lpl PE=1 SV=3	Lpl									55	64.1	157.4	170.6	67.5	60.5	111.3	113.5									25.7	29.9	73.5	79.6	31.5	28.2	51.9	52.9
P16675	Lysosomal protective protein OS=Mus musculus GN=Ctsa PE=1 SV=1	Ctsa	72.4	71.4	190	134.1	57.8	56.4	116.7	101.1	66	50.3	115.5	189.2	67.5	62.3	129.4	119.8	3785.9	3731.4	9931.6	7005.4	3019.1	2949	6100.9	5283.8	2778.6	2115.5	4860.1	7963.5	2842.9	2622.7	5444.6	5043.9
P21845	Tryptase beta-2 OS=Mus musculus GN=Tpsb2 PE=1 SV=2	Tpsb2	22.9	22	630.3	37.6	20.6	20.1	35.1	11.5									37.7	36.1	1035	61.7	33.8	32.9	57.6	18.9
A6X935	Inter alpha-trypsin inhibitor, heavy chain 4 OS=Mus musculus GN=Itih4 PE=1 SV=2	Itih4	50.9	51.8	188.7	160.8	59.4	55.3	115	118.2	69.1	60.6	114.4	158.6	75	76.7	132.1	113.5	230.3	234.5	853.7	727.5	268.7	250.1	520.5	534.8	713.1	626	1181.4	1637.2	774.5	792	1364.4	1171.4
A0A0G2JDN5	Immunoglobulin kappa variable 17-127 (Fragment) OS=Mus musculus GN=Igkv17-127 PE=4 SV=4	Igkv17-127									63.6	54.7	244.3	117	55.9	65.9	101.3	97.5									57.8	49.7	222.2	106.4	50.8	60	92.2	88.7
P28798	Granulins OS=Mus musculus GN=Grn PE=1 SV=2	Grn	118.1	88.1	213.8	131.9	46.2	43.7	80.2	78.1	55.1	42.7	72	160.9	49	59.2	145.4	215.6	2823.2	2104.9	5110.6	3152.1	1104.9	1044.6	1918	1866.6	1824.8	1412.7	2382.3	5324.6	1623.1	1959.1	4813.3	7134.9
O88668	Protein CREG1 OS=Mus musculus GN=Creg1 PE=1 SV=1	Creg1	61.5	72.3	169.3	141.5	67.1	66.2	127.6	94.4	64.5	40.9	131.4	203.8	64.2	62.3	133.5	99.4	967.2	1137.9	2664.8	2227.8	1056.1	1042.7	2008.6	1486.1	2141.2	1358.8	4359.8	6764.5	2132.2	2068.8	4429.7	3298.4
Q9QUM0	Integrin alpha-IIb OS=Mus musculus GN=Itga2b PE=1 SV=2	Itga2b	48.4	47.6	155.7	135.6	49.6	54.4	161.7	147	80	77.2	128.1	141.7	82.9	66.2	108.7	115.1	109.4	107.7	351.9	306.4	112.1	123	365.5	332.3	439.6	424.4	704.1	778.8	455.7	363.9	597.7	632.6
P18419	Seminal vesicle secretory protein 4 OS=Mus musculus GN=Svs4 PE=1 SV=2	Svs4	20.4	50.4	112.8	30.2	58.7	67.2	190.4	269.7	19.2	20.2	143.5	126.5	93.2	154.6	197.2	45.7	104.7	258.3	578.2	154.9	301	344.5	975.4	1382.1	118.7	124.6	885.3	780.2	574.7	953.8	1216.4	281.8
Q8BN82	Sialin OS=Mus musculus GN=Slc17a5 PE=1 SV=2	Slc17a5									57.9	64.1	143.3	157.6	71.3	65.1	119.2	121.4									120	132.7	296.9	326.6	147.7	134.8	247	251.4
Q9D7V9	N-acylethanolamine-hydrolyzing acid amidase OS=Mus musculus GN=Naaa PE=1 SV=2	Naaa	77.5	81.9	180.5	139.5	60.2	61.1	112.7	86.7	58.7	48.9	119.6	205.2	60	63.7	131.5	112.5	536.1	566.8	1248.4	965.1	416.2	422.4	780	599.5	313.5	261	638.7	1096	320.5	340.2	702.2	601.1
Q9DB60	Prostamide/prostaglandin F synthase OS=Mus musculus GN=Fam213b PE=1 SV=1	Fam213b	70.1	71.4	159.5	118.3	50.1	68.4	116.1	146.1	61.8	72.5	116.1	164.8	67.6	71.6	121	124.7	556.1	566.3	1264.8	937.9	397.3	542.3	920.1	1158	922	1081.7	1732.6	2460.2	1009.8	1068.2	1806	1861.5
Q570Y9	DEP domain-containing mTOR-interacting protein OS=Mus musculus GN=Deptor PE=1 SV=2	Deptor	61.6	39.5	107.8	73	91.4	69	173.5	184.1									26.7	17.1	46.8	31.7	39.7	30	75.3	79.9
P24270	Catalase OS=Mus musculus GN=Cat PE=1 SV=4	Cat	65	55.9	217	145.3	38.7	82.6	104.1	91.6	77.3	61	102.7	225.7	65.5	68.2	114.4	85.4	6700.7	5762.1	22373.8	14980	3987.8	8516.2	10731.8	9442.6	6329.8	4994.7	8412.5	18485.3	5362.1	5585.2	9367.3	6991.5
Q6U7R4	T-cell immunoglobulin and mucin domain-containing protein 4 OS=Mus musculus GN=Timd4 PE=1 SV=2	Timd4	96.1	73.4	158.5	151.5	56.9	67	102.6	93.9	45.7	57.4	150.6	148	68.7	69.2	119.7	140.8	291.3	222.7	480.7	459.6	172.6	203.1	311.3	284.8	102.8	129.2	339	333.1	154.7	155.7	269.5	316.8
Q9ESY9	Gamma-interferon-inducible lysosomal thiol reductase OS=Mus musculus GN=Ifi30 PE=1 SV=3	Ifi30	101.7	83.7	208.6	129.6	48.3	56.6	88.7	82.8	67.3	49.3	121.2	188.7	63.6	64.4	133.4	112	1249.7	1028.7	2564.4	1593.2	593.1	695.7	1090.7	1017.2	1488.5	1090.2	2681.3	4174.1	1407.8	1424.9	2951.5	2477.1
P31001	Desmin OS=Mus musculus GN=Des PE=1 SV=3	Des									52	44.8	524.2	64.4	19.5	33.9	50.1	11.1									37.3	32.1	376.1	46.2	14	24.3	36	8
P01642	Ig kappa chain V-V region L7 (Fragment) OS=Mus musculus GN=Gm10881 PE=1 SV=1	Gm10881	8.9	16	632.4	35.4	12.3	14.1	45.9	34.9	106	73	80.3	142.3	97.4	92.2	99.9	108.8	42.8	76.5	3022.5	169.1	58.8	67.5	219.6	166.9	69.6	47.9	52.7	93.3	63.9	60.5	65.6	71.4
Q8K354	Carbonyl reductase [NADPH] 3 OS=Mus musculus GN=Cbr3 PE=1 SV=1	Cbr3	46.6	56.9	123.1	93.1	84.2	76.5	135	184.6	72.8	77.3	138	145.1	64.6	70.8	110.5	120.9	34.5	42.2	91.2	69	62.4	56.7	100	136.8	76.8	81.5	145.6	153	68.2	74.6	116.5	127.5
Q61703	Inter-alpha-trypsin inhibitor heavy chain H2 OS=Mus musculus GN=Itih2 PE=1 SV=1	Itih2									61.1	69	121.5	147.3	70.9	74.4	127.6	128.2									106.1	119.9	211.1	255.9	123.2	129.2	221.7	222.6
Q9JJH1	Ribonuclease 4 OS=Mus musculus GN=Rnase4 PE=1 SV=1	Rnase4									61.5	70.4	107.5	193.6	61.2	78.5	124.2	103.1									110	125.9	192.3	346.1	109.4	140.3	222	184.3
Q61554	Fibrillin-1 OS=Mus musculus GN=Fbn1 PE=1 SV=2	Fbn1									62.2	77.1	101.1	167.3	71.8	65.2	147.6	107.6									196.7	243.6	319.5	528.8	227	205.9	466.6	340.1
Q2TBE6	Phosphatidylinositol 4-kinase type 2-alpha OS=Mus musculus GN=Pi4k2a PE=1 SV=1	Pi4k2a	68.1	66.9	194.2	129.4	66.8	68	99.9	106.8	67.8	71.8	144.9	152.5	71.2	61.6	105.1	125.2	548.8	539.7	1565.9	1043.8	538.6	548.3	805.7	861.2	759.6	805.4	1624.3	1709.7	798	690.1	1178.2	1404.2
Q3UMW8	Ceroid-lipofuscinosis neuronal protein 5 homolog OS=Mus musculus GN=Cln5 PE=1 SV=1	Cln5	66	69.2	154.7	132.4	67.9	73.9	123.1	112.7	72	54.9	104.7	182.2	74.8	72.6	134.5	104.4	567.8	595.9	1331.5	1139.7	584.1	636.3	1059.4	969.6	410.4	312.5	596.2	1037.9	426.1	413.4	766	594.9
Q497J0	CDNA sequence BC100530 OS=Mus musculus GN=BC100530 PE=1 SV=1	BC100530	76.3	93	117.8	171.1	65.4	70.9	114.5	91	54.7	54.9	119.7	180.7	58.8	74.7	127.5	128.9	89	108.5	137.4	199.6	76.3	82.7	133.6	106.2	591.7	593.7	1293.8	1953.6	635.2	807.7	1378.7	1393.6
P14106	Complement C1q subcomponent subunit B OS=Mus musculus GN=C1qb PE=1 SV=2	C1qb	85.6	70.9	144.5	144.3	51.3	71	112	120.4									104.3	86.4	176.1	176	62.5	86.6	136.5	146.8
P28662	Brain protein I3 OS=Mus musculus GN=Bri3 PE=2 SV=2	Bri3									73.1	71.8	112	149.9	64.6	70.4	126.3	131.9									55.5	54.5	85.1	113.9	49	53.5	95.9	100.2
Q8BWM3	MCG130173 OS=Mus musculus GN=Stfa2l1 PE=1 SV=1	Stfa2l1	53.9	56.5	79.9	113.8	98.2	104.3	145.7	147.8	57.9	58.8	139.7	138.5	60.1	70.4	131.5	143.3	364.5	381.9	540.3	769.3	663.8	705.2	985	999.4	1178.8	1197.4	2846.2	2821.7	1223.7	1434.5	2679.3	2920
Q9CRY7	Glycerophosphodiester phosphodiesterase domain-containing protein 1 OS=Mus musculus GN=Gdpd1 PE=1 SV=1	Gdpd1									67.5	57	97.8	165.3	90.3	65	129.5	127.5									281.9	238.2	408.5	690.6	377.2	271.6	540.8	532.7
Q8BWC0	Two pore calcium channel protein 2 OS=Mus musculus GN=Tpcn2 PE=1 SV=1	Tpcn2									81.4	58.4	110.2	174.7	64	75.1	132.9	103.4									102.9	73.7	139.2	220.6	80.8	94.8	167.8	130.6
P56542	Deoxyribonuclease-2-alpha OS=Mus musculus GN=Dnase2 PE=1 SV=1	Dnase2	73.4	80	145.2	125.4	68.7	70.6	130	106.6	70.9	47.2	105.3	189.2	72.6	74	140.9	100.1	1866.8	2035	3692	3188.3	1747.3	1795.2	3304.9	2710.7	1686.7	1121.6	2503.4	4499.3	1726.4	1758.9	3350.1	2381
B2RV77	MCG130182, isoform CRA_a OS=Mus musculus GN=Gm5483 PE=1 SV=1	Gm5483	60.7	69.1	102.3	152.4	84.7	94.7	130.5	105.5	51.9	66.7	160	132.4	57.5	70.5	109.6	151.4	2791	3179.1	4704.8	7010.2	3893.6	4355.8	6002.8	4850	2266.9	2915.1	6990.4	5787.8	2513.5	3080.3	4788.9	6616.5
Q00724	Retinol-binding protein 4 OS=Mus musculus GN=Rbp4 PE=1 SV=2	Rbp4	66.7	64.5	162.9	165.7	67.2	77.8	132.3	62.9	64	62	127.7	133.7	74.5	71.9	144.1	122.1	79.7	77.2	194.8	198.1	80.4	93.1	158.2	75.2	224	217	447	467.9	260.6	251.5	504.4	427.2
O70309	Integrin beta-5 OS=Mus musculus GN=Itgb5 PE=1 SV=2	Itgb5	80.5	84.1	223.1	150.3	50.2	48.6	79.2	84.1	65.3	67.3	115.8	154.8	81.1	74.6	122.4	118.8	38.8	40.5	107.4	72.4	24.2	23.4	38.1	40.5	123	126.6	217.9	291.3	152.6	140.3	230.3	223.6
Q8K0E8	Fibrinogen beta chain OS=Mus musculus GN=Fgb PE=1 SV=1	Fgb	60.7	63.5	151.3	123.8	79.8	71.3	127.8	121.8	65	71.8	110.8	148.2	77.4	75.2	138.6	112.9	1535.5	1608.5	3831.1	3135.1	2021.2	1804.1	3234.2	3083.1	1648.8	1822	2813	3761.2	1964.6	1908.9	3518.2	2864.8
Q8VCM7	Fibrinogen gamma chain OS=Mus musculus GN=Fgg PE=1 SV=1	Fgg	61.2	64.9	173.9	134.4	77.3	70.1	109.7	108.5	63.7	77	115.5	145.6	78.1	67.3	132.1	120.8	508	538.9	1444.2	1116.4	642.1	582.3	911.3	901.5	579.9	701.2	1051.4	1326	710.8	612.4	1202.5	1100
Q3TAA7	Serine/threonine-protein kinase 11-interacting protein OS=Mus musculus GN=Stk11ip PE=1 SV=1	Stk11ip	74	68.2	156.8	111.5	85.1	55.8	121.2	127.3	72.1	70.6	117.7	146.6	74.6	66.7	122.3	129.4	60.9	56.1	128.9	91.7	70	45.9	99.7	104.7	205.5	201.3	335.5	417.8	212.5	190	348.5	368.8
P04441	H-2 class II histocompatibility antigen gamma chain OS=Mus musculus GN=Cd74 PE=1 SV=3	Cd74	162.3	71.5	270.3	122.4	28.8	37.7	45	61.9	103.5	63.2	97.1	240.8	50.7	47.1	122.3	75.3	3304.1	1456.1	5503.1	2492	587.1	768.5	916.5	1259.8	904.8	552.7	849.4	2105.6	443.4	412.2	1069.7	658.8
P14069	Protein S100-A6 OS=Mus musculus GN=S100a6 PE=1 SV=3	S100a6	55.7	46.1	107.5	130.5	68.8	120.7	164.6	106.1	60.4	70.2	145.1	108.6	66.6	84.1	106.8	158.2	1285.9	1065.2	2483.9	3014.9	1590.7	2788.9	3803.1	2451.5	1224.2	1423.4	2939.9	2201	1349.5	1703.7	2165.4	3206.7
P28078	Class II histocompatibility antigen, M alpha chain OS=Mus musculus GN=H2-DMa PE=1 SV=1	H2-Dma	84.5	78.6	222.4	125.2	56.9	55.8	98.8	77.7									154.3	143.5	406.1	228.5	103.9	101.8	180.4	141.9
Q9ES34	Ubiquitin-protein ligase E3B OS=Mus musculus GN=Ube3b PE=1 SV=3	Ube3b	86.8	91.2	94.9	94.5	106.5	100.7	116.3	109.2	30.1	29.1	160.5	244.9	28.4	30.7	113	163.4	155	162.9	169.6	168.8	190.2	180	207.8	195	106.4	103	567.8	866.8	100.4	108.6	399.9	578.1
P32261	Antithrombin-III OS=Mus musculus GN=Serpinc1 PE=1 SV=1	Serpinc1	56.5	64.7	137	124.5	87.8	84.9	136	108.5	65	62.4	135.6	144.4	73	74.7	126.8	118	1511.8	1731.4	3664.5	3331.5	2349.8	2271.6	3639.5	2903	1845.9	1772.2	3850.2	4100.5	2073.6	2121.1	3601.1	3349.3
O55091	Protein IMPACT OS=Mus musculus GN=Impact PE=1 SV=2	Impact									62.8	68.7	136.9	154.2	66.7	84.7	111.7	114.3									69.2	75.7	150.9	169.9	73.5	93.4	123.1	125.9
P63042	Stathmin-4 OS=Mus musculus GN=Stmn4 PE=2 SV=1	Stmn4	2.7	6	7.8	7	126.1	145.3	234.9	270.3									4.9	10.8	14.1	12.7	229	263.9	426.5	490.8
G3UW82	MCG140437, isoform CRA_d OS=Mus musculus GN=Myh2 PE=1 SV=1	Myh2									42.9	93.8	439.1	62.5	38.1	36.4	49.7	37.5									296.7	647.8	3033.6	431.7	263.6	251.5	343.1	259.3
Q8K4D3	Proton-coupled amino acid transporter 1 OS=Mus musculus GN=Slc36a1 PE=2 SV=1	Slc36a1									68.6	65.8	128.9	154.9	78.4	73.2	124.5	105.8									143.8	138	270	324.5	164.2	153.3	261	221.6
P29416	Beta-hexosaminidase subunit alpha OS=Mus musculus GN=Hexa PE=1 SV=2	Hexa	55	64.4	114.4	99.7	91.8	92.2	151.1	131.4	68	61.8	122.3	175.5	72	71.8	125.7	102.9	5154.4	6035.3	10722.6	9340.8	8601.1	8640.8	14155	12310.7	5301.2	4815	9535	13675.5	5610.5	5592.7	9796.9	8023.2
O88531	Palmitoyl-protein thioesterase 1 OS=Mus musculus GN=Ppt1 PE=1 SV=2	Ppt1	84.8	84.8	167.7	134.5	66	63	106.6	92.6	80.1	47.9	92.7	193.6	71.2	77	138.3	99.3	1174.8	1175.3	2323.9	1864.3	914.8	872.6	1477.8	1282.6	2383	1425.4	2759.6	5759.8	2117.8	2292	4114.4	2954
P22599	Alpha-1-antitrypsin 1-2 OS=Mus musculus GN=Serpina1b PE=1 SV=2	Serpina1b	54.7	57.8	124.4	119.7	94.5	89.5	148.9	110.4	67.3	67.1	142.5	137.9	77.3	74.4	120	113.4	953	1006.9	2166.4	2083.9	1645.2	1557.4	2591.8	1922.6	1017.7	1015.2	2154.6	2085.1	1168.7	1125.3	1815.1	1715.2
P28665	Murinoglobulin-1 OS=Mus musculus GN=Mug1 PE=1 SV=3	Mug1	62.7	64.6	178.6	147.4	67	68.3	118.2	93.2	76.5	75.4	114.1	149.2	80.7	76.9	118.5	108.6	3931	4045.5	11192.9	9236.1	4201.5	4279.7	7404.3	5841.5	4955.9	4886.6	7392	9661.4	5227.4	4980.7	7677.1	7032.7
O70456	14-3-3 protein sigma OS=Mus musculus GN=Sfn PE=1 SV=2	Sfn	108.6	78.7	158.9	96.7	51.4	54	117.1	134.7									63.1	45.8	92.3	56.2	29.9	31.4	68.1	78.3
Q9EQ20	Methylmalonate-semialdehyde dehydrogenase [acylating], mitochondrial OS=Mus musculus GN=Aldh6a1 PE=1 SV=1	Aldh6a1	77.1	73.7	183.3	135.6	64.4	70.3	89.5	106.1	74.9	72.2	109.3	151.2	74.4	69.9	123.6	124.4	1427.3	1364.4	3392.6	2510.9	1191.5	1301.3	1656.8	1964.9	1843	1778.6	2692	3723.1	1832.5	1721.4	3043.3	3062
Q8VEB4	Group XV phospholipase A2 OS=Mus musculus GN=Pla2g15 PE=1 SV=1	Pla2g15	84.7	87.9	147.6	117.1	67.2	75.7	110.1	109.8	72.1	60.8	121.8	180	62.2	70.5	125	107.5	381.4	396.2	664.8	527.7	302.5	340.8	495.8	494.4	450.3	380.1	761	1124.8	388.8	440.4	781.2	671.7
E9Q137	Testis-expressed gene 264 OS=Mus musculus GN=Tex264 PE=1 SV=1	Tex264									80.9	69.3	99	165.6	84.2	59	111.1	130.8									47.2	40.5	57.8	96.7	49.1	34.5	64.9	76.4
Q8BGT0	Osteopetrosis-associated transmembrane protein 1 OS=Mus musculus GN=Ostm1 PE=1 SV=1	Ostm1	74.5	77.1	226.1	148.5	57.2	57.4	81.5	77.7	74.1	66.5	116.9	149.9	83.4	73.9	115.6	119.7	300.9	311.4	913.5	599.9	230.9	232	329.3	313.7	291.5	261.6	459.4	589.3	327.7	290.6	454.5	470.5
Q8BWH0	Putative sodium-coupled neutral amino acid transporter 7 OS=Mus musculus GN=Slc38a7 PE=1 SV=1	Slc38a7									76.2	71.7	121.9	136.6	74.3	71.7	129.4	118.2									363.4	341.7	581.1	651.4	354.1	342.1	617	563.5
Q9EQU3	Toll-like receptor 9 OS=Mus musculus GN=Tlr9 PE=1 SV=3	Tlr9									82.4	74	107.4	151.9	72.7	65.2	127.6	118.8									136.2	122.3	177.5	251.2	120.3	107.8	211	196.4
Q9QXD6	Fructose-1,6-bisphosphatase 1 OS=Mus musculus GN=Fbp1 PE=1 SV=3	Fbp1	68.5	77.6	112.8	129	76.7	83.6	122.1	129.6	71.4	71.7	125	139	61.4	78.3	134.7	118.3	3638.8	4123.7	5992.4	6854.1	4074.7	4440.4	6486.8	6883.1	3173.3	3189.7	5558.6	6180.5	2732	3482.6	5990.6	5261.2
Q9WUU7	Cathepsin Z OS=Mus musculus GN=Ctsz PE=1 SV=1	Ctsz	80.6	89.5	182	134.4	66.6	60.2	99.9	86.8	79.9	51.2	108.8	176.5	74.8	78.3	126.9	103.7	3509.6	3896.5	7922.7	5849.3	2896.9	2621.3	4347.7	3777.3	2950.5	1890.3	4019.6	6519.6	2762	2891	4687.8	3830.8
Q62048	Astrocytic phosphoprotein PEA-15 OS=Mus musculus GN=Pea15 PE=1 SV=1	Pea15	96.9	79.8	193.1	141.9	54.2	62	84.1	88	77	66.2	118.9	172.3	69.8	74.9	115.8	105.1	681	560.5	1356.3	997	380.8	435.6	590.6	618.3	475.6	408.7	734.5	1064	431.1	462.4	714.8	648.8
P63082	V-type proton ATPase 16 kDa proteolipid subunit OS=Mus musculus GN=Atp6v0c PE=1 SV=1	Atp6v0c	83.4	90	162.4	137.8	84.4	78.2	81.4	82.5	41.1	49.9	140.6	159.4	69.4	63.1	132.6	144	1096.1	1183.1	2135.6	1811.8	1109.6	1028.3	1069.7	1085	1599.1	1941.8	5469.9	6200.4	2701.1	2454.5	5157.3	5601.3
P40224	Stromal cell-derived factor 1 OS=Mus musculus GN=Cxcl12 PE=2 SV=2	Cxcl12									72.9	70.9	89.5	125.9	74.6	75	144.8	146.4									164.7	160.3	202.2	284.6	168.5	169.6	327.3	330.9
P20060	Beta-hexosaminidase subunit beta OS=Mus musculus GN=Hexb PE=1 SV=2	Hexb	67.1	76.2	134.6	121.4	79	80.7	122.2	118.8	75.5	61.1	108.4	173	74.3	77.5	130.8	99.3	6797.4	7719.8	13623.9	12291.2	7994	8165.4	12375.2	12028.3	5664.1	4583.6	8134.1	12979.2	5576.8	5813.8	9809.7	7449
Q9Z0J0	Epididymal secretory protein E1 OS=Mus musculus GN=Npc2 PE=1 SV=1	Npc2	98.3	95.1	182.7	127.6	57.5	56.1	93.3	89.4	85.9	44	89.9	190.6	74.9	81.6	135.5	97.6	4095.8	3962.8	7609.2	5314.5	2393.5	2337.6	3886.7	3726.3	1589.3	813.7	1664.8	3528.5	1387.4	1510.2	2508.8	1806.7
P35173	Stefin-3 OS=Mus musculus GN=Stfa3 PE=3 SV=1	Stfa3	58.2	75.1	94.8	127.1	85.2	103.7	141.9	114	63.2	62.9	119.9	155	66.7	81	122.4	128.9	481	620.6	782.8	1050.3	703.6	857	1171.9	941.9	1474.6	1469.3	2797.7	3617.8	1557.7	1890.3	2857.2	3009
O89023	Tripeptidyl-peptidase 1 OS=Mus musculus GN=Tpp1 PE=1 SV=2	Tpp1	81.6	92.1	160.2	129.4	69.2	74.7	106.1	86.6	67.5	57.7	122	172.6	72.2	73.6	126.4	108	1090.9	1231.2	2141.1	1730	925.2	998.9	1418.9	1157.3	1404.7	1201.2	2539.2	3591.6	1502.1	1532.8	2631.4	2246.8
Q8K297	Procollagen galactosyltransferase 1 OS=Mus musculus GN=Colgalt1 PE=1 SV=2	Colgalt1	81.6	80.6	170.9	116.4	56.8	67.8	99.9	126	86.4	78.4	110.5	150.3	76.8	70.2	116.6	111	1480.4	1462.7	3102.1	2112.4	1031.5	1231.3	1812.3	2287.1	1567.2	1421.6	2004	2726.3	1393.3	1272.8	2114.8	2013.1
P55065	Phospholipid transfer protein OS=Mus musculus GN=Pltp PE=1 SV=1	Pltp	43.4	36.7	77.4	54.6	111.9	106.8	179.6	189.6									39	32.9	69.4	49	100.3	95.7	161	170
A2AQ07	Tubulin beta-1 chain OS=Mus musculus GN=Tubb1 PE=1 SV=1	Tubb1									63.9	83.2	135.1	128.1	84	68.4	121	116.3									136.4	177.6	288.2	273.4	179.2	145.9	258.1	248.2
P07758	Alpha-1-antitrypsin 1-1 OS=Mus musculus GN=Serpina1a PE=1 SV=4	Serpina1a	67.6	66	137.9	122.5	90.2	85.1	134.1	96.5	69	66.9	140	131.1	76.3	75.6	118.4	122.7	1415.9	1382.8	2888.2	2564.1	1888.8	1781.8	2808.4	2020.2	2576.7	2497.3	5228.9	4896.3	2848.8	2821.6	4422.3	4582.6
Q9JIW5	Mothers against decapentaplegic homolog 9 OS=Mus musculus GN=Smad9 PE=1 SV=2	Smad9	103.5	76.9	161.1	132.8	60.5	60.5	84.4	120.2									129.4	96.1	201.3	166	75.7	75.6	105.6	150.3
Q9DCG2	CD302 antigen OS=Mus musculus GN=Cd302 PE=1 SV=2	Cd302									70.4	71	123.5	153.8	83.2	73.5	105.5	119									136.2	137.4	238.9	297.6	161.1	142.3	204	230.3
P36423	Thromboxane-A synthase OS=Mus musculus GN=Tbxas1 PE=1 SV=2	Tbxas1	81.2	81.2	161.1	124	68.3	80.6	96.9	106.7	68.7	73.9	122.8	156.8	71.5	73.5	113.8	119	415.7	415.8	825.1	635.2	349.6	412.8	496.4	546.7	289.1	311.1	516.6	659.6	300.7	309.2	478.8	500.8
Q80VL1	Tudor and KH domain-containing protein OS=Mus musculus GN=Tdrkh PE=1 SV=1	Tdrkh	90.3	112	227.5	124.3	42.1	54.1	77.6	72.2									58	72	146.3	79.9	27.1	34.8	49.9	46.4
Q9ET22	Dipeptidyl peptidase 2 OS=Mus musculus GN=Dpp7 PE=1 SV=2	Dpp7	85.3	91.9	178.4	133.3	67.4	72.6	97.8	73.4	66.1	57.4	120	185.8	76.1	70	119.2	105.4	155.8	167.9	325.9	243.5	123.1	132.6	178.6	134	480.2	416.8	871.7	1349.6	553.2	508.7	866.2	765.5
Q60805	Tyrosine-protein kinase Mer OS=Mus musculus GN=Mertk PE=1 SV=1	Mertk	92.4	82.2	205.6	133.5	57.3	58.5	82.6	87.9	70.1	85.7	113.2	133.5	79	76.1	111.7	130.8	211.3	187.9	470.2	305.3	131	133.8	188.8	200.9	85.9	105.1	138.8	163.7	96.8	93.3	136.9	160.3
B1AZA5	Transmembrane protein 245 OS=Mus musculus GN=Tmem245 PE=1 SV=1	Tmem245									76.8	79.8	131.5	131.8	76.5	71.6	103.9	128									66.7	69.3	114.2	114.5	66.4	62.1	90.2	111.1
Q9WVJ3	Carboxypeptidase Q OS=Mus musculus GN=Cpq PE=1 SV=1	Cpq	72.9	83	140.6	111.3	72.2	81.7	133.1	105.2	81.2	60.5	93.7	178.3	76.8	80.5	133.5	95.5	1255.3	1430.6	2421.9	1916.9	1244.4	1408.1	2293.4	1812.5	2453.9	1827.7	2832.3	5389.8	2322.9	2435.3	4036.5	2888.6
Q91XD7	Cysteine-rich with EGF-like domain protein 1 OS=Mus musculus GN=Creld1 PE=1 SV=1	Creld1	66.5	73.5	106.4	92.2	98	100.4	127.6	135.4	60.9	73	120.8	129.1	67.1	67.7	110.4	171.1	191.3	211.3	306.1	265.1	281.9	288.7	367	389.4	166.5	199.8	330.4	353.1	183.5	185.2	301.9	468.1
P55097	Cathepsin K OS=Mus musculus GN=Ctsk PE=1 SV=2	Ctsk	82.8	111.3	147.1	102.8	44.2	73.1	144.6	94.1	89.9	58	82.4	172.7	79.6	73.6	147.7	96.1	563.4	757.8	1000.9	699.7	300.6	497.6	984.2	640.8	388	250.3	355.4	745	343.2	317.4	637.2	414.6
Q8VCG4	Complement component C8 gamma chain OS=Mus musculus GN=C8g PE=1 SV=1	C8g	74.6	77	107.9	107.5	95.9	97.4	119.4	120.2	65.3	69	156.9	170.2	66.2	54.8	112.9	104.7	281.4	290.2	406.9	405.4	361.8	367.3	450	453.2	52.2	55.1	125.4	136	52.9	43.7	90.2	83.6
Q9D772	Protein FAM219A OS=Mus musculus GN=Fam219a PE=1 SV=2	Fam219a									74.3	72.3	140.7	140.1	85.9	70.1	100.5	116.1									33.3	32.3	62.9	62.7	38.4	31.4	45	52
Q8VCW8	Acyl-CoA synthetase family member 2, mitochondrial OS=Mus musculus GN=Acsf2 PE=1 SV=1	Acsf2	97.8	73.1	208.3	120.9	48.5	68.4	72.1	111	98.2	88.1	103.5	157.5	72.7	61.8	112.1	106	2098.5	1568.5	4469.4	2594	1040.5	1468.1	1547.1	2383	1137.5	1020.5	1199	1824.1	841.5	716.3	1298.4	1227.3
P35700	Peroxiredoxin-1 OS=Mus musculus GN=Prdx1 PE=1 SV=1	Prdx1	88	81.8	193.5	126.7	59.2	69.3	93.2	88.2	93.3	65.9	104.6	172	67.2	79.7	120.3	97.1	12020.4	11170.3	26425.6	17298.2	8082.9	9466	12730	12039.5	9603.2	6789	10767.9	17709.5	6916.3	8207.9	12387.2	9995.4
Q925Q3	Sodium/potassium/calcium exchanger 6, mitochondrial OS=Mus musculus GN=Slc8b1 PE=2 SV=2	Slc8b1	78.3	92.8	137.1	120.4	100.1	72.6	103.6	95	49.9	67.5	124.5	169.8	66.3	73.8	120.4	128	29.4	34.9	51.5	45.3	37.6	27.3	38.9	35.7	19.7	26.6	49	66.9	26.1	29.1	47.4	50.4
Q9CXY1	Endosomal/lysomomal potassium channel TMEM175 OS=Mus musculus GN=Tmem175 PE=1 SV=2	Tmem175									81.7	75.3	119.3	146.4	70	80	113.1	114.2									151.3	139.5	220.9	271.2	129.6	148.1	209.5	211.5
O70496	H(+)/Cl(-) exchange transporter 7 OS=Mus musculus GN=Clcn7 PE=1 SV=1	Clcn7	83.3	82.3	161.1	118.1	82.9	72.5	99.1	100.7	70.9	65.5	123.8	157.4	76.6	74.1	114.2	117.4	815.7	805.8	1577.6	1156.9	811.4	710.4	970.4	985.7	1046.9	967.8	1828.2	2323.9	1131.6	1094.9	1686.2	1733.3
Q02788	Collagen alpha-2(VI) chain OS=Mus musculus GN=Col6a2 PE=1 SV=3	Col6a2									69.2	130.3	112.3	219.1	49.7	56.6	94.9	67.9									47.3	89	76.7	149.6	33.9	38.6	64.8	46.3
Q8VBZ0	Dehydrogenase/reductase SDR family member on chromosome X homolog OS=Mus musculus GN=Dhrsx PE=1 SV=2	Dhrsx	62.8	73.1	130.4	90.2	68.1	105.3	133.3	137									33.2	38.6	68.9	47.6	36	55.6	70.4	72.4
P21956	Lactadherin OS=Mus musculus GN=Mfge8 PE=1 SV=3	Mfge8	101.1	86	158.7	115.8	59.9	78.5	87	112.9	53.5	101.2	147.1	234.5	33.8	78.3	75.8	75.9	37.7	32.1	59.2	43.2	22.3	29.3	32.5	42.1	89.1	168.6	245	390.6	56.4	130.4	126.2	126.4
Q68G58	DNA-(apurinic or apyrimidinic site) lyase 2 OS=Mus musculus GN=Apex2 PE=1 SV=1	Apex2	56.9	84.9	116.4	107.8	69.6	98.4	159.6	106.4									29.6	44.2	60.6	56.1	36.2	51.2	83.1	55.4
Q91XS1	Myotubularin-related protein 4 OS=Mus musculus GN=Mtmr4 PE=1 SV=1	Mtmr4									89.1	96.7	125	118.1	57.8	66.1	129.4	117.8									346.5	375.8	486.1	459.2	224.6	256.9	503.2	458.1
P35175	Stefin-1 OS=Mus musculus GN=Stfa1 PE=3 SV=1	Stfa1	74	79.9	100.8	153.5	78	93.3	116.4	103.9	64.5	78.3	132.9	133.5	68.9	79.6	113.2	129.1	2173.1	2346.5	2959.2	4506.1	2289.1	2739.8	3417.6	3050.2	2417.4	2933.3	4979.1	5001.1	2579.8	2982.4	4242.2	4836.2
E9PV24	Fibrinogen alpha chain OS=Mus musculus GN=Fga PE=1 SV=1	Fga	75.5	79.5	156.9	133.2	78.1	73	99.6	104.1	69	78.8	108.9	134.6	81	79.8	134.3	113.5	1359.5	1432.9	2827.3	2399.8	1407.5	1315.7	1794.2	1874.6	1048.8	1198.3	1655.9	2047.3	1231.6	1213.9	2042.4	1726
P17439	Glucosylceramidase OS=Mus musculus GN=Gba PE=1 SV=1	Gba	69.2	70.1	149.3	118.7	76.8	79.5	118.9	117.6	78.2	69.2	99	160.7	85.2	87.6	123.8	96.3	1547.3	1566.1	3336.2	2654.3	1715.7	1776.4	2657	2629.1	1689.6	1494.1	2137.7	3470.3	1840	1891.2	2674.5	2080.2
Q8BLF1	Neutral cholesterol ester hydrolase 1 OS=Mus musculus GN=Nceh1 PE=1 SV=1	Nceh1	78.7	82.1	162.8	128.6	75.6	81.7	89.8	100.7	68.6	78.2	132.2	140.8	72.2	73	112.7	122.4	2446.3	2549.7	5055.8	3994.1	2348.7	2539.3	2788.6	3129.3	3444.6	3924.8	6641.1	7068.3	3624.4	3665.1	5659.4	6146.8
P59281	Rho GTPase-activating protein 39 OS=Mus musculus GN=Arhgap39 PE=1 SV=2	Arhgap39									74.7	56.7	336.7	105.2	59.2	52.4	18.9	96.2									41.6	31.6	187.7	58.7	33	29.2	10.5	53.6
Q91XE8	Transmembrane protein 205 OS=Mus musculus GN=Tmem205 PE=1 SV=1	Tmem205	66.2	72.1	95	85.8	94.1	96.1	138.1	152.6	69.4	72.3	139.2	130.4	73	72.8	117.8	125.2	501.7	545.9	719.7	649.8	712.6	728.3	1046.1	1156.2	606.3	631.1	1215.4	1138.7	637.8	635.6	1029	1093.4
Q8BPX9	Solute carrier family 15 member 3 OS=Mus musculus GN=Slc15a3 PE=2 SV=1	Slc15a3	61.5	66.3	131.9	95	99.1	87.9	131.6	126.7	72.6	70.3	129.7	134.5	82.2	82.3	109.1	119.4	263.4	283.7	564.4	406.8	424.1	376.2	563.5	542.1	691.6	669.2	1234.7	1280.6	782.4	783.2	1039	1136.8
O70362	Phosphatidylinositol-glycan-specific phospholipase D OS=Mus musculus GN=Gpld1 PE=1 SV=1	Gpld1	82.5	78.7	216.1	168.2	60.3	50.6	79.2	64.3	89	73.6	88.3	155.6	86.7	73.7	136.3	96.7	107.9	102.9	282.4	219.9	78.9	66.2	103.5	84.1	203.8	168.6	202.3	356.3	198.6	168.8	312.2	221.5
B2RPV6	Multimerin-1 OS=Mus musculus GN=Mmrn1 PE=1 SV=2	Mmrn1									84.4	70.7	148.5	138.1	80	71.7	105.5	101.2									68.8	57.6	121.1	112.6	65.3	58.5	86	82.5
Q8CD54	Piezo-type mechanosensitive ion channel component 2 OS=Mus musculus GN=Piezo2 PE=1 SV=2	Piezo2		2.7	0.7	3.2	131.4	160	216.8	285.2										6.4	1.7	7.5	307.1	373.9	506.6	666.5
Q62087	Serum paraoxonase/lactonase 3 OS=Mus musculus GN=Pon3 PE=1 SV=2	Pon3	59.3	65.8	169	105.2	74.3	89.5	109.9	126.9	84.6	80.4	111.1	126.5	82.6	83.4	116.2	115.3	680.9	755.2	1940.3	1207.7	852.3	1026.9	1261.8	1457.1	284.9	270.9	374.3	426	278.3	280.8	391.3	388.3
A0A140T8P5	Immunoglobulin kappa chain variable 8-24 (Fragment) OS=Mus musculus GN=Igkv8-24 PE=4 SV=2	Igkv8-24	76.3	67.5	134.3	112.4	74.6	101.2	132	101.7	84.3	78.5	105.1	171.6	70.2	70.1	114.2	106.1	31.9	28.2	56.2	47	31.2	42.3	55.2	42.5	183.1	170.4	228.2	372.7	152.5	152.3	248	230.4
O35674	Disintegrin and metalloproteinase domain-containing protein 19 OS=Mus musculus GN=Adam19 PE=2 SV=2	Adam19	84.2	95.3	105.7	144.8	80.4	67.2	126.3	96.1	70.5	69.9	129.1	123.7	80.2	76.7	116.6	133.4	317.9	359.8	399.3	547	303.7	253.8	477.1	363.2	863.9	857.2	1581.8	1515.7	982.4	940	1428.5	1634.6
Q08890	Iduronate 2-sulfatase OS=Mus musculus GN=Ids PE=2 SV=3	Ids	83.7	88.9	161.4	140.3	65.8	82	84.8	93.1	85.3	72.2	84.4	197.4	72.5	62.9	133.8	91.4	33	35	63.6	55.3	25.9	32.3	33.4	36.7	94.3	79.8	93.3	218	80.1	69.5	147.7	100.9
Q91W90	Thioredoxin domain-containing protein 5 OS=Mus musculus GN=Txndc5 PE=1 SV=2	Txndc5	86.7	75.8	299.5	109.1	41	51	58.8	78.2	109.3	88	94	134.8	77.8	67.5	127.7	101.1	2038.1	1781.7	7042.4	2565.9	964.8	1198.5	1383.6	1837.8	1256.5	1011.3	1080.2	1549.4	894.2	776	1467.6	1161.8
P59279	Ras-related protein Rab-2B OS=Mus musculus GN=Rab2b PE=1 SV=1	Rab2b	76.2	68.9	131.1	91.3	77.2	75.8	130	149.6	80.5	72.6	83	66.1	69.4	57.1	55.5	315.8	32.6	29.5	56.1	39	33	32.4	55.6	64	83.9	75.7	86.5	68.9	72.3	59.6	57.9	329.3
P29352	Tyrosine-protein phosphatase non-receptor type 22 OS=Mus musculus GN=Ptpn22 PE=1 SV=1	Ptpn22	42.8	47.1	271.2	143.4	44.9	50.4	99.8	100.4	99.5	103.4	112.6	94	92.3	94.4	96.5	107.2	323.9	356.4	2053.3	1085.9	340.2	381.2	755.5	760.5	140.6	146.1	159	132.8	130.4	133.4	136.4	151.5
Q8R143	Pituitary tumor-transforming gene 1 protein-interacting protein OS=Mus musculus GN=Pttg1ip PE=1 SV=1	Pttg1ip	68.4	72	105.5	94.2	104.4	94.4	129.6	131.5	63.9	70	126.3	132.2	81.5	73.2	111.7	141.3	1972.3	2076.3	3044.2	2717.7	3012.3	2721.8	3739.1	3794.2	693.4	759.6	1371.3	1435.4	884.6	794.7	1212.2	1534
Q9EQ08	Heparan N-sulfatase OS=Mus musculus GN=Sgsh PE=1 SV=1	Sgsh	66.5	71	114.1	107.3	82.4	90.7	141.3	126.7	83.9	69	112.2	141.7	80.4	84.9	118.1	109.8	915.9	977.8	1569.9	1477.3	1133.6	1248	1945.3	1744.2	1311.6	1078.5	1753.2	2215.6	1257.1	1327.4	1845.8	1716.3
P61226	Ras-related protein Rap-2b OS=Mus musculus GN=Rap2b PE=1 SV=1	Rap2b	72.1	72.9	118.2	108.2	91.5	93.7	125.8	117.5	66.9	73.5	128.8	140	79.3	77.7	116.5	117.4	828.7	838	1358.2	1243.3	1051.6	1076.2	1444.9	1350.4	1268.3	1393.3	2440.6	2653.1	1503.2	1472.9	2207.5	2225.4
A0A0R4J1Z0	MAS-related GPR, member A2A OS=Mus musculus GN=Mrgpra2a PE=3 SV=1	Mrgpra2a	78	91.3	82.3	130.6	95.5	78.3	118.5	125.4	62.9	60.5	122.6	142.1	75	83	141.7	112.2	299.1	350	315.5	500.5	366.1	300.3	454.3	480.6	176.8	170.1	344.7	399.6	210.8	233.4	398.6	315.5
P21300	Aldose reductase-related protein 1 OS=Mus musculus GN=Akr1b7 PE=1 SV=4	Akr1b7	23.9	31.5	207.8	120.6	54.1	63.7	132.2	166.1	73.2	87.6	78.4	176.3	119.3	105.2	74.5	85.5	27.2	35.9	236.4	137.2	61.6	72.4	150.4	188.9	60	71.8	64.2	144.5	97.8	86.2	61	70.1
Q8BG95	Protein phosphatase 1 regulatory subunit 12B OS=Mus musculus GN=Ppp1r12b PE=1 SV=2	Ppp1r12b									76.3	69.3	125	145.3	78.1	87.8	112.8	105.3									78.7	71.6	128.9	150	80.6	90.6	116.4	108.7
Q91ZE0	Trimethyllysine dioxygenase, mitochondrial OS=Mus musculus GN=Tmlhe PE=1 SV=2	Tmlhe									49.8	68.9	120.7	163.5	109.3	77.2	99	111.6									32.9	45.5	79.7	108	72.2	50.9	65.4	73.7
P54818	Galactocerebrosidase OS=Mus musculus GN=Galc PE=1 SV=2	Galc	68.3	74.6	119.2	117.8	89.7	92.3	121.2	116.8	74.1	65.3	105.2	159.8	82	82.5	122.6	108.5	1194.7	1303.8	2085.3	2060.9	1569.3	1614.6	2119.9	2042	808.8	712.5	1147.6	1744	894.8	900.7	1337.3	1184
O55055	tRNA (cytosine(38)-C(5))-methyltransferase OS=Mus musculus GN=Trdmt1 PE=1 SV=2	Trdmt1									94.1	75.2	113.8	113	64.3	80.2	115.9	143.6									26.6	21.2	32.1	31.9	18.2	22.6	32.7	40.5
Q9D3P8	Plasminogen receptor (KT) OS=Mus musculus GN=Plgrkt PE=1 SV=1	Plgrkt	77.6	69.9	163.3	114.9	78.2	66.3	92.4	137.3	98	76.4	91.1	149.2	77.3	86.1	118.4	103.5	174.3	156.9	366.8	257.9	175.6	149	207.6	308.4	386.9	301.9	359.9	589.1	305.2	340	467.8	408.9
Q61559	IgG receptor FcRn large subunit p51 OS=Mus musculus GN=Fcgrt PE=1 SV=1	Fcgrt	84.2	90.5	144.5	122.7	67.7	78.4	109.6	102.3	74.1	73.2	110.5	129.7	79.5	85.6	110.7	136.7	92	98.9	158	134.2	74	85.7	119.8	111.8	44.2	43.7	66	77.4	47.5	51.1	66	81.5
Q01339	Beta-2-glycoprotein 1 OS=Mus musculus GN=Apoh PE=1 SV=1	Apoh	78.3	93.7	147.6	138.7	74.2	84.1	94.2	89.3	73.6	64.2	110.5	159.2	79.1	75.8	125.4	112.1	88	105.3	165.9	155.9	83.4	94.5	106	100.4	531.9	464.4	799.1	1151	571.9	548.2	906.7	810.6
Q8R570	Synaptosomal-associated protein 47 OS=Mus musculus GN=Snap47 PE=1 SV=1	Snap47	81.7	83.7	171.5	127.8	68.9	76.1	102.2	88.1									109	111.7	228.8	170.5	91.9	101.5	136.4	117.6
Q64704	Syntaxin-3 OS=Mus musculus GN=Stx3 PE=1 SV=1	Stx3	133	98.1	204.7	112.7	49.7	58.2	65	78.6	78.5	82.9	122	147.9	62.3	69.8	112.5	124.1	529.6	390.6	815	448.5	197.8	231.7	258.7	313	513.7	542.4	797.6	967.4	407.6	456.5	735.7	811.4
P10833	Ras-related protein R-Ras OS=Mus musculus GN=Rras PE=1 SV=1	Rras									76.6	84.3	121.3	139.6	81.6	74.7	94.3	127.6									110.8	121.9	175.3	201.8	117.9	107.9	136.3	184.5
Q9DCJ9	N-acetylneuraminate lyase OS=Mus musculus GN=Npl PE=1 SV=1	Npl	82	70.3	115.9	102	85.9	93.2	119.9	130.9	78.6	69.4	95.2	145.6	67.4	89.4	142	112.5	796.7	683.2	1126.4	991.1	834.4	905.9	1165.3	1271.8	696.1	614.5	843.3	1289.4	596.6	791.8	1257.2	996.2
Q9JHJ3	Glycosylated lysosomal membrane protein OS=Mus musculus GN=Glmp PE=1 SV=1	Glmp	68.7	75.6	140.4	102.5	79.9	85	125.2	122.5	78.7	83.2	114.9	130.2	81.6	84.4	111.6	115.3	374.8	412.5	765.7	559	435.9	463.6	682.7	668.1	1210.7	1280.3	1767.2	2003.4	1255.5	1297.6	1716.7	1773.6
Q5DU37	Zinc finger FYVE domain-containing protein 26 OS=Mus musculus GN=Zfyve26 PE=1 SV=2	Zfyve26	16.4	18.2	29.5	26	87.2	117.5	222.1	283.2	88.3	88.6	114.7	107.9	96.6	85.5	105.3	113.1	30.9	34.3	55.7	49.1	164.6	221.7	419.1	534.5	386.4	387.9	502	472.1	422.8	374.1	461	494.9
Q8R1K4	5-phosphohydroxy-L-lysine phospho-lyase OS=Mus musculus GN=Phykpl PE=1 SV=1	Phykpl									86.2	80.5	123.2	122.6	80.2	73.4	121.7	112.2									93.5	87.4	133.6	133	87	79.7	132	121.7
Q9CXT7	Transmembrane protein 192 OS=Mus musculus GN=Tmem192 PE=1 SV=1	Tmem192									63.6	89.8	136.8	123.4	80.9	84.2	96.5	124.8									97.3	137.4	209.3	188.8	123.8	128.9	147.6	191
Q8C5N5	Programmed cell death protein 2-like OS=Mus musculus GN=Pdcd2l PE=1 SV=1	Pdcd2l	75.3	63.2	111.6	96.6	87.8	94.8	98.3	172.3									29	24.3	42.9	37.1	33.8	36.5	37.8	66.3
P51910	Apolipoprotein D OS=Mus musculus GN=Apod PE=1 SV=1	Apod									83.1	83.6	131.8	138.7	75	77.8	103.9	106.1									83	83.4	131.7	138.5	74.9	77.7	103.8	106
Q9JLF7	Toll-like receptor 5 OS=Mus musculus GN=Tlr5 PE=1 SV=1	Tlr5	13.6	24.3	19.8	23	127.8	129.2	211.3	251.1	55.4	94.9	138	83	77.7	78	88.6	184.3	11.5	20.6	16.8	19.5	108.2	109.4	179	212.7	17.1	29.3	42.7	25.7	24	24.1	27.4	57
O88325	Alpha-N-acetylglucosaminidase OS=Mus musculus GN=Naglu PE=1 SV=1	Naglu	72.3	76.5	116.7	93.2	82.5	84.4	137.7	136.8	88	68.5	97.6	168.8	86.3	79.7	120.3	90.8	1005.3	1063.8	1624.3	1296.6	1147.4	1173.9	1916.3	1903.2	874.4	680.4	969.3	1677.3	857.9	792.1	1195.2	902.4
Q9QZQ1	Afadin OS=Mus musculus GN=Afdn PE=1 SV=3	Afdn	56.1	66.3	87.2	82.5	74.9	87.1	170.8	175.1	84.1	91.8	99.3	113.2	76.7	89.1	133.3	112.6	99.6	117.8	155	146.6	133.1	154.7	303.5	311.2	711.7	776.9	840.5	957.8	649.4	753.8	1127.9	953.1
Q08857	Platelet glycoprotein 4 OS=Mus musculus GN=Cd36 PE=1 SV=2	Cd36	64.6	68.8	222.5	130	60.8	64.4	119.8	69	78.9	76.7	123.5	126.2	114.4	86.9	91.2	102.2	1689.5	1799.2	5817.7	3400.1	1589.3	1684.7	3133.4	1804.7	2162.8	2103.6	3385.7	3461.3	3136.5	2381.9	2499.6	2803.5
P48036	Annexin A5 OS=Mus musculus GN=Anxa5 PE=1 SV=1	Anxa5	69.6	75.6	122.3	120.4	86	96.3	116.4	113.4	75.8	79.7	120.8	130.9	78.3	83.2	121	110.3	9912.4	10763.3	17407.9	17146.9	12241.4	13710.2	16575.8	16138.7	9646.9	10146.2	15373.5	16652.5	9968.7	10583.2	15398.8	14038
Q8R0F3	Sulfatase-modifying factor 1 OS=Mus musculus GN=Sumf1 PE=1 SV=2	Sumf1									129.1	61.9	90.4	158.6	72.8	60.3	124.1	102.8									66.9	32.1	46.8	82.1	37.7	31.2	64.3	53.2
Q80T21	ADAMTS-like protein 4 OS=Mus musculus GN=Adamtsl4 PE=2 SV=1	Adamtsl4									83	66.4	97.8	132.4	94.5	80.1	128.9	116.9									144.4	115.6	170.2	230.4	164.4	139.4	224.3	203.5
P48441	Alpha-L-iduronidase OS=Mus musculus GN=Idua PE=1 SV=2	Idua	76	81.1	130	108.8	87.1	89.3	121.8	105.8	84.6	66	115	159.7	79.9	79.2	117.7	97.8	703.8	751.2	1203.2	1007.7	805.9	827	1127.8	979.9	935.3	730.1	1272.1	1766	883.6	875.8	1301.4	1081.8
Q8R4P9	Multidrug resistance-associated protein 7 OS=Mus musculus GN=Abcc10 PE=1 SV=1	Abcc10									81.5	78.2	120.7	141.5	79.3	82.9	104.4	111.6									114.9	110.3	170.2	199.5	111.8	116.9	147.2	157.4
Q9CQ01	Ribonuclease T2 OS=Mus musculus GN=Rnaset2 PE=1 SV=1	Rnaset2	124	101.6	156.8	127.7	63.2	62.9	80.4	83.4	79.6	58.6	96.8	156.1	74	81.1	139.7	114.2	1482.8	1214.3	1875	1527.4	756	752.6	960.8	996.7	1170	862.5	1423.1	2296	1087.6	1192	2054.5	1679.3
P08101	Low affinity immunoglobulin gamma Fc region receptor II OS=Mus musculus GN=Fcgr2 PE=1 SV=2	Fcgr2	93.4	85	118.7	94	88.7	88.5	115.5	116.1	72.5	73.8	129.6	132.2	70.8	69.7	110.4	140.9	1049.7	955.1	1333.4	1055.4	996.8	994	1296.9	1304.6	891.9	908.1	1595.1	1627.1	870.6	857.8	1358.6	1733.8
O88736	3-keto-steroid reductase OS=Mus musculus GN=Hsd17b7 PE=1 SV=1	Hsd17b7	67.8	85.5	95.3	99.3	87.8	85.5	121.5	157.5	76.8	78.6	126.1	116.6	83.3	78.7	116.2	123.6	314.5	396.3	441.9	460.4	407	396.5	563.5	730.3	204.7	209.3	336.1	310.6	222	209.7	309.7	329.5
Q3TWL2	Type 1 phosphatidylinositol 4,5-bisphosphate 4-phosphatase OS=Mus musculus GN=Tmem55b PE=1 SV=1	Tmem55b	108.1	107.3	141.3	116.6	85.7	68	80.4	92.6	84	61.5	94.8	180.8	60.5	61.8	138.6	117.9	403.2	400.3	527.2	435.1	319.7	253.9	300.1	345.7	124.9	91.4	140.9	268.8	89.9	91.9	206.1	175.3
Q8C6B0	MCG20149, isoform CRA_a OS=Mus musculus GN=Mettl7a1 PE=1 SV=1	Mettl7a1	87.7	84.8	158.3	110.7	76.2	81.3	98	103	68.4	76	120.2	147.8	86.3	81.6	109	110.7	392.2	379	707.6	494.7	340.8	363.5	438.1	460.3	341.1	379.2	599.9	737.7	430.7	407.3	543.9	552.3
P20918	Plasminogen OS=Mus musculus GN=Plg PE=1 SV=3	Plg	64.7	64.3	101.4	93	98.4	103.5	136.7	137.9	78	78	112	137.6	85.6	78	120.4	110.4	379.2	376.8	594.6	545	576.8	606.7	801.5	808.4	1581	1581.5	2270.9	2789.6	1736.7	1582.1	2441.7	2238.2
Q8R173	Palmitoyltransferase ZDHHC3 OS=Mus musculus GN=Zdhhc3 PE=1 SV=1	Zdhhc3									84.8	72.2	87.1	117.1	86.3	78.2	124.3	150.2									72.2	61.5	74.1	99.7	73.4	66.6	105.8	127.9
Q61400	Carcinoembryonic antigen-related cell adhesion molecule 10 OS=Mus musculus GN=Ceacam10 PE=1 SV=1	Ceacam10	57.8	74.3	82	78.9	97.9	93.9	148.3	166.9	71.1	70.4	140.8	102.7	86.9	87.6	154.3	86.3	750.1	964	1063.3	1022.8	1270.1	1218.2	1923.7	2164.3	1185	1173.9	2347.4	1712.4	1449	1461.3	2573.1	1439.3
Q9QWR8	Alpha-N-acetylgalactosaminidase OS=Mus musculus GN=Naga PE=1 SV=2	Naga	102.4	109.5	180.2	134.5	63.2	62.2	77	71.1	82.7	56.8	112.4	165.3	79.4	80.8	114.7	107.8	1948.8	2082.4	3427.9	2558.2	1201.6	1183.7	1464.4	1352.9	1793.8	1232.2	2438.1	3584.4	1721.1	1751.9	2486.9	2337.4
P52430	Serum paraoxonase/arylesterase 1 OS=Mus musculus GN=Pon1 PE=1 SV=2	Pon1									83.1	76.8	95.5	127.9	87.2	77.8	115.2	136.5									23.9	22.1	27.5	36.8	25.1	22.4	33.1	39.2
Q91XV3	Brain acid soluble protein 1 OS=Mus musculus GN=Basp1 PE=1 SV=3	Basp1	62.5	77.4	122.8	131.4	81	88.2	138.5	98.2	79	70.1	110.3	134.8	86.1	102.7	110.5	106.3	2145.8	2659.2	4217	4514.1	2783.6	3030.4	4755.9	3372	2016.5	1789.8	2815.9	3439.5	2198.3	2620.7	2821.1	2713.2
Q8BLN5	Lanosterol synthase OS=Mus musculus GN=Lss PE=1 SV=2	Lss									69.6	87.7	134	126.2	94.4	71.8	114	102.5									46.1	58.1	88.7	83.6	62.5	47.6	75.5	67.9
Q62426	Cystatin-B OS=Mus musculus GN=Cstb PE=1 SV=1	Cstb	134.5	109.3	139.1	117.2	70.3	64.2	84.9	80.6	88.2	43.7	71.3	175.9	48.8	82.2	185.8	104.1	2816.1	2287.9	2911.1	2452.3	1470.5	1343.3	1776.5	1687.3	1608.5	797.5	1299.5	3206.8	890.4	1498.1	3387.1	1897.7
Q75N62	GTPase IMAP family member 8 OS=Mus musculus GN=Gimap8 PE=1 SV=1	Gimap8	122.5	75.2	205.9	106.9	39.7	83.8	56.2	109.7									151.2	92.8	254.1	132	49	103.5	69.3	135.4
E9Q414	Apolipoprotein B-100 OS=Mus musculus GN=Apob PE=1 SV=1	Apob									69.4	87.9	111.9	111.5	85.9	82.8	106.4	144.1									86.5	109.5	139.4	139	107	103.2	132.5	179.6
P70380	Interleukin-18 OS=Mus musculus GN=Il18 PE=1 SV=2	Il18	93.4	107.6	144.9	102.6	50.8	77	95.4	128.3									36.4	41.9	56.5	40	19.8	30	37.2	50
Q8CJ27	Abnormal spindle-like microcephaly-associated protein homolog OS=Mus musculus GN=Aspm PE=2 SV=2	Aspm									128.8	56.5	137.5	59.8	65.7	63	48.9	239.9									220.7	96.7	235.6	102.4	112.6	108	83.7	411.1
Q63994	Myeloid cell surface antigen CD33 OS=Mus musculus GN=Cd33 PE=2 SV=1	Cd33									79.9	83.4	124.9	108.9	86.7	77.6	124.6	114.1									62.1	64.8	97.1	84.6	67.4	60.3	96.9	88.7
Q5NCI0	Up-regulator of cell proliferation OS=Mus musculus GN=Urgcp PE=2 SV=1	Urgcp	12.6	15.2	11.9	18.2	101.7	134.2	218.2	287.9									26.7	32.3	25.3	38.8	216.1	285.3	463.8	611.9
Q62445	Transcription factor Sp4 OS=Mus musculus GN=Sp4 PE=2 SV=2	Sp4									96.6	61.9	76.9	119.8	77.1	86.2	123.2	158.3									135.7	87	108	168.2	108.3	121.1	173	222.3
P35505	Fumarylacetoacetase OS=Mus musculus GN=Fah PE=1 SV=2	Fah	69.9	81.1	108.7	107.1	78.1	102.9	96.6	155.6	76.9	65.6	90.3	151.7	93.7	86.6	127.9	107.2	41.9	48.7	65.2	64.2	46.8	61.7	57.9	93.4	60.2	51.4	70.8	118.8	73.4	67.9	100.2	83.9
O70131	Ninjurin-1 OS=Mus musculus GN=Ninj1 PE=1 SV=1	Ninj1	96.1	102.7	186.7	169.8	55.1	55.8	65.8	67.9									247.1	264.2	480	436.7	141.8	143.4	169.3	174.6
A0A0G2JE99	Immunoglobulin lambda constant 1 (Fragment) OS=Mus musculus GN=Iglc1 PE=4 SV=1	Iglc1	79.1	66	135.3	106.9	67.5	114.6	113.5	117.1									38.6	32.2	65.9	52.1	32.9	55.8	55.3	57.1
O70200	Allograft inflammatory factor 1 OS=Mus musculus GN=Aif1 PE=1 SV=1	Aif1	131.3	101.1	177.3	113.5	44.4	58.5	93.3	80.4									92.4	71.1	124.7	79.9	31.2	41.1	65.7	56.6
Q8C561	LMBR1 domain-containing protein 2 OS=Mus musculus GN=Lmbrd2 PE=1 SV=1	Lmbrd2	97	97	136.5	124.1	80.5	78.1	84	102.9	72.4	71.5	111	149.9	81.5	74.3	122.9	116.5	217.8	217.9	306.6	278.8	180.9	175.4	188.7	231.2	354.2	349.6	543.1	733.5	398.5	363.6	601.4	569.9
Q6ZQM8	UDP-glucuronosyltransferase 1-7C OS=Mus musculus GN=Ugt1a7c PE=1 SV=1	Ugt1a7c	63.2	71.3	111.3	102	106.7	99.1	122.1	124.3	69.7	74.8	124	139.6	90.7	82	113.8	105.4	1405.2	1584.2	2473.6	2266.8	2372.6	2202.5	2715.2	2763.7	1936.4	2077.7	3446.4	3879.8	2519.9	2278.4	3161.6	2929.1
Q9D1K2	V-type proton ATPase subunit F OS=Mus musculus GN=Atp6v1f PE=1 SV=2	Atp6v1f									85.6	75.9	75.1	119	70	91.7	152.2	130.5									161.6	143.3	141.9	224.7	132.3	173.2	287.3	246.5
Q3UNZ8	Quinone oxidoreductase-like protein 2 OS=Mus musculus PE=1 SV=1	QORL2	68.6	66.3	103.1	87.4	88.2	94.1	136.6	155.6	79.2	88.7	110.6	127.2	86.2	85.7	110.6	111.9	333	321.8	500.8	424.3	428.2	456.9	663.4	755.5	599.4	671.3	837.5	962.8	652.4	648.5	837	847.3
P70699	Lysosomal alpha-glucosidase OS=Mus musculus GN=Gaa PE=1 SV=2	Gaa	89.6	87.6	168	110.2	74.7	68.1	106.1	95.7	94.2	77.8	105.1	140.5	94.8	71	110.4	106.2	338.5	330.7	634.4	416.1	282	257	400.6	361.5	59	48.8	65.8	88	59.4	44.4	69.2	66.5
P10922	Histone H1.0 OS=Mus musculus GN=H1f0 PE=2 SV=4	H1f0	82.6	90.3	151.5	125	65.7	72.8	103.5	108.5	93.7	72.3	75.5	147.8	96.2	84.8	130.5	99.2	3859.9	4219.8	7078	5837	3068.2	3402.6	4832.5	5069.8	3477.9	2682.9	2803.8	5486.8	3572.5	3148.6	4843.3	3681.1
Q9D7X3	Dual specificity protein phosphatase 3 OS=Mus musculus GN=Dusp3 PE=1 SV=1	Dusp3	93.7	84.8	150.3	122.7	79.7	77.2	107.1	84.4	93.5	85.7	115	133.1	72.4	69.7	113	117.5	412.4	373.3	661.3	540.1	350.7	339.7	471.4	371.4	218	199.8	268.1	310.3	168.9	162.4	263.3	273.9
Q8BSY0	Aspartyl/asparaginyl beta-hydroxylase OS=Mus musculus GN=Asph PE=1 SV=1	Asph	104.1	99.7	177.7	117.5	61.1	73.1	79.6	87.1	93.8	70.5	90.1	164.1	83.1	70.1	130	98.4	2784.9	2667	4753.5	3143	1634.6	1954.9	2130.2	2329.6	2544	1912.3	2443	4450.1	2253.6	1902.4	3525.2	2668.2
Q62465	Synaptic vesicle membrane protein VAT-1 homolog OS=Mus musculus GN=Vat1 PE=1 SV=3	Vat1	83.7	89.5	120.5	117.9	85.6	82.7	110.6	109.5	87.8	71.3	98.7	148.7	70.7	88.5	127.3	107	12116.9	12955.9	17439.4	17071.1	12392.5	11965.5	16008.9	15855.8	8757.4	7108.1	9841.6	14831.5	7049.7	8825.2	12697.2	10674.6
Q00897	Alpha-1-antitrypsin 1-4 OS=Mus musculus GN=Serpina1d PE=1 SV=1	Serpina1d	65	64.7	115.3	109.8	109.6	103.5	139.9	92.4	73.7	74.5	135.7	126.8	85.1	82.6	112.1	109.5	5037.1	5011.2	8935.7	8507.1	8491	8019	10841.3	7159.6	6307.1	6381.5	11621.1	10854.4	7282.2	7069.5	9599.9	9375.8
P47930	Fos-related antigen 2 OS=Mus musculus GN=Fosl2 PE=1 SV=2	Fosl2									91.4	83.7	113.6	128.2	65.9	89.5	114.2	113.6									38.3	35.1	47.6	53.7	27.7	37.5	47.9	47.6
P08508	Low affinity immunoglobulin gamma Fc region receptor III OS=Mus musculus GN=Fcgr3 PE=1 SV=1	Fcgr3	79.8	82.6	125.2	113.5	88.4	90.1	111.5	108.8	74.1	84.6	132.3	110.1	79.4	80.5	107.7	131.3	2941.7	3046.6	4613.4	4185	3260	3322.3	4109.2	4011.3	2423.9	2767.6	4328.8	3604.3	2599.7	2634.6	3524	4298.3
O88384	Vesicle transport through interaction with t-SNAREs homolog 1B OS=Mus musculus GN=Vti1b PE=1 SV=1	Vti1b	72	68.4	92.3	79.2	89.1	105.3	146	147.5	80.9	76.7	114.9	119.7	78.9	84.1	118.7	126.1	672.4	638.5	862.1	739.6	832	983.4	1363.3	1377.5	1550.2	1469.9	2201.1	2294.5	1511.2	1611.7	2274.7	2416.8
Q9D0K2	Succinyl-CoA:3-ketoacid coenzyme A transferase 1, mitochondrial OS=Mus musculus GN=Oxct1 PE=1 SV=1	Oxct1	81.4	79.2	155.2	118	80.8	79.1	96	110.3	78.1	85.8	112.6	124.2	92.6	81	109.2	116.5	5936.1	5780.8	11321.1	8609.3	5896	5770.4	7000.2	8049.8	5948.7	6533.6	8570.9	9455.1	7053.8	6170.4	8313.7	8868.4
Q8R1G2	Carboxymethylenebutenolidase homolog OS=Mus musculus GN=Cmbl PE=1 SV=1	Cmbl	88	83.3	197.8	129.9	45.5	97.9	90.8	66.9	75.9	80.7	128	138.4	84.9	83.9	90.4	117.8	32.9	31.1	73.8	48.5	17	36.5	33.9	25	272.4	289.4	459.1	496.6	304.4	300.9	324.3	422.6
P22893	mRNA decay activator protein ZFP36 OS=Mus musculus GN=Zfp36 PE=1 SV=1	Zfp36									86.3	92.5	177.1	96.1	84	66.2	81.9	115.9									26.8	28.7	54.9	29.8	26.1	20.5	25.4	35.9
P23780	Beta-galactosidase OS=Mus musculus GN=Glb1 PE=1 SV=1	Glb1	76.3	83.1	135.4	109	80.7	88.7	121.9	104.7	80.8	71.7	139.9	152.4	87.9	81.3	98.2	87.8	3241.3	3529.1	5749.3	4629.5	3425.3	3765.7	5176.8	4446.6	2914.3	2587.2	5047.9	5500.7	3171.3	2935.1	3543	3168.7
P17047	Lysosome-associated membrane glycoprotein 2 OS=Mus musculus GN=Lamp2 PE=1 SV=2	Lamp2	74.5	78	117.6	104.5	89.5	89.3	119.9	126.7	76.7	88.4	126.7	123.5	84.3	82	104.6	113.8	3425.3	3583.4	5406.3	4805.4	4114	4107	5509.4	5824.1	3635.8	4186.1	6004.6	5850.6	3994.5	3885.3	4956.6	5390.6
Q5NCB2	Similar to T-cell specific GTPase OS=Mus musculus GN=Gm12185 PE=4 SV=1	Gm12185	59.4	57.2	68.8	67	81.9	114.3	182.6	168.8									116.5	112.1	134.9	131.2	160.4	223.9	357.8	330.8
Q0GNC1	Inverted formin-2 OS=Mus musculus GN=Inf2 PE=1 SV=1	Inf2	110.3	111.4	193.9	126.7	50	49.9	79.4	78.3	95.6	89.8	93.6	155.6	90.3	68.4	95.9	110.9	48.2	48.7	84.7	55.3	21.8	21.8	34.7	34.2	84.1	79	82.3	136.9	79.4	60.2	84.4	97.6
P49935	Pro-cathepsin H OS=Mus musculus GN=Ctsh PE=1 SV=2	Ctsh	84.7	85.9	110.5	97.3	82.1	85.7	129.1	124.8	92.6	54.4	82.2	165.8	79.6	95.6	135	94.9	4658.5	4723.1	6078	5349.8	4516.1	4713.9	7102.4	6865.9	3932.7	2309.2	3490.9	7043.7	3381.9	4060.4	5734.6	4030.4
P13707	Glycerol-3-phosphate dehydrogenase [NAD(+)], cytoplasmic OS=Mus musculus GN=Gpd1 PE=1 SV=3	Gpd1	79	90.4	189.9	135.9	53.8	73.1	99.6	78.4	78.7	98.1	116.2	153.3	84.2	88.2	86.9	94.3	494.5	565.5	1187.7	850	336.6	457	622.8	490.1	1247.6	1554.9	1842.3	2430.1	1333.7	1398.6	1376.9	1494.8
Q07763	Natural killer cell receptor 2B4 OS=Mus musculus GN=Cd244 PE=1 SV=3	Cd244									93.7	60.1	104	132.8	81.8	96.5	167.1	63.9									28.6	18.3	31.7	40.5	25	29.4	51	19.5
P56565	Protein S100-A1 OS=Mus musculus GN=S100a1 PE=1 SV=2	S100a1									98.5	72.4	103.8	120.4	77.3	83.5	111.1	132.9									28	20.6	29.5	34.2	22	23.7	31.6	37.8
P50427	Steryl-sulfatase OS=Mus musculus GN=Sts PE=1 SV=1	Sts	85.4	80.4	142.6	107.7	83.8	82.9	100.4	116.8	86.8	75.7	93.3	132.3	83.7	86.4	129.9	111.9	991.5	932.7	1655.2	1249.8	972	962.6	1164.8	1355.8	1491.5	1301.5	1603.2	2275.3	1439.6	1485.3	2234	1923.3
Q9WV92	Band 4.1-like protein 3 OS=Mus musculus GN=Epb41l3 PE=1 SV=1	Epb41l3	100.6	113.2	180.9	158.4	37.3	56.9	83	69.7	83.4	90.2	130.6	111.7	88	92.9	91.1	112	346.4	389.8	622.8	545.5	128.5	196.1	285.8	240	1514.7	1636.5	2371.2	2028.1	1597.9	1685.8	1653.4	2033.9
Q8JZV7	N-acetylglucosamine-6-phosphate deacetylase OS=Mus musculus GN=Amdhd2 PE=1 SV=1	Amdhd2	79.7	87.5	112.9	116.1	86.6	86.5	116.7	114	84.1	82.3	114.8	120.5	75.3	84.2	121	117.8	4091.3	4489.5	5794.5	5958.8	4444.3	4441.1	5992.1	5853.1	3339.6	3269.7	4559.1	4786.4	2988.8	3344.6	4805.3	4679.5
Q9CQ89	Protein CutA OS=Mus musculus GN=Cuta PE=1 SV=3	Cuta									95.2	56	51	127.5	65.7	107	188.3	109.1									195.5	115	104.7	261.7	134.8	219.7	386.5	223.9
P10417	Apoptosis regulator Bcl-2 OS=Mus musculus GN=Bcl2 PE=1 SV=3	Bcl2	105.6	75.1	158	101.1	57.8	94.6	98.7	109.1									92.4	65.8	138.3	88.5	50.6	82.8	86.4	95.5
P70158	Acid sphingomyelinase-like phosphodiesterase 3a OS=Mus musculus GN=Smpdl3a PE=1 SV=2	Smpdl3a	78.4	85.9	132.3	104.3	84.1	82.7	119.4	112.8	88	64.9	93.4	159.4	88.1	92.7	120	93.5	836.6	916.6	1412.6	1113.4	898	883	1274.7	1204.3	999.1	737.1	1060.3	1809.3	1000.5	1052.4	1362.3	1061.9
P46412	Glutathione peroxidase 3 OS=Mus musculus GN=Gpx3 PE=1 SV=2	Gpx3	4	5.6	3.5	5.1	128.4	146.9	223	283.5	76	59.2	113.2	192.3	82.6	72.6	122.4	81.7	22.7	31.7	19.7	28.8	726.5	831.2	1261.4	1604.1	284.2	221.2	423.3	718.7	309	271.5	457.6	305.3
Q71B07	Probable C-mannosyltransferase DPY19L3 OS=Mus musculus GN=Dpy19l3 PE=2 SV=2	Dpy									99.2	74.7	110.1	133.1	84.1	76.2	125.4	97.3									43	32.4	47.7	57.7	36.5	33	54.4	42.2
Q3TT38	Uncharacterized protein C6orf106 homolog OS=Mus musculus GN=D17Wsu92e PE=2 SV=2	D17Wsu92e	79.7	69.6	109.4	102	82.2	91.8	127.1	138.3	83.1	76.1	106.3	101.6	88	96.4	110.7	137.8	47.2	41.2	64.7	60.4	48.6	54.3	75.2	81.8	59.2	54.2	75.7	72.4	62.7	68.7	78.9	98.2
Q3UTQ7	PR domain zinc finger protein 10 OS=Mus musculus GN=Prdm10 PE=1 SV=2	Prdm10	108.8	106.8	119.5	109.3	83.6	73	93.7	105.5	75	70.5	108.3	140.1	78	68.7	163.5	95.9	92.5	90.8	101.6	93	71.1	62.1	79.7	89.7	28.7	26.9	41.4	53.5	29.8	26.3	62.5	36.7
Q9WUA6	RAC-gamma serine/threonine-protein kinase OS=Mus musculus GN=Akt3 PE=1 SV=1	Akt3									91.5	41	116.8	132.1	117.4	82	137.6	81.5									175.4	78.6	223.9	253.1	224.9	157	263.7	156.2
Q6PGD0	All-trans retinoic acid-induced differentiation factor OS=Mus musculus GN=Atraid PE=2 SV=2	Atraid	72.4	66.2	138.9	145.9	64.2	81.7	106.5	124.2	72.4	76.6	87	122.7	131.9	94.8	103.1	111.5	68.7	62.8	131.8	138.5	60.9	77.6	101.1	117.8	23.9	25.3	28.7	40.5	43.5	31.3	34	36.8
A2ABU4	Myomesin-3 OS=Mus musculus GN=Myom3 PE=1 SV=1	Myom3									82.3	95.1	114.1	114.7	89.4	68.5	102.1	133.9									77	89	106.8	107.4	83.7	64.1	95.5	125.4
Q9JII6	Alcohol dehydrogenase [NADP(+)] OS=Mus musculus GN=Akr1a1 PE=1 SV=3	Akr1a1	91.7	84.2	138.5	117.2	78.6	84.6	104.4	100.8	88	80.7	109	137.7	76.1	85.4	119.3	103.7	4410.4	4048.4	6662.6	5636.5	3781.7	4067.9	5023.5	4850.7	6727.4	6169.9	8331.8	10528.3	5819.5	6531.8	9118	7931.4
Q9D5J6	Sedoheptulokinase OS=Mus musculus GN=Shpk PE=1 SV=1	Shpk	83.1	73.1	113.4	91.8	102.3	70.1	134.4	131.8	96	82.3	138	124.5	82.2	78.6	89.2	109.2	34.1	30	46.5	37.6	41.9	28.7	55.1	54.1	139.3	119.5	200.2	180.7	119.3	114	129.5	158.4
P55772	Ectonucleoside triphosphate diphosphohydrolase 1 OS=Mus musculus GN=Entpd1 PE=1 SV=1	Entpd1	80.7	82.3	136.3	125.8	94	85.5	99	96.5	74	77.7	126	126	86.7	84	106.7	118.9	3705.7	3781.8	6260	5777.3	4315.3	3924.6	4547.5	4429.9	2808	2950.3	4785	4784.7	3291.7	3190.9	4049.2	4512.8
P63044	Vesicle-associated membrane protein 2 OS=Mus musculus GN=Vamp2 PE=1 SV=2	Vamp2									78.8	87.3	127.9	108.4	75.5	94.8	106.7	120.8									59	65.3	95.7	81.2	56.5	71	79.9	90.5
Q8BG60	Thioredoxin-interacting protein OS=Mus musculus GN=Txnip PE=1 SV=1	Txnip	80.5	84.9	87.8	115.9	85.6	85	150.8	109.4	74.5	88.8	153.3	93.5	81.8	88.3	91.9	128.1	154.7	163.3	168.8	222.8	164.7	163.5	290	210.4	729.6	869.8	1501.9	915.6	801.3	864.8	900.2	1255
Q8R2Y2	Cell surface glycoprotein MUC18 OS=Mus musculus GN=Mcam PE=1 SV=1	Mcam	53.1	64.5	73.1	99.7	101.1	102.7	157.2	148.6	79.5	83.9	127.6	111.4	93.1	92.3	105.6	106.5	334.5	406.3	460.1	627.9	636.5	646.5	989.6	935.9	1141.3	1203.9	1830.8	1598.4	1336.4	1324.7	1515.8	1528.1
P20491	High affinity immunoglobulin epsilon receptor subunit gamma OS=Mus musculus GN=Fcer1g PE=1 SV=1	Fcer1g	77.6	78.7	109.4	105.9	93.5	95.2	122.2	117.5	81.5	83.3	120.8	113.6	72.1	91.4	107.5	129.8	821.7	833	1157.7	1120.9	989.9	1007.8	1293	1243.7	1142.3	1167.7	1693.2	1592.5	1010.1	1281.6	1506.6	1820
Q3UMB5	Smith-Magenis syndrome chromosomal region candidate gene 8 protein homolog OS=Mus musculus GN=Smcr8 PE=1 SV=2	Smcr8	88.7	90.3	155.2	130.5	71.5	80.5	89.2	94.1									59.1	60.1	103.3	86.9	47.6	53.6	59.4	62.7
Q9EPS3	D-glucuronyl C5-epimerase OS=Mus musculus GN=Glce PE=1 SV=2	Glce	98.7	103.7	135.6	120.7	63.5	72.9	107.3	97.6									123	129.3	169	150.5	79.2	90.9	133.7	121.7
Q99M71	Mammalian ependymin-related protein 1 OS=Mus musculus GN=Epdr1 PE=1 SV=1	Epdr1	72.2	80.6	101	100.7	92.4	100.5	155.7	97	85.3	59.1	96.1	167.2	95.7	83.8	125.1	87.8	303.3	338.5	424.1	422.8	388.1	422.1	654.1	407.4	860.1	595.7	969.5	1686.4	964.9	845.4	1261.2	885
Q8K370	Acyl-CoA dehydrogenase family member 10 OS=Mus musculus GN=Acad10 PE=1 SV=1	Acad10	91.5	93.4	163	129.2	73.2	70.8	83.1	95.8	83.2	83.4	110.9	134.8	91.2	80.7	109.6	106.1	221.3	225.8	394.1	312.5	177.1	171.2	201	231.5	1017	1019.1	1355.9	1647.5	1114.7	986.1	1339.9	1296.3
P52624	Uridine phosphorylase 1 OS=Mus musculus GN=Upp1 PE=1 SV=2	Upp1	70	67.2	106.4	121.7	116.1	79.3	129.2	110.1	76.3	67.4	106.4	151.7	84.9	107.8	103.6	101.9	1295.8	1243.6	1967.7	2251.3	2148.4	1466.3	2389.9	2036.5	1248.2	1101.9	1740.3	2480.9	1388	1762.3	1693.7	1665.6
P13597	Intercellular adhesion molecule 1 OS=Mus musculus GN=Icam1 PE=1 SV=1	Icam1	97.5	84.9	187	126.7	49.7	61.9	89.4	102.8	95.9	95.9	123.1	103.3	93.8	87.8	98.1	102.1	410.6	357.8	787.8	533.8	209.3	260.7	376.8	433.2	460.8	461.2	591.5	496.5	450.9	422.3	471.8	490.7
Q9JHF9	Lymphocyte antigen 96 OS=Mus musculus GN=Ly96 PE=1 SV=1	Ly96	33.8	40.3	72.4	63.2	101.3	80.4	209.3	199.2	103.2	74.1	111.8	105.4	120.3	93.1	94.4	97.7	19.8	23.6	42.3	36.9	59.2	46.9	122.3	116.4	58.4	41.9	63.3	59.7	68.1	52.7	53.4	55.3
P11276	Fibronectin OS=Mus musculus GN=Fn1 PE=1 SV=4	Fn1	96	78.8	155.4	102.7	81	75.9	100	110.1	74.4	108.5	106.1	127.2	82.4	77.3	125.3	98.8	1833.8	1504.4	2966.9	1961.4	1547.5	1449.3	1910.6	2103.1	1348.3	1965.8	1921.6	2303	1492.8	1400.3	2269.4	1788.6
Q9QXH4	Integrin alpha-X OS=Mus musculus GN=Itgax PE=1 SV=1	Itgax									85.3	82.5	122.9	122.3	89.9	79.2	106.3	111.5									231.2	223.8	333.2	331.6	243.7	214.9	288.3	302.4
A0A0G2JEA5	Uncharacterized protein OS=Mus musculus GN=Gm43738 PE=4 SV=1	Gm43738									84.8	66.5	74.6	115	96.2	87	180.6	95.3									99.3	77.8	87.3	134.5	112.6	101.8	211.3	111.5
Q8JZP3	Kelch-like protein 2 OS=Mus musculus GN=Klhl2 PE=1 SV=1	Klhl2	72	71.7	156.8	144.6	76.8	85.9	100.4	91.7	79.9	81.1	109.2	128.9	98.4	94.7	104	103.8	79.7	79.3	173.5	160	84.9	95	111.1	101.5	628.1	637.6	858.5	1013.1	773.2	744.5	817	815.5
Q91XL9	Oxysterol-binding protein-related protein 1 OS=Mus musculus GN=Osbpl1a PE=1 SV=2	Osbpl1a	68.2	67.7	128.2	105.7	88.1	98.4	116	127.8	84.6	85.7	108.7	126.3	98	84.7	104.6	107.5	375.6	373	706.4	582.2	485.4	542	639	704.4	985.5	998.8	1266.8	1471.7	1141.6	987.2	1219.1	1252.7
Q9DC58	DNA damage-regulated autophagy modulator protein 1 OS=Mus musculus GN=Dram1 PE=2 SV=2	Dram1	100.9	112.6	134.5	121.1	81.3	69.3	98.1	82.2	73.1	86.6	133.6	131.1	72.1	76.9	109	117.6	168.2	187.8	224.3	201.9	135.6	115.5	163.6	137.1	154.9	183.5	283.1	277.6	152.8	162.9	230.9	249.1
A2AIW0	Serologically defined colon cancer antigen 3 homolog OS=Mus musculus GN=Sdccag3 PE=1 SV=1	Sdccag3									89.3	70.3	118.4	99.5	90.1	88.6	123.6	120.1									150.2	118.3	199.1	167.4	151.6	149	207.9	202
Q4LDF6	Complement factor H-related 2 OS=Mus musculus GN=Cfhr2 PE=1 SV=1	Cfhr2	93.6	64.4	137.3	118.8	82.9	94.5	120.4	88.1									63.4	43.6	93	80.5	56.2	64	81.5	59.7
Q8BH27	Multiple epidermal growth factor-like domains protein 9 OS=Mus musculus GN=Megf9 PE=2 SV=1	Megf9									78.8	87.7	101	101.1	84.6	84.6	99.3	162.9									547.6	609.7	702.1	702.7	587.9	588.1	690.5	1132.2
Q7TMR0	Lysosomal Pro-X carboxypeptidase OS=Mus musculus GN=Prcp PE=1 SV=2	Prcp	88.8	91.6	141.7	114	74.9	83.5	111.5	94	85.7	72.5	106.2	150.2	92.3	84.2	113.1	95.7	1540.3	1589.2	2458.8	1977.6	1299.2	1447.7	1934.5	1630.1	1488.9	1260.6	1845.8	2609.6	1603.9	1463.8	1965.6	1663.3
P70206	Plexin-A1 OS=Mus musculus GN=Plxna1 PE=1 SV=1	Plxna1									92.2	85.5	119.1	124.8	74	87.1	102.9	114.5									452.4	419.3	584.2	611.9	363	427.2	504.6	561.4
P08226	Apolipoprotein E OS=Mus musculus GN=Apoe PE=1 SV=2	Apoe	113.9	89.4	135.4	89.7	85.3	77.4	101.4	107.5	71.4	82.3	113.7	144.6	75.7	79.1	114.9	118.2	2391.8	1876.5	2843.3	1882.2	1791.5	1624.2	2128.8	2257.2	1876.8	2161	2986.1	3800	1989.1	2078.8	3019.2	3106
E9Q616	AHNAK nucleoprotein (desmoyokin) OS=Mus musculus GN=Ahnak PE=1 SV=1	Ahnak	90.4	71.7	269.9	105.3	51.5	56.6	67.2	87.5	124.9	106.2	97.5	135.4	86.8	64.7	99.5	85.1	5719.1	4537.2	17076.7	6662.5	3255.9	3578.5	4254.6	5538.5	2794.3	2377.1	2182.7	3029.2	1941.8	1448.6	2225.6	1903.3
Q6Y5D8	Rho GTPase-activating protein 10 OS=Mus musculus GN=Arhgap10 PE=1 SV=2	Arhgap10	54.1	55.4	77.4	63.2	89.3	118.7	162	179.9	79.3	89.3	122.5	111.6	87.7	94.3	104.4	110.9	57.7	59	82.6	67.4	95.3	126.6	172.8	191.8	299.1	336.8	461.8	421	330.7	355.6	393.9	418.2
O35448	Lysosomal thioesterase PPT2 OS=Mus musculus GN=Ppt2 PE=1 SV=1	Ppt2	100.3	100.3	166.6	130.1	76.2	75	73	78.4	84.8	66.1	121.9	159.8	74.1	82.5	111.8	99	213.5	213.6	354.6	277	162.2	159.7	155.5	166.9	256.1	199.8	368.2	482.8	223.7	249.2	337.9	299.2
Q9CQW2	ADP-ribosylation factor-like protein 8B OS=Mus musculus GN=Arl8b PE=1 SV=1	Arl8b	84.5	81.1	136.8	118.5	90.8	89.8	95.8	102.7	74.1	85.5	126	121	86.5	82.5	108	116.4	4126.6	3960.1	6679.7	5787	4437.1	4388.3	4681.7	5016.2	4062.6	4687.8	6914.4	6637.3	4745.8	4527.2	5924.3	6386.8
P07091	Protein S100-A4 OS=Mus musculus GN=S100a4 PE=1 SV=1	S100a4	91.1	86.9	196.3	88.6	77	78.2	80.5	101.2									60.2	57.4	129.7	58.5	50.9	51.7	53.2	66.9
O09043	Napsin-A OS=Mus musculus GN=Napsa PE=1 SV=1	Napsa	104.9	98.6	139.6	130.8	73.9	69.6	88.4	94.3	78	80.3	112.9	124	87.1	86.7	116	115	651	611.5	865.9	811.3	458.2	431.6	548.5	585.3	1071.6	1103.6	1550.7	1704	1196.6	1190.7	1592.9	1579.5
O70404	Vesicle-associated membrane protein 8 OS=Mus musculus GN=Vamp8 PE=1 SV=1	Vamp8	110.9	111.2	173.6	154.3	55.5	67	71.7	55.9	79.2	71.2	109.3	127.2	69.7	98.1	124.3	120.9	1635.2	1640	2560.7	2276.2	819.3	988.5	1057.2	823.9	1240.1	1115.6	1712.8	1992.9	1092.2	1537.2	1946.9	1894.2
Q8BVW3	Tripartite motif-containing protein 14 OS=Mus musculus GN=Trim14 PE=1 SV=2	Trim14	87.6	86.1	133.2	92.8	67.9	82.9	104	145.6	100.7	87.7	90.3	111.4	82.6	79.6	108.8	139	231.7	227.8	352.5	245.6	179.6	219.4	275.3	385.2	353.6	308.1	317.2	391.1	289.9	279.5	382	488
O54965	E3 ubiquitin-protein ligase RNF13 OS=Mus musculus GN=Rnf13 PE=1 SV=2	Rnf13	68.8	70.3	78.4	75.6	95.4	100.4	144.2	166.8	82	77.6	103.3	121.6	84.3	89.5	115.7	126	223.3	228.2	254.5	245.3	309.5	325.8	468	541.3	1051.4	994.8	1324.9	1559.8	1081.8	1147.3	1483.8	1616.6
O88207	Collagen alpha-1(V) chain OS=Mus musculus GN=Col5a1 PE=1 SV=2	Col5a1	111.1	110.1	88.9	97.3	76.3	67.1	145.5	103.7	64.7	71.3	138.1	114.5	91.7	71.9	118.7	129.2	78.8	78.1	63.1	69	54.1	47.6	103.2	73.5	179.8	198.1	383.9	318.3	254.8	199.9	330	359.2
P09041	Phosphoglycerate kinase 2 OS=Mus musculus GN=Pgk2 PE=1 SV=4	Pgk2									93.9	87.4	97.4	111.1	82.8	72.9	150	104.4									282.7	263.4	293.5	334.6	249.4	219.7	451.9	314.4
P50516	V-type proton ATPase catalytic subunit A OS=Mus musculus GN=Atp6v1a PE=1 SV=2	Atp6v1a	71.6	78.1	116.3	110	97.5	95.5	114.6	116.5	78.8	90.3	120.9	126.1	81.1	87.8	104.5	110.6	15341	16735.9	24920.8	23569.4	20903	20465	24562.8	24966.3	16976.9	19459.5	26052.5	27185.3	17487.9	18928.1	22514.8	23838.4
Q9JHK5	Pleckstrin OS=Mus musculus GN=Plek PE=1 SV=1	Plek	64.7	73.5	88.2	103.6	109.3	105.7	140.1	114.9	78.6	85.7	126.4	126.3	73.3	91.3	107.3	111.1	5235.6	5943.8	7130.7	8377	8835.2	8543.5	11332.9	9291.7	6144.6	6701.5	9885.2	9878.4	5729.2	7138.7	8385.9	8687.2
Q99J93	Interferon-induced transmembrane protein 2 OS=Mus musculus GN=Ifitm2 PE=1 SV=1	Ifitm2	89.4	88.6	101	126.2	93.2	83.3	99.1	119.2	65.7	80	147.8	106.2	84.5	94.6	92	129.2	1657.6	1643	1871.8	2339.2	1726.9	1543.9	1838	2210.1	610.3	743.4	1372.7	986.9	784.9	879.2	854.9	1199.9
P19467	Mucin-13 OS=Mus musculus GN=Muc13 PE=2 SV=1	Muc13	69.7	75.8	93.1	92.8	109.8	90.4	121.3	147.1	93.7	71.3	116.8	115.3	89.7	81.9	108.6	122.6	364.1	395.8	486.3	484.5	573.5	471.9	633.7	768	166.5	126.8	207.6	205	159.5	145.5	193	218
P70426	GTP-binding protein Rit1 OS=Mus musculus GN=Rit1 PE=1 SV=1	Rit1									83.5	89.8	120.9	116.7	80.7	87.6	105.4	115.4									591.6	636.5	856.5	827	571.6	620.8	747.2	818
O08677	Kininogen-1 OS=Mus musculus GN=Kng1 PE=1 SV=1	Kng1	65.4	76	90	106.4	114.2	98.4	127	122.6	74.8	72	120.6	127.8	91.7	91.2	118.1	103.8	1631.6	1895.8	2246.9	2655.9	2850.8	2454.5	3168.2	3060.1	2712.8	2612	4376.2	4638.9	3327.1	3309.9	4285.7	3765.4
Q8R2Q8	Bone marrow stromal antigen 2 OS=Mus musculus GN=Bst2 PE=1 SV=1	Bst2	74.4	71.5	109.9	73.1	88	105.6	118.3	159.4									41.3	39.7	61.1	40.6	48.9	58.7	65.7	88.6
Q921R4	DnaJ homolog subfamily C member 14 OS=Mus musculus GN=Dnajc14 PE=2 SV=2	Dnajc14									81.8	95.3	120.8	103.4	94	71	119.2	114.5									125.4	146.1	185.2	158.5	144.1	108.8	182.7	175.5
Q9JL62	Glycolipid transfer protein OS=Mus musculus GN=Gltp PE=1 SV=3	Gltp									90.2	85.6	96.7	127.2	69.5	96.9	116.7	117.2									171.9	163.1	184.2	242.4	132.5	184.7	222.5	223.4
O88983	Syntaxin-8 OS=Mus musculus GN=Stx8 PE=1 SV=1	Stx8	96	84.4	117	92.4	82.5	86.1	118.1	123.5	86	81.2	108.7	126.6	81.3	86.1	117.2	113	1605.3	1411.8	1955.5	1544.5	1379.6	1439.1	1975.4	2065.3	1066.5	1007.6	1347.7	1570.4	1007.9	1068.5	1453.1	1401
A0A0B4J1H7	Immunoglobulin kappa variable 1-135 (Fragment) OS=Mus musculus GN=Igkv1-135 PE=4 SV=1	Igkv1-135									100.1	91.8	111.2	100	68.7	78.7	109.3	140.2									110.3	101.3	122.6	110.3	75.7	86.8	120.5	154.6
Q9Z2S7	TSC22 domain family protein 3 OS=Mus musculus GN=Tsc22d3 PE=1 SV=2	Tsc22d3									76.6	86.2	154	68.8	83.8	96.4	79.1	155.2									105.5	118.7	212.1	94.8	115.4	132.7	108.9	213.7
P37040	NADPH--cytochrome P450 reductase OS=Mus musculus GN=Por PE=1 SV=2	Por	73.8	81.8	124.9	122.5	95.4	94.9	105.3	101.4	73.7	84.2	129	124.5	90.2	86.4	102.9	109	9686.3	10740.3	16404.4	16090.5	12534.4	12464.8	13833.6	13313.5	13715.4	15674.5	24012.6	23172.1	16786.8	16072.4	19157.7	20291.1
Q9CRC9	Glucosamine-6-phosphate isomerase 2 OS=Mus musculus GN=Gnpda2 PE=1 SV=1	Gnpda2	89.5	80.8	112.9	114.1	85.6	90.4	112.6	114	82.6	94.5	123.4	111.3	80.1	82.9	110.8	114.4	436	393.4	550	555.8	417	440.5	548.3	555.2	882.8	1010.2	1318.8	1189.1	856.1	885.4	1184.5	1222.2
Q9ER38	Torsin-3A OS=Mus musculus GN=Tor3a PE=1 SV=2	Tor3a	121.6	98.7	204.1	133.8	35.4	60.4	79.3	66.7	93	94.4	105.5	122.1	93.2	86.5	99.4	105.9	83	67.4	139.4	91.4	24.2	41.3	54.1	45.6	369.4	375	419.1	484.7	370.2	343.3	394.7	420.4
Q9DCZ1	GMP reductase 1 OS=Mus musculus GN=Gmpr PE=1 SV=1	Gmpr	94.3	98.8	118	124.4	87.7	75.7	97.8	103.4	91.7	81.9	108.5	125.5	65.8	90.4	121.5	114.8	1358	1423.5	1699.7	1792.2	1262.9	1090.7	1409	1489.9	1567.6	1400.9	1855.8	2146.1	1125	1546	2077.3	1963
Q61147	Ceruloplasmin OS=Mus musculus GN=Cp PE=1 SV=2	Cp	76.6	72.1	113.9	123.4	96	91.2	121.9	104.9	71.9	77.5	124.5	127.5	97.9	98.3	104.6	97.8	270.3	254.5	401.9	435.4	338.9	321.8	430	370.3	534.8	576.4	926.3	949.1	728.5	731.4	778.6	728
Q60854	Serpin B6 OS=Mus musculus GN=Serpinb6 PE=1 SV=1	Serpinb6	85.1	94.9	138.6	133.2	80.4	85	93.9	88.9	74.5	87.9	122.9	129.3	81	90.8	106.5	107.2	8376.9	9336.5	13642.6	13108.5	7911.3	8371	9244.9	8751.7	7483.5	8826.7	12346.5	12985.4	8133.5	9122	10702.8	10768.2
D3Z6E3	Carbohydrate sulfotransferase OS=Mus musculus GN=Chst13 PE=3 SV=2	Chst13									94.3	83.5	113	105.6	78	87.8	117.8	120									384.2	340.3	460.4	430.3	317.9	358	480	489
Q9DCN2	NADH-cytochrome b5 reductase 3 OS=Mus musculus GN=Cyb5r3 PE=1 SV=3	Cyb5r3	74	73.7	170	123.4	80.8	82.1	88.1	107.8	74.3	88.3	112.1	119	106.8	94.8	98.3	106.4	2224.3	2215.1	5107.8	3707.3	2425.8	2465.7	2645.2	3239.1	1747.7	2076.3	2637.9	2799.8	2512.5	2229.5	2312.6	2503.8
Q8BVE3	V-type proton ATPase subunit H OS=Mus musculus GN=Atp6v1h PE=1 SV=1	Atp6v1h	83.3	89.6	123.3	118.4	92	87.9	102	103.5	79.6	86.7	120	125.8	79.4	87.5	106.8	114.2	8166	8789.8	12097.4	11610.3	9028.2	8619.8	10003.8	10155.3	6208.8	6760	9351.2	9808.8	6193.1	6822	8322.5	8899
Q9D7B6	Isobutyryl-CoA dehydrogenase, mitochondrial OS=Mus musculus GN=Acad8 PE=1 SV=2	Acad8	81.3	81.5	119.2	113.4	90.7	87.8	106.9	119.2	84.3	86.9	117.4	112.2	91.9	84.1	107.4	115.8	792.8	795.3	1163.2	1106.1	885.3	857.1	1042.7	1162.7	1781.1	1834.5	2479	2370.8	1941.9	1776	2268.7	2445.1
A0A0G2JFU6	Immunoglobulin kappa variable 4-63 (Fragment) OS=Mus musculus GN=Igkv4-63 PE=1 SV=1	Igkv4-63									90	95.4	98.7	178.3	72.6	81.8	89.3	93.8									129.7	137.4	142.3	257	104.7	117.9	128.8	135.2
Q8BLN6	Protein unc-80 homolog OS=Mus musculus GN=Unc80 PE=1 SV=2	Unc80									71.5	98.9	124.4	104.5	88.8	85.4	107.9	118.7									122.7	169.7	213.5	179.3	152.3	146.6	185.2	203.7
O35711	Liprin-beta-2 OS=Mus musculus GN=Ppfibp2 PE=1 SV=3	Ppfibp2									91.4	80.2	126	121.5	93.6	77.9	95.4	113.9									106.5	93.6	146.9	141.7	109.2	90.9	111.2	132.9
Q8CE08	Prostatic acid phosphatase OS=Mus musculus GN=Acpp PE=2 SV=1	Acpp	65.7	90.2	83	101.7	95.1	88.6	139.9	135.8	86	85.3	126.9	112	82.9	90.5	106.5	109.9	96.9	133.1	122.4	150.1	140.4	130.7	206.5	200.4	180.9	179.5	267.1	235.6	174.5	190.5	224.1	231.3
Q922Q9	Chitinase domain-containing protein 1 OS=Mus musculus GN=Chid1 PE=1 SV=1	Chid1	97.1	96.7	150.7	99.8	71.3	78.9	98.4	107.1	112.1	73.4	99.2	136.9	79.5	81.2	116.7	101	475.1	472.8	737	488.2	349	386	481.5	524	1096.1	718.2	970.2	1338.5	777.6	794.1	1141.4	987.6
P35329	B-cell receptor CD22 OS=Mus musculus GN=Cd22 PE=1 SV=1	Cd22	128.8	72.9	184.2	91.2	46.7	79.5	67.3	129.3	116.6	95.6	103.1	114.4	81.6	68.2	123.6	97	935.3	529.8	1338.1	662.3	339.6	577.5	488.9	939.2	611.3	501.2	540.8	599.7	427.9	357.7	648.4	508.8
Q00993	Tyrosine-protein kinase receptor UFO OS=Mus musculus GN=Axl PE=1 SV=2	Axl	90.9	85.6	156.7	115.8	76.3	65.6	97.3	111.8	85.9	103.4	124.5	112.8	87.9	89.7	90.1	105.7	140.2	132.1	241.7	178.7	117.7	101.2	150.2	172.5	385.7	464.1	558.8	506.4	394.5	402.8	404.5	474.4
P50428	Arylsulfatase A OS=Mus musculus GN=Arsa PE=1 SV=2	Arsa	99.6	100.1	145.3	127.9	69.5	73.2	93	91.4	96.8	68.5	83.5	157.8	89.4	90.7	122.2	91	476.6	479.2	695.2	612.1	332.7	350	444.8	437.5	864.5	612.1	746.1	1410.1	799.1	810.6	1092.1	812.9
P12265	Beta-glucuronidase OS=Mus musculus GN=Gusb PE=1 SV=2	Gusb	78.7	84.3	112	103.8	95.2	92.5	119.5	113.9	85.8	70.3	105.7	156.2	87.7	91.1	112.2	91	6979	7467.4	9928.1	9203.3	8437.4	8201	10589.2	10095.4	3486	2856.5	4295.1	6345.9	3563.6	3703.4	4560.6	3698.2
Q9CQ22	Ragulator complex protein LAMTOR1 OS=Mus musculus GN=Lamtor1 PE=1 SV=1	Lamtor1	115.2	102.6	121.7	117.3	78.9	82.6	92.9	88.8	78.5	72.9	101	139.4	67.7	86.6	135.6	118.2	1669.7	1487.7	1764.7	1700.9	1143.8	1198.2	1347	1287.3	2071.8	1923.9	2664.5	3677.6	1785.2	2284.3	3577.1	3117.8
Q8BH61	Coagulation factor XIII A chain OS=Mus musculus GN=F13a1 PE=1 SV=3	F13a1	70.8	77.8	170.9	93.2	96.3	79	90.1	121.8	84	93.5	115	110.8	92.2	91.7	102.6	110.2	4474.2	4919.6	10804.1	5889.4	6087.2	4991.7	5696.2	7700.2	5159.2	5742.7	7068.7	6810.1	5665.4	5635	6302.6	6769
O88947	Coagulation factor X OS=Mus musculus GN=F10 PE=1 SV=1	F10									62.9	125.6	91.2	149.5	64.9	92.5	122.5	90.9									226	451.7	327.8	537.6	233.2	332.4	440.5	326.9
Q9ER00	Syntaxin-12 OS=Mus musculus GN=Stx12 PE=1 SV=1	Stx12	117.5	107.1	152.5	127.3	69.9	70.8	77.1	77.8	82.2	72.9	98.6	149.9	82	82.1	123.3	108.9	2630	2398.8	3414.6	2851.1	1564.6	1584.4	1726.8	1740.9	1794.3	1591.3	2151.3	3270.5	1790.1	1790.9	2689.3	2377.1
Q9JHF5	V-type proton ATPase subunit a OS=Mus musculus GN=Tcirg1 PE=1 SV=1	Tcirg1	87.2	92.4	117	106.8	96.5	91.1	105	103.8	81.1	77.8	119.9	137	79.7	81.5	114.9	108.1	6543.9	6932.9	8778.5	8008.5	7241.4	6835	7876.2	7787.2	6203.4	5951.3	9177.4	10484.1	6099.4	6237	8791.7	8274.8
O54784	Death-associated protein kinase 3 OS=Mus musculus GN=Dapk3 PE=1 SV=1	Dapk3	26.1	23.6	30.2	23.9	135.5	126.3	197.2	237.2									27.9	25.2	32.2	25.6	144.9	135.1	210.9	253.6
Q8CIF4	Biotinidase OS=Mus musculus GN=Btd PE=1 SV=2	Btd	93	80.5	118.2	97.7	84.9	82.8	125.8	117.2	95.4	74.5	95.3	137.1	84.8	94.5	122.9	95.7	45.3	39.2	57.6	47.6	41.3	40.3	61.3	57.1	553.5	432.2	552.9	796	492.2	548.2	713.1	555.4
Q8BHL5	Engulfment and cell motility protein 2 OS=Mus musculus GN=Elmo2 PE=1 SV=1	Elmo2	88.5	83.6	119.1	105.1	82.8	89.1	108	123.9	84.9	94	117.2	112	85	83.7	106.7	116.6	901.1	851	1212	1070	842.7	906.8	1099.2	1261.4	1010.5	1119.3	1396	1333.7	1012.4	996.3	1270.4	1388.1
Q5SPH3	Amine oxidase OS=Mus musculus GN=4930438A08Rik PE=3 SV=3	4930438A08Rik	69.3	74	78.3	89.1	93.1	103.4	126.7	166.1									187.5	200.3	211.9	241.1	251.9	279.7	342.8	449.6
A2AJW4	Protein phosphatase 1 regulatory subunit OS=Mus musculus GN=Ppp1r3d PE=1 SV=1	Ppp1r3d	75.1	82.1	87.4	116.4	108	97	121.6	112.4	77.8	81.2	119.5	124	80.8	90.4	113.1	113.2	1837.3	2006.8	2138.2	2845.3	2641.5	2372.3	2973.9	2747.9	1294	1351.3	1988.2	2062.8	1345	1504.8	1882.2	1884
Q8BP92	Reticulocalbin-2 OS=Mus musculus GN=Rcn2 PE=1 SV=1	Rcn2	99.7	91.4	142.3	98.4	75.3	87.3	93.3	112.2	100.2	79.9	110.4	143.2	76.2	82.5	101.7	106	1635.8	1500.1	2334	1614.6	1234.6	1432.9	1530.9	1840.6	1530.8	1220.9	1686	2186.9	1163.3	1259.8	1554.2	1619.2
Q99KP3	Lambda-crystallin homolog OS=Mus musculus GN=Cryl1 PE=1 SV=3	Cryl1	79.5	81.5	131.1	104.1	79.6	96.9	112.3	114.9	92.8	97.7	118.3	113.6	79.3	85.9	102.5	110	984.2	1009.7	1623.9	1288.8	985.4	1200.4	1391.3	1423.1	1055.9	1111.9	1346.3	1293.2	902.4	978.1	1166.8	1251.6
Q8BH95	Enoyl-CoA hydratase, mitochondrial OS=Mus musculus GN=Echs1 PE=1 SV=1	Echs1	93.8	91	149.3	118.5	79.5	78.4	86.7	102.7	87.7	89.4	106	120.8	86.7	83.9	110.5	115.1	5329.8	5171.1	8478	6729.9	4515.3	4455	4926.3	5835	4470.9	4555.7	5403.5	6156.9	4418	4275	5635.4	5866.4
P85094	Isochorismatase domain-containing protein 2A OS=Mus musculus GN=Isoc2a PE=1 SV=1	Isoc2a	148.6	91.1	161.1	124.4	64.8	71.9	56.8	81.3	73.7	79.4	75.7	140.1	76.4	71.6	159.9	123.1	597.8	366.5	648.3	500.7	260.6	289.4	228.7	327.2	516.9	556.6	530.8	982.2	535.9	501.6	1120.9	863.1
Q8BX05	Putative glycerol kinase 5 OS=Mus musculus GN=Gk5 PE=2 SV=2	Gk5									80.1	88.9	113	110.6	97.2	80.8	114	115.5									167.8	186.3	236.8	231.9	203.6	169.3	238.9	242.1
Q9JLM8	Serine/threonine-protein kinase DCLK1 OS=Mus musculus GN=Dclk1 PE=1 SV=1	Dclk1									61.8	52.6	115.8	131.6	102.9	123.6	111.6	100.1									39	33.3	73.2	83.2	65	78.1	70.5	63.3
P57746	V-type proton ATPase subunit D OS=Mus musculus GN=Atp6v1d PE=1 SV=1	Atp6v1d	82.9	91.2	122	114.6	94.4	88.4	104.2	102.3	91.2	76.6	92.5	149.1	77.7	89.5	128.2	95.2	5354.6	5887.1	7878.3	7399.4	6094.2	5709.3	6731.6	6605.5	4036.7	3393.2	4096.6	6602.1	3440.4	3965.1	5678.5	4214.6
Q9DBW0	Cytochrome P450 4V2 OS=Mus musculus GN=Cyp4v2 PE=1 SV=1	Cyp4v2									88.3	90.2	89	119.4	70.8	95.9	115	131.3									81.5	83.2	82.2	110.2	65.4	88.5	106.2	121.2
Q8K183	Pyridoxal kinase OS=Mus musculus GN=Pdxk PE=1 SV=1	Pdxk	79.1	82.7	127.7	105.1	90.2	91.2	108.9	115.2	90.1	89.4	113.4	123.3	83.5	87.7	104.4	108.3	2048	2142.8	3308.3	2721.5	2335.2	2361	2822	2983.3	1917.1	1902.7	2411.5	2622.3	1775.6	1866	2221.3	2303.2
Q3TW96	UDP-N-acetylhexosamine pyrophosphorylase-like protein 1 OS=Mus musculus GN=Uap1l1 PE=1 SV=1	Uap1l1	82.1	86.4	98.6	108.2	95.9	95.9	119.8	113.1	81.1	91.1	124.3	113.8	74.2	87.6	112.8	115.1	9450.5	9942.3	11353.7	12450	11036.6	11044.7	13794.5	13018.9	8420.1	9460.4	12915	11820.5	7708.6	9100	11716.7	11961
P19246	Neurofilament heavy polypeptide OS=Mus musculus GN=Nefh PE=1 SV=3	Nefh	2.5	4.1	2.5	3.7	109.9	137.4	257.2	282.8									40.4	67.9	40.4	60.1	1804.7	2256	4223.7	4644.1
Q3UDW8	Heparan-alpha-glucosaminide N-acetyltransferase OS=Mus musculus GN=Hgsnat PE=1 SV=2	Hgsnat	71.8	81.4	91.4	89.8	102	97	147	119.5	78.2	85.1	137.9	111.7	86.9	88.4	105	106.8	871.5	988.3	1109.8	1090.3	1238.1	1177	1784.5	1450.3	817.9	890.2	1442.2	1168.7	909.4	925.2	1098.1	1117
Q99K70	Ras-related GTP-binding protein C OS=Mus musculus GN=Rragc PE=1 SV=1	Rragc	65	70.3	96.9	92.9	103	105.3	129.4	137.2	81.1	93.4	113.9	112.5	86.9	92	98.5	121.8	2141.5	2313.8	3191.2	3058.8	3389.8	3467.8	4260.4	4517.6	1819.1	2093.3	2554.4	2522.3	1947.5	2062	2208.1	2731.6
Q76I79	Protein phosphatase Slingshot homolog 1 OS=Mus musculus GN=Ssh1 PE=1 SV=1	Ssh1									95	97.4	112.6	110.7	88	67.3	124.1	105									26.2	26.8	31	30.5	24.2	18.5	34.2	28.9
P01029	Complement C4-B OS=Mus musculus GN=C4b PE=1 SV=3	C4b	78.5	70	167.8	128.1	81.9	87.6	83.1	102.9	86.2	92.7	96.4	130.7	93.4	90.7	117.9	92	99.4	88.7	212.7	162.4	103.8	111.1	105.3	130.4	643.5	692.2	719.8	976.3	697.8	677.3	880.3	686.9
Q9Z2R6	Protein unc-119 homolog A OS=Mus musculus GN=Unc119 PE=1 SV=1	Unc119	73.2	84.2	87.9	106.2	104.4	103.8	125.6	114.7	78.7	84.7	125.7	112.3	79.6	86.8	113.5	118.8	2584.4	2972	3103.7	3748.3	3685.7	3665.9	4434.4	4047.6	2985.5	3213.4	4771.3	4264.4	3019.7	3295.1	4307	4509.5
Q64311	Protein N-terminal asparagine amidohydrolase OS=Mus musculus GN=Ntan1 PE=1 SV=3	Ntan1	67.2	71.6	94.6	97	101	107.3	121.8	139.4	91	90	117.1	109.5	79.3	90	109.5	113.6	1025.6	1093.8	1444.5	1481	1542.6	1638.6	1858.8	2128.8	1438.6	1422.8	1851.2	1729.7	1253.1	1422.2	1730.1	1794.7
P60824	Cold-inducible RNA-binding protein OS=Mus musculus GN=Cirbp PE=1 SV=1	Cirbp	105	94.9	147.3	106.6	58.3	79.1	90.1	118.7	101.8	94.6	103.8	112.5	80	83.3	110.8	113.3	1012	915.5	1420.1	1028.1	562.6	762.4	868.6	1144.4	684.5	636.3	698.1	756.7	538	560	745.1	762.3
Q9JI48	Placenta-specific gene 8 protein OS=Mus musculus GN=Plac8 PE=1 SV=1	Plac8	128.3	128.9	130.2	115.7	78.3	61	69.8	87.8	68	68.5	106.3	138.4	74.5	81.6	112.8	149.8	841.8	846.1	854.7	759.4	513.9	400.2	458.1	576.1	483.9	487.2	756.3	984.7	530.2	580.6	802.1	1065.1
Q99KS6	Manganese-dependent ADP-ribose/CDP-alcohol diphosphatase OS=Mus musculus GN=Adprm PE=1 SV=1	Adprm									78.4	96.8	137.5	108.4	73.2	98.6	95.2	111.9									55.8	68.9	97.9	77.2	52.1	70.2	67.8	79.7
Q3UV70	[Pyruvate dehydrogenase [acetyl-transferring]]-phosphatase 1, mitochondrial OS=Mus musculus GN=Pdp1 PE=1 SV=1	Pdp1	72.1	69.2	138	93.6	76.2	103.4	106.2	141.4	113	78.5	84.9	112.9	83.8	96.2	131.7	99.1	144.6	138.8	277	187.8	153	207.4	213.2	283.7	319.3	222	239.8	319	236.7	271.9	372.2	280
E9Q8D0	DnaJ homolog subfamily C member 21 OS=Mus musculus GN=Dnajc21 PE=1 SV=1	Dnajc21	73.6	76	74.5	62.5	65	94.5	157.3	196.5									210.5	217.3	213.2	178.7	186	270.4	450	562.1
P62814	V-type proton ATPase subunit B, brain isoform OS=Mus musculus GN=Atp6v1b2 PE=1 SV=1	Atp6v1b2	79.6	85.4	115.5	110	96	93	111.6	109	82.7	89.9	117	125.6	81.6	87.7	107.2	108.4	14262.7	15315.2	20696.3	19724.1	17198.5	16661.2	19999.4	19536.2	12784	13895.6	18085.9	19413.7	12620	13555	16567.3	16753.3
Q8BH86	UPF0317 protein C14orf159 homolog, mitochondrial OS=Mus musculus PE=1 SV=1	C14orf159	85	87	123.3	114.3	89.4	91.6	107.9	101.4	85.6	84.1	104.2	123.6	87.7	85.4	118.8	110.6	1438.7	1473.2	2087.9	1935.6	1512.8	1550.4	1827.3	1717.3	1384.4	1360.8	1686.1	1998.5	1418.4	1381.3	1921.2	1789.5
Q61112	45 kDa calcium-binding protein OS=Mus musculus GN=Sdf4 PE=1 SV=1	Sdf4	74.2	74.1	101.9	87.2	83.2	91.5	128.2	159.8	86	86.6	99.1	116	100.8	94.1	109.2	108.3	657.2	656.9	903.1	772.4	737.5	810.7	1135.8	1415.9	818	824	942.2	1102.9	958.9	895.2	1038.7	1029.7
Q8VEH8	Endoplasmic reticulum lectin 1 OS=Mus musculus GN=Erlec1 PE=1 SV=1	Erlec1	71.7	73.3	111.6	93.2	96.9	99.7	117.3	136.3	93.5	83.8	94.5	126.4	94.5	84.7	121.2	101.4	640.5	655	997.4	833.3	866.1	891.4	1047.9	1218.4	1261.1	1129.5	1273.9	1704.1	1273.8	1142.8	1635.1	1368.1
P55302	Alpha-2-macroglobulin receptor-associated protein OS=Mus musculus GN=Lrpap1 PE=1 SV=1	Lrpap1	116.4	115.7	156.5	114.8	59.1	67.5	85.8	84.3	109.6	66.2	79.7	158.2	78.8	87.4	128.1	92	4428.8	4401	5952.3	4365.6	2247.8	2566.1	3265	3206.5	2232.6	1348.7	1623.9	3221.2	1604.4	1779.3	2609.6	1873.4
Q9EQK5	Major vault protein OS=Mus musculus GN=Mvp PE=1 SV=4	Mvp	74	77	105.5	113.4	99.6	92	120.4	118	84.6	82.2	113.9	121.4	90.4	97.2	106.6	103.8	9200.1	9562.8	13110.2	14087.9	12378.8	11433.1	14965.5	14668.4	10937.4	10630.9	14734.3	15695.4	11689.9	12569.1	13784.1	13427.2
Q9EPL9	Peroxisomal acyl-coenzyme A oxidase 3 OS=Mus musculus GN=Acox3 PE=1 SV=2	Acox3	83.4	81.6	124.1	113.7	91.1	93.2	100.9	112	83.1	87.1	112.6	122.3	88.8	88.2	107.3	110.6	2575.7	2522.2	3834	3512	2813.3	2879.5	3117.9	3459.4	3434.8	3597	4652.3	5052.5	3670.3	3644.6	4434.1	4568.4
Q8C3U9	Putative uncharacterized protein OS=Mus musculus GN=Zbtb37 PE=1 SV=1	Zbtb37									96.5	61.8	82.9	136.1	104	87.2	120.1	111.4									122.1	78.1	104.9	172.2	131.6	110.2	151.9	140.9
A0A0B4J1G0	Low affinity immunoglobulin gamma Fc region receptor IV OS=Mus musculus GN=Fcgr4 PE=1 SV=1	Fcgr4	66	74.6	84.3	86.7	110.2	107.6	139.1	131.4	80.9	81.2	118.5	113.6	88.1	89	102.6	126.1	2480.4	2804.9	3168.7	3261.5	4143.4	4047.6	5231.9	4942.5	2341.7	2349.5	3430.8	3289.6	2549.2	2576.7	2971.2	3650.4
Q80UI7	C-type lectin domain family 4, member a1 OS=Mus musculus GN=Clec4a1 PE=1 SV=1	Clec4a1	62	75.8	96.7	85.7	103.6	108.9	135.7	131.7									206.4	252.4	321.9	285.4	345	362.7	452.1	438.6
P10810	Monocyte differentiation antigen CD14 OS=Mus musculus GN=Cd14 PE=1 SV=1	Cd14	79.2	77.9	119.2	123.9	106.2	87.9	114.4	91.3	87.3	90.3	124.1	111.3	85.2	81.5	104.4	115.9	43.4	42.6	65.2	67.8	58.1	48.1	62.6	50	189.1	195.7	269	241.1	184.7	176.5	226.2	251.1
Q09324	Beta-1,3-galactosyl-O-glycosyl-glycoprotein beta-1,6-N-acetylglucosaminyltransferase OS=Mus musculus GN=Gcnt1 PE=1 SV=2	Gcnt1									79.2	75.2	120.8	118.5	102.2	90.9	108.7	104.5									182.1	173.1	278	272.5	235.1	209.2	250	240.3
Q8VEH3	ADP-ribosylation factor-like protein 8A OS=Mus musculus GN=Arl8a PE=1 SV=1	Arl8a	74.7	74.9	96.7	94.5	109.1	109.9	123.6	116.7	74.6	87	119.2	122.3	79.8	89	107.4	120.7	1343.5	1347.5	1739.8	1700.8	1962.9	1977.6	2223.9	2099.5	1131.7	1318.4	1807.2	1854.6	1210.5	1348.9	1628.4	1829.5
Q8BHZ0	Protein FAM49A OS=Mus musculus GN=Fam49a PE=1 SV=1	Fam49a	97.9	96.3	152.4	112.6	71.3	82.3	87.2	100									48.7	47.9	75.9	56	35.5	41	43.4	49.8
Q80X95	Ras-related GTP-binding protein A OS=Mus musculus GN=Rraga PE=1 SV=1	Rraga	73.6	87.9	119.1	113.1	93.5	103.3	105.1	104.3	77.5	90	119	133.4	80.9	89.1	109.4	100.7	950.6	1134.9	1538	1460.5	1207.5	1334.5	1357.8	1346.9	1872.5	2172.7	2875.3	3221.7	1954.1	2151.9	2641.9	2432.4
P97333	Neuropilin-1 OS=Mus musculus GN=Nrp1 PE=1 SV=2	Nrp1	81.1	84.6	134	93.7	93.1	101.6	101.6	110.3	92.6	80.5	106.5	105.9	75.1	88.8	126.2	124.4	139.4	145.3	230.3	161	160.1	174.5	174.6	189.6	35.6	31	41	40.8	28.9	34.2	48.6	47.9
Q9D304	E3 ubiquitin-protein ligase RNF128 OS=Mus musculus GN=Rnf128 PE=1 SV=1	Rnf128									85.4	83.8	102.2	118.9	89.9	91.2	104.2	124.3									90.2	88.5	108	125.6	95	96.3	110.1	131.3
P59913	Protein-L-isoaspartate O-methyltransferase domain-containing protein 1 OS=Mus musculus GN=Pcmtd1 PE=1 SV=1	Pcmtd1									67.9	93.3	122.2	94.3	98.4	91.3	119	113.7									19.9	27.3	35.8	27.6	28.8	26.7	34.9	33.3
Q7TSQ8	Pyruvate dehydrogenase phosphatase regulatory subunit, mitochondrial OS=Mus musculus GN=Pdpr PE=1 SV=1	Pdpr	87	82.4	121.3	107.4	102.9	85.2	108.8	105	82.4	84.8	90.2	113	87.6	85.6	131.1	125.2	185.3	175.5	258.3	228.7	219.1	181.5	231.8	223.6	995.9	1024.5	1090.3	1365.6	1058.7	1033.8	1583.8	1512.7
P05201	Aspartate aminotransferase, cytoplasmic OS=Mus musculus GN=Got1 PE=1 SV=3	Got1	92.2	96.9	114.9	128	89.3	86.4	97	95.3	82	87.3	119.6	122.8	75.4	88.7	114.4	109.8	7298.8	7673.9	9095.9	10136.7	7074.6	6840.8	7684.1	7543.9	5800.9	6171.8	8459.2	8681.9	5334.6	6273.3	8087.7	7767.9
Q8BGW1	Alpha-ketoglutarate-dependent dioxygenase FTO OS=Mus musculus GN=Fto PE=1 SV=1	Fto	71	66.9	74.8	52.7	110.8	127.6	140.3	155.8	78	78.9	104.1	155.2	72.7	75.9	121.2	114.1	385.2	362.9	405.8	285.7	600.8	692	760.6	844.9	547.7	553.6	730.6	1089.1	510.1	532.4	850.4	801.1
Q9CWS1	E3 ubiquitin-protein ligase RNF135 OS=Mus musculus GN=Rnf135 PE=2 SV=1	Rnf135									92.8	107.2	92.5	102	64.3	76.9	130.6	133.6									27.7	32.1	27.7	30.5	19.2	23	39	39.9
Q91VS7	Microsomal glutathione S-transferase 1 OS=Mus musculus GN=Mgst1 PE=1 SV=3	Mgst1	88.6	93.6	116.7	127.5	97.2	82.9	89.6	103.8	74.1	90.5	129.6	107.6	70.6	100.4	88.6	138.5	771.1	814.3	1015.1	1109.1	845.9	721.1	779.7	902.7	934.2	1141.1	1633.3	1355.9	890	1265.1	1116.4	1745.9
Q9EPR4	Solute carrier family 23 member 2 OS=Mus musculus GN=Slc23a2 PE=1 SV=2	Slc23a2									91.5	81.2	83.3	155.8	98.4	79	120.3	90.5									30.7	27.3	28	52.3	33	26.5	40.4	30.4
A0A0A6YW14	Immunoglobulin heavy constant delta (Fragment) OS=Mus musculus GN=Ighd PE=4 SV=1	Ighd	134.3	70.2	269.7	120.4	19.2	46.6	47.5	92.1	161.3	127.5	124.4	92.9	70.5	60	68.3	95.1	224	117.2	449.9	200.8	32.1	77.7	79.3	153.7	98.8	78	76.1	56.8	43.2	36.8	41.8	58.2
F6TUL9	V-set and immunoglobulin domain-containing 4 OS=Mus musculus GN=Vsig4 PE=1 SV=1	Vsig4	88.6	141.1	93.2	125.3	57.8	61.4	118.7	114									158.7	252.9	167	224.6	103.6	110.1	212.7	204.3
Q99KC8	von Willebrand factor A domain-containing protein 5A OS=Mus musculus GN=Vwa5a PE=1 SV=2	Vwa5a	86.3	90.2	117.2	107.2	88.7	90	112.1	108.2	88.7	84.2	102	129.3	79.2	94.4	116.9	105.3	5749.7	6006.9	7806	7140.9	5908.8	5995.6	7463	7202.6	3934.1	3734.6	4524.9	5733.3	3512.7	4188.4	5185	4671.9
A0A0A6YYP6	Signal-regulatory protein beta 1A OS=Mus musculus GN=Sirpb1a PE=4 SV=1	Sirpb1a	54	70.2	66.8	113.1	120.1	110	141.5	124.2	74.8	77.4	123	125.7	95.6	99.9	99.7	104.1	240.8	313.2	298	504.2	535.4	490.5	631.1	553.8	238.6	247.1	392.5	401.1	305	318.7	318.1	332.2
Q91V76	Ester hydrolase C11orf54 homolog OS=Mus musculus PE=1 SV=1	C11orf54	88.9	95	103.2	109.1	80.1	89.5	116.3	118	93.8	76.4	82.9	139.1	79.7	98	134	96.1	1675.5	1790.9	1944.6	2056.2	1510	1686.2	2192.2	2224.5	1769.7	1439.9	1563.8	2622.6	1503.2	1848.5	2526.2	1811.8
Q9CZW6	E3 ubiquitin-protein ligase RNF146 OS=Mus musculus GN=Rnf146 PE=1 SV=2	Rnf146									94.8	87.8	92.9	108.8	79.2	86	109	141.6									208.4	192.8	204	239	174	188.9	239.5	311
E9PYD1	Family with sequence similarity 98, member C OS=Mus musculus GN=Fam98c PE=1 SV=1	Fam98c	82.8	85	100.9	101.9	89	93	119.9	127.5	89.7	88.1	109.5	110.4	86.4	87.1	116	112.7	442	453.5	538.6	543.5	474.9	496	639.7	680.3	578.7	568.6	706.6	712	557.5	561.7	748.5	727.2
Q8VC28	Aldo-keto reductase family 1 member C13 OS=Mus musculus GN=Akr1c13 PE=1 SV=2	Akr1c13	90.6	96.8	119	114.9	94.1	87.6	100.2	96.8	82	85.9	115.7	118.4	77.6	84.9	115.2	120.2	1950.5	2085	2562.4	2473.9	2026.5	1885.5	2157.2	2084.8	1901.3	1991.6	2682.6	2745.6	1799.2	1968.2	2671.3	2787.5
Q67DU8	Antigen presenting cell lectin-like receptor A1 OS=Mus musculus GN=Clec4b2 PE=2 SV=1	Clec4b2	59.6	80.8	85.5	90.3	94.2	115.8	136	137.8									37.2	50.4	53.3	56.3	58.7	72.2	84.8	86
Q9Z1G4	V-type proton ATPase 116 kDa subunit a isoform 1 OS=Mus musculus GN=Atp6v0a1 PE=1 SV=3	Atp6v0a1	81.2	84.2	120.8	102.9	105.3	94.8	107	103.8	76.7	80.9	117	129.1	92.6	84	108.9	110.9	4600.3	4770.1	6837	5827.7	5960.8	5365.8	6058.7	5875.5	4408.9	4648.2	6722.5	7417.1	5320	4828.5	6259.7	6373.8
Q80SU7	Interferon-induced very large GTPase 1 OS=Mus musculus GN=Gvin1 PE=1 SV=1	Gvin1	86.3	73	127.3	99.1	94	94.3	102.5	123.6	83.9	88.3	108.5	114.2	94.3	88.7	107.8	114.3	3111.1	2631.7	4588	3571.3	3386.7	3399.6	3694	4454	2353.2	2476.7	3046	3205.4	2646.7	2490.3	3024.4	3206.3
Q9Z2D6	Methyl-CpG-binding protein 2 OS=Mus musculus GN=Mecp2 PE=1 SV=1	Mecp2	87	81.6	144.5	113.8	82.3	86.9	99.9	104.1	94.1	81.4	96.3	127.1	100.3	86.2	109.2	105.5	4177.8	3916.2	6936.7	5465.7	3950.8	4172	4797.1	4996.9	3367.7	2913.3	3445.8	4547.1	3587.5	3084.9	3907.3	3773.4
Q9QZN4	F-box only protein 6 OS=Mus musculus GN=Fbxo6 PE=1 SV=1	Fbxo6	66	72.5	102.6	96.4	101.5	101.2	128.5	131.2	92.7	92.9	112.2	103.9	89.9	87.3	107	114.3	41.7	45.8	64.8	60.9	64.1	63.9	81.1	82.8	399.7	400.5	483.7	448	387.6	376.5	461.5	492.8
Q9QYP6	5-azacytidine-induced protein 2 OS=Mus musculus GN=Azi2 PE=1 SV=1	Azi2	104.8	101.9	106.8	104.3	108.5	84.9	91.2	97.6	65.1	63.5	79.7	120.9	90.9	65.2	221.4	93.1	152.8	148.7	155.8	152.2	158.2	123.9	133	142.4	207.4	202.2	253.9	385.2	289.6	207.7	705.2	296.6
Q9JHS3	Ragulator complex protein LAMTOR2 OS=Mus musculus GN=Lamtor2 PE=1 SV=1	Lamtor2	103.6	110.8	157	142.3	67.1	71.7	66.4	81.1	117.8	53.2	60	168.7	74.9	94.7	157.9	72.9	78.8	84.3	119.4	108.3	51.1	54.6	50.5	61.7	615.1	277.8	313.5	881	391.2	494.7	824.8	380.6
P58686	UPF0184 protein C9orf16 homolog OS=Mus musculus PE=3 SV=1	C9orf16									86.7	80.6	94.9	106.1	95.1	88.2	148	100.3									137.5	128	150.6	168.4	150.9	140	234.9	159.2
P01898	H-2 class I histocompatibility antigen, Q10 alpha chain OS=Mus musculus GN=H2-Q10 PE=1 SV=3	H2-Q10	72	81.1	110.4	101.5	102.5	106.3	120.8	105.4	81.5	83.9	134.7	114.3	89.1	86.4	107.9	102.2	315.2	354.9	483.4	444.3	448.9	465.5	529	461.2	887.6	914.5	1467.2	1245.1	970.1	941	1175.7	1113.4
Q8BYY4	Tetratricopeptide repeat protein 39B OS=Mus musculus GN=Ttc39b PE=1 SV=1	Ttc39b	73.5	80	98.3	82.1	99.7	96.3	107.4	162.8	96.9	74.6	86.7	129.4	76.2	104.2	123	109	36.9	40.1	49.3	41.2	50	48.3	53.9	81.6	34.6	26.6	30.9	46.1	27.2	37.2	43.8	38.9
Q64345	Interferon-induced protein with tetratricopeptide repeats 3 OS=Mus musculus GN=Ifit3 PE=1 SV=1	Ifit3	56.7	43.3	120.8	55.3	106.4	110.9	146.9	159.7	97.5	98.4	103.3	124.4	89.8	99.6	92	94.9	185	141.4	394.5	180.5	347.6	362.2	479.9	521.6	629.6	635.3	667.2	803.2	580	643	594.1	612.8
Q61490	CD166 antigen OS=Mus musculus GN=Alcam PE=1 SV=3	Alcam	87.8	91.1	122.1	100.1	89.1	91.4	110	108.4	92.2	85.1	114.7	119	84.1	83.9	108.3	112.7	1334.3	1383.5	1855.6	1520.8	1353.6	1387.9	1671.6	1646.6	1715.2	1582.3	2133.7	2213.9	1564.9	1561.8	2014.8	2096.9
Q3U7U4	Transmembrane protein C1orf162 homolog OS=Mus musculus PE=1 SV=1	C1orf162									80.5	86.8	115.1	90.3	84.3	100.4	107.2	135.3									99.7	107.5	142.6	111.8	104.4	124.3	132.8	167.5
O35071	Kinesin-like protein KIF1C OS=Mus musculus GN=Kif1c PE=1 SV=2	Kif1c	76.2	69.4	91.5	93.4	109.9	102.1	132.8	124.6	86.6	90.5	116.8	116.9	85.8	85.7	105.3	112.3	79.3	72.2	95.3	97.3	114.4	106.3	138.2	129.7	251.2	262.7	339.1	339.3	249	248.8	305.5	326
Q8R0X7	Sphingosine-1-phosphate lyase 1 OS=Mus musculus GN=Sgpl1 PE=1 SV=1	Sgpl1	75	80.6	115.2	101.4	105.8	104.6	101.3	116.1	78.6	85	112.8	125.6	88.6	86.5	109.4	113.4	4540.3	4876.8	6967.9	6132.2	6403.2	6326.1	6128.8	7027.1	4399	4759.2	6312.3	7028.5	4959.5	4841.3	6123.2	6347.6
Q8R0G7	Protein spinster homolog 1 OS=Mus musculus GN=Spns1 PE=2 SV=1	Spns1	109.9	100.8	132.8	108.7	90.1	77.2	81.7	98.7	74.4	78.8	119.2	128.3	85.6	84.5	110.4	118.9	393.6	361	475.7	389.4	322.6	276.6	292.7	353.4	538.7	570.9	863.4	929.2	620.1	611.9	800	861.5
P53808	Phosphatidylcholine transfer protein OS=Mus musculus GN=Pctp PE=1 SV=2	Pctp	80.3	86.4	102.1	104.7	97.7	99.2	113.4	116.2	93.7	76.2	106.7	135.9	78.3	94.3	115.2	99.5	631.9	680.5	803.8	824.6	768.8	781	892.8	914.8	1247.5	1014.3	1420	1808.6	1042.2	1255.4	1533.1	1324.4
P51569	Alpha-galactosidase A OS=Mus musculus GN=Gla PE=1 SV=1	Gla	87.9	96.1	145.3	120.9	90.8	75.6	92.2	91.3	89.3	75.9	107.8	135.4	96.7	87.9	106.2	100.7	570.2	623.4	942.6	784.1	588.9	490.5	597.9	592.1	866.6	736.8	1046.2	1313.7	938.6	853.4	1031	977.5
Q60767	Lymphocyte antigen 75 OS=Mus musculus GN=Ly75 PE=1 SV=2	Ly75	87.8	87.6	106.1	103.7	93	89.8	103.5	128.4	80.7	99.2	128.5	105.1	83.4	85.5	96.8	120.8	8463.5	8445.3	10233.9	10002.3	8970.8	8661.1	9985.2	12381.2	6930	8523.8	11035.8	9025.8	7166.1	7339.3	8309.5	10378.2
Q60992	Guanine nucleotide exchange factor VAV2 OS=Mus musculus GN=Vav2 PE=1 SV=1	Vav2									88.2	100.4	113	129	77.7	87.1	94.5	109.9									90.9	103.4	116.4	132.8	80.1	89.7	97.4	113.2
Q8CG14	Complement C1s-A subcomponent OS=Mus musculus GN=C1sa PE=2 SV=2	C1sa									106.3	87.9	133.2	105.7	74.3	85.7	113.3	93.6									80.9	66.9	101.4	80.4	56.5	65.2	86.2	71.2
Q61107	Guanylate-binding protein 4 OS=Mus musculus GN=Gbp4 PE=1 SV=1	Gbp4	92.6	84	127.9	97.3	81	85	103.4	128.8	94.6	95.7	105.5	107.3	84.2	89.6	106.8	116.3	713.4	647.5	985.6	749.6	623.9	655	796.9	992.8	760.8	769.4	848	863.2	677.2	720.7	858.7	935
Q8C5Q4	G-rich sequence factor 1 OS=Mus musculus GN=Grsf1 PE=1 SV=2	Grsf1	104.5	92.5	126.8	115.8	106	75.4	107.7	71.3	68	69.1	73.9	107.2	105.7	73.1	208.6	94.5	53.8	47.6	65.2	59.5	54.5	38.8	55.4	36.7	493.7	501.7	536.5	779	768.2	530.9	1515	686.2
Q9DA37	Sphingomyelin synthase-related protein 1 OS=Mus musculus GN=Samd8 PE=2 SV=1	Samd8									74.8	81.2	118.4	103.9	104.2	94.1	99.9	123.5									22.4	24.3	35.5	31.2	31.2	28.2	30	37
Q9QXE0	2-hydroxyacyl-CoA lyase 1 OS=Mus musculus GN=Hacl1 PE=1 SV=2	Hacl1	79.6	82	95.7	97	91.4	91.3	117.1	146	90.2	84.9	98.2	114.9	95.2	90.3	116	110.2	625.7	644.8	752.2	762.1	718.3	717.4	920.2	1147.9	418.3	393.9	455.4	533	441.6	419	538.3	511.3
Q61129	Complement factor I OS=Mus musculus GN=Cfi PE=1 SV=3	Cfi	93.4	81.5	119.7	118.1	99.2	88.5	90.9	108.6	86.3	76.2	109.7	120.3	91.5	89	123.8	103.4	99.7	87.1	127.9	126.1	106	94.5	97.1	116	462.3	408.1	587.9	644.5	490.3	476.7	663.2	553.9
H3BJD6	Protein phosphatase 1, regulatory (inhibitor) subunit 9A OS=Mus musculus GN=Ppp1r9a PE=1 SV=1	Ppp1r9a									84	93.1	156.1	101.5	98.7	74.6	94.2	97.8									22.6	25	41.9	27.3	26.5	20	25.3	26.3
Q8VCV1	Protein ABHD17C OS=Mus musculus GN=Abhd17c PE=1 SV=2	Abhd17c	42.2	53	48.4	51.7	115.4	120.6	186.5	182.2									51.4	64.6	59.1	63.1	140.7	147.1	227.4	222.1
Q5SX40	Myosin-1 OS=Mus musculus GN=Myh1 PE=1 SV=1	Myh1	111.7	124.4	89.5	96.9	94.1	61.9	140.8	80.6	98.3	100.1	334.8	109.7	34.7	33.4	61	28.1	1530.2	1704.5	1226.2	1327.5	1288.9	848.4	1928.6	1103.9	10959.3	11156.5	37328.7	12225	3863.8	3721.7	6798.9	3133.1
P82343	N-acylglucosamine 2-epimerase OS=Mus musculus GN=Renbp PE=1 SV=3	Renbp	85.6	83.6	145.6	125.3	92	86.5	89.4	92	89.1	92.4	120.8	113.5	76.1	94.7	100.8	112.6	480.9	469.4	817.8	704.2	517.1	485.8	502.4	517.1	301.9	313.3	409.3	384.8	257.9	321	341.6	381.5
Q99N16	Leukotriene-B(4) omega-hydroxylase 2 OS=Mus musculus GN=Cyp4f3 PE=1 SV=2	Cyp4f3	76.7	77.7	90.6	102.3	105.1	110.8	119.8	116.9	77.8	81.5	124.6	111.3	92.8	86.5	110.7	114.8	1808.6	1832.9	2135.7	2412.3	2479	2613.2	2824.1	2756.5	2105.4	2206.7	3372.1	3011	2510.6	2340.4	2996.7	3106.3
P19221	Prothrombin OS=Mus musculus GN=F2 PE=1 SV=1	F2	51	50.5	74.8	71.2	106.6	117.8	168.1	160	76	127.1	97.8	120.6	79.5	97.3	111.4	90.4	267.5	264.8	392.2	373.1	558.9	617.6	881.4	838.7	1308.9	2188.6	1683.4	2077.1	1368.9	1675.1	1917.8	1557.1
Q8CH72	E3 ubiquitin-protein ligase TRIM32 OS=Mus musculus GN=Trim32 PE=1 SV=2	Trim32									96.6	73.2	142.1	108	94.6	87	104.7	93.9									79.8	60.4	117.3	89.2	78.1	71.8	86.5	77.5
Q60866	Phosphotriesterase-related protein OS=Mus musculus GN=Pter PE=1 SV=1	Pter	105.4	103	106.2	122.4	85.8	72.1	110.2	95	87.2	92	112.9	108.6	70.9	92.8	111.9	123.5	165.1	161.4	166.3	191.8	134.4	112.9	172.6	148.8	281.4	296.9	364.3	350.4	228.8	299.5	361	398.2
Q60715	Prolyl 4-hydroxylase subunit alpha-1 OS=Mus musculus GN=P4ha1 PE=1 SV=2	P4ha1									77.1	96.7	78.8	154.2	100.1	80.5	104.8	108									32.5	40.8	33.2	65.1	42.2	33.9	44.2	45.6
G5E895	Aldo-keto reductase family 1, member B10 (aldose reductase) OS=Mus musculus GN=Akr1b10 PE=1 SV=1	Akr1b10	93.1	90.9	152.3	119.7	81.6	84.9	87.2	90.2	84.4	98.6	108	135.1	82.2	86.3	102.2	103.2	1872.8	1826.9	3063	2406.7	1640.7	1706.4	1753.4	1814.3	1165.1	1360.8	1490.3	1864.3	1135.1	1191.1	1410.5	1425
Q8BXJ2	Transcriptional-regulating factor 1 OS=Mus musculus GN=Trerf1 PE=1 SV=1	Trerf1	105.1	129.1	133.7	110.1	63.6	61.2	93.6	103.6									52.4	64.4	66.6	54.9	31.7	30.5	46.6	51.6
A2AJ15	Endoplasmic reticulum mannosyl-oligosaccharide 1,2-alpha-mannosidase OS=Mus musculus GN=Man1b1 PE=1 SV=1	Man1b1	80.4	92	88.9	101.5	105	100.3	107	124.9	61.1	91.9	120.4	72.3	72	99.4	77.4	205.5	276.4	316.4	305.7	349	361.1	345.1	368	429.6	456.4	686.6	900.2	540	538.2	743.1	578.7	1536.2
P28033	CCAAT/enhancer-binding protein beta OS=Mus musculus GN=Cebpb PE=1 SV=1	Cebpb									98.3	70.7	97	141.9	89	95.4	111.8	95.8									449	322.9	442.7	648	406.5	435.3	510.5	437.3
Q9QZ08	N-acetyl-D-glucosamine kinase OS=Mus musculus GN=Nagk PE=1 SV=3	Nagk	93.1	91.5	122.3	117.1	89.1	91.3	102.6	93	84.7	86.2	121.7	114.7	81.7	89.9	106.3	114.7	801.1	787.3	1052.7	1007.6	766.4	785.7	882.5	800.5	953.2	970.5	1370.5	1291.8	920	1011.8	1197.1	1291.8
Q05186	Reticulocalbin-1 OS=Mus musculus GN=Rcn1 PE=1 SV=1	Rcn1	113.5	104.4	118.6	112.8	71.5	81.4	98	99.7	90.3	84	114.7	109.3	80	85.7	109.8	126.2	1753.9	1613.7	1833.1	1743.5	1104.8	1258.4	1513.6	1540.6	880.9	819.8	1118.7	1065.6	780.2	836	1071.1	1230.7
Q99L04	Dehydrogenase/reductase SDR family member 1 OS=Mus musculus GN=Dhrs1 PE=1 SV=1	Dhrs1	89.5	92.5	103.6	113.8	90.8	93.2	104.5	112.1	85	83.3	108.5	120.4	85.9	90	117.8	109.2	6742	6962.5	7800.7	8572	6835	7017.7	7869.4	8442.5	7101.9	6959.1	9067.8	10058.4	7179.7	7518.3	9842.1	9120.6
P27005	Protein S100-A8 OS=Mus musculus GN=S100a8 PE=1 SV=3	S100a8	124.5	120.7	98.8	130.7	92.6	71.5	75.6	85.6	70.4	62.7	73.4	106.3	58.9	72.8	176.9	178.6	15342.8	14875.5	12178.8	16108.3	11417.3	8810.2	9321.4	10546.6	20138.7	17927.9	21002.3	30394.4	16854.1	20829	50611	51076.7
Q8K4Q0	Regulatory-associated protein of mTOR OS=Mus musculus GN=Rptor PE=1 SV=1	Rptor	80.1	81.3	104.6	89.6	96.3	105.4	121.1	121.5	86.2	84.2	110.4	110.5	85.4	91.7	110.9	120.7	445.6	452.5	582.4	498.8	536.3	586.8	674.1	676.3	1033.5	1009.7	1324.5	1325.1	1024.6	1099.7	1329.6	1446.8
Q60648	Ganglioside GM2 activator OS=Mus musculus GN=Gm2a PE=1 SV=2	Gm2a	129.4	116.2	164	145.2	60.8	59.1	71	54.3	89.6	54.2	77.4	162.8	86	105	137.7	87.2	2482.4	2229.1	3146.7	2787.3	1167.4	1134.6	1362.5	1042.9	1783.3	1077.6	1540.2	3237.9	1711.2	2089.3	2739.7	1735.2
Q9ESD7	Dysferlin OS=Mus musculus GN=Dysf PE=1 SV=3	Dysf	103.5	93.7	143.1	111.4	70	87.4	85.6	105.3									62.8	56.8	86.8	67.6	42.5	53	51.9	63.8
Q3UDP0	WD repeat-containing protein 41 OS=Mus musculus GN=Wdr41 PE=1 SV=1	Wdr41	72.3	77.5	104.9	89.5	99.8	102.7	126	127.2	80.6	98.3	101	115.1	91.8	88.8	110.9	113.5	242.7	260.2	352.3	300.7	335.3	345.1	423.3	427.3	229.8	280.4	288.2	328.4	261.7	253.2	316.5	323.8
Q8CC88	von Willebrand factor A domain-containing protein 8 OS=Mus musculus GN=Vwa8 PE=1 SV=2	Vwa8	88.4	90.5	130.6	114.8	87.6	85.6	97.9	104.6	88.3	89.4	109.7	111.8	96.5	83.4	106.3	114.6	1555	1592.5	2296.3	2019.2	1541.1	1505.3	1721.5	1840.2	1363.1	1380.1	1693.1	1724.7	1488.8	1287.8	1639.8	1768.3
Q9DBX3	Sushi domain-containing protein 2 OS=Mus musculus GN=Susd2 PE=1 SV=1	Susd2	65.8	78.3	89.2	86.3	95.1	115.3	145.6	124.4									28.8	34.2	39	37.7	41.6	50.4	63.6	54.4
Q64337	Sequestosome-1 OS=Mus musculus GN=Sqstm1 PE=1 SV=1	Sqstm1	90	87.2	134.6	109.9	81.7	84.7	104.4	107.6	94.4	90.3	109.9	110.9	89.3	92.7	98.4	114.1	554.5	537.4	829.5	677	503.4	521.9	643.4	663.1	780.5	746.8	909.3	917.1	739	766.4	813.4	943.9
Q8K3G9	DCC-interacting protein 13-beta OS=Mus musculus GN=Appl2 PE=1 SV=1	Appl2									90.2	89.9	122.5	98.4	91.8	83.9	101.4	122.1									169.3	168.7	230	184.7	172.3	157.5	190.3	229.1
Q8BFS6	Serine/threonine-protein phosphatase CPPED1 OS=Mus musculus GN=Cpped1 PE=1 SV=1	Cpped1	102.5	98	142.5	131.2	71.4	74	86.5	94	92.9	83.4	83.6	117.8	101.4	85	132.9	102.9	262.5	250.8	364.7	335.9	182.7	189.3	221.4	240.6	403.3	362.2	363	511.6	440.5	369.2	577.2	446.6
Q3T9X0	Putative uncharacterized protein OS=Mus musculus GN=Slc2a9 PE=1 SV=1	Slc2a9									84	73.9	119.5	96.2	98.6	99.9	101.7	126.3									50.7	44.6	72.1	58.1	59.5	60.3	61.4	76.2
Q78IK2	Up-regulated during skeletal muscle growth protein 5 OS=Mus musculus GN=Usmg5 PE=1 SV=1	Usmg5	84.2	79.8	127.6	99.8	110.6	81	98.1	119									92.5	87.7	140.2	109.6	121.5	89	107.8	130.8
Q8K3C0	Ribonuclease kappa OS=Mus musculus GN=Rnasek PE=3 SV=1	Rnasek	79.6	92.8	102.1	92	103.3	77.6	115.3	137.3									452	527.4	580	522.7	587	440.8	654.9	780.2
Q9WU79	Proline dehydrogenase 1, mitochondrial OS=Mus musculus GN=Prodh PE=1 SV=2	Prodh	76.9	77.8	87.4	85.4	100.2	96.3	117.7	158.1	86.1	94.9	117.6	102.7	87.2	87.6	104.2	119.7	690.1	698	784.3	766.1	898.6	863.8	1056	1418.1	975.2	1075.3	1332.4	1163.1	987.4	992.3	1180.6	1355.4
Q9EQR5	Lck-interacting transmembrane adapter 1 OS=Mus musculus GN=Lime1 PE=1 SV=1	Lime1									101.6	93.6	103.2	110.9	89.7	70.2	94.7	136									66.1	60.9	67.1	72.1	58.3	45.7	61.6	88.5
Q6P3D0	U8 snoRNA-decapping enzyme OS=Mus musculus GN=Nudt16 PE=1 SV=1	Nudt16	124.6	97	113.1	107.4	81.8	86.5	93.8	95.8	85.3	72.5	97.9	118.5	70.3	87.5	141.8	126.1	990.8	771.9	899.4	854.4	650.8	688.1	745.9	762.1	892.5	758.6	1023.9	1240.1	735.5	915.8	1484.1	1319.8
Q8BJT9	alpha-1,2-Mannosidase OS=Mus musculus GN=Edem2 PE=1 SV=1	Edem2	102.4	96.1	107.6	103.7	81.2	82.2	97.9	128.8	98.7	89.7	99.3	116.4	81.5	78.4	114	122.1	95	89.1	99.7	96.2	75.3	76.2	90.8	119.4	170	154.5	171.1	200.4	140.3	134.9	196.2	210.2
Q920Q4	Vacuolar protein sorting-associated protein 16 homolog OS=Mus musculus GN=Vps16 PE=1 SV=3	Vps16	74.8	75.4	101.5	94.7	98.1	105.8	118.3	131.4	88.1	90.7	112.1	111.3	91.1	89.2	105.2	112.4	869.7	876.9	1180.7	1101	1140.5	1230.9	1375.4	1528.2	3237.4	3332.9	4122.6	4089.9	3350.5	3278.3	3866.5	4130.2
Q8R5L3	Vam6/Vps39-like protein OS=Mus musculus GN=Vps39 PE=1 SV=1	Vps39	74.3	76.9	102.6	97.9	102.7	99.5	119.5	126.6	82	96.9	125	114.1	93.4	86.3	97.2	105.1	1204.4	1245.6	1663.3	1586.9	1664.1	1613.2	1936.3	2052	918.4	1084.6	1400	1277.5	1045.7	966.5	1088.1	1177.4
Q9DBN4	Putative monooxygenase p33MONOX OS=Mus musculus GN=P33monox PE=1 SV=1	P33monox									105.6	70.8	75.5	141.9	86.4	93.3	144.8	81.7									28.8	19.3	20.6	38.6	23.5	25.4	39.4	22.2
Q6NXK9	alpha-1,2-Mannosidase OS=Mus musculus GN=Man1c1 PE=1 SV=1	Man1c1	55.7	59.3	59.5	59.4	118	120.2	152.7	175.2	86.7	85.8	119.9	99.6	86.4	86.2	111.5	123.8	575.8	612.9	614.9	613.6	1219.8	1242.7	1578.4	1811.3	401.1	396.6	554.5	460.4	399.6	398.7	515.6	572.4
P51576	P2X purinoceptor 1 OS=Mus musculus GN=P2rx1 PE=2 SV=1	P2rx1									96.7	86.8	115.2	109.5	91.9	81.1	99.8	118.9									90.5	81.2	107.9	102.5	86	75.9	93.4	111.3
Q9R0M6	Ras-related protein Rab-9A OS=Mus musculus GN=Rab9a PE=1 SV=1	Rab9a	84.6	86.2	114.9	96.9	97.6	96.7	108.2	114.9	81.1	85.3	117.6	120.3	91.5	89.1	102.1	112.9	1628.8	1659.8	2212.8	1867.2	1880	1862.8	2085	2212.2	1220.2	1283.6	1770.1	1810.9	1377.6	1340.4	1536.8	1699.8
P29533	Vascular cell adhesion protein 1 OS=Mus musculus GN=Vcam1 PE=1 SV=1	Vcam1	108.3	101.1	163.6	125.6	61.6	73.7	88.3	77.9	81	91.1	113.3	111.9	95	97.2	98.6	111.8	2390.2	2232.3	3609.8	2772.6	1359.8	1625.7	1947.8	1718.3	3059.4	3437.2	4277.5	4225	3587	3670.1	3720.8	4221.8
Q8C8V1	Zinc finger protein ZXDC OS=Mus musculus GN=Zxdc PE=2 SV=1	Zxdc									89.9	79.9	98.2	106.3	83.4	102.9	108.7	130.7									196.2	174.4	214.3	232	182	224.7	237.4	285.4
P21981	Protein-glutamine gamma-glutamyltransferase 2 OS=Mus musculus GN=Tgm2 PE=1 SV=4	Tgm2	76.6	78.4	136.2	110.2	74.1	104.7	124	95.8	91.9	89.9	105.3	131.1	81.8	109.7	94.7	95.6	2536.6	2597.4	4513	3650.1	2453.3	3466.4	4108.5	3173.2	2676.8	2616.5	3065.7	3817.6	2380.4	3193.2	2757.4	2782.6
P63260	Actin, cytoplasmic 2 OS=Mus musculus GN=Actg1 PE=1 SV=1	Actg1	75.5	76.2	70	84.7	95.9	101.4	147.8	148.6	99.5	77.6	95.2	129.3	76.9	98	128.6	95	3901.8	3940.2	3619	4379.3	4959.4	5243.5	7642.5	7683.2	4993.1	3891.7	4778.1	6486.2	3859	4918.8	6451.2	4766.1
Q60698	Ski oncogene OS=Mus musculus GN=Ski PE=1 SV=2	Ski									111	82.8	108.3	121.2	80.4	82.8	91.9	121.5									166.5	124.2	162.4	181.8	120.6	124.2	137.9	182.2
Q8VEB6	Zinc phosphodiesterase ELAC protein 1 OS=Mus musculus GN=Elac1 PE=2 SV=1	Elac1	83.4	95.7	133.5	121.8	87.3	86.7	111.9	79.7									38.3	44	61.3	56	40.1	39.8	51.4	36.6
Q6DG52	Protein Churchill OS=Mus musculus GN=Churc1 PE=3 SV=1	Churc1	79.1	78.5	90.5	80.9	90.8	107.3	118.5	154.4	100.9	88.3	99	102.1	73.4	85.4	115.8	135.1	323.1	320.6	369.5	330.5	370.9	438.3	483.9	630.5	271.5	237.6	266.3	274.8	197.4	229.6	311.4	363.3
Q9Z2G9	Oxidoreductase HTATIP2 OS=Mus musculus GN=Htatip2 PE=1 SV=3	Htatip2	61.7	68	87.7	86.4	109.8	112.2	138.6	135.5	88.3	90.2	108	112	92.1	92.7	105.9	110.8	1140.1	1256.5	1620.3	1595.3	2026.9	2073	2560.4	2501.5	1374.6	1404.7	1681	1744.5	1434.5	1443.5	1648.3	1724.6
Q9Z1G3	V-type proton ATPase subunit C 1 OS=Mus musculus GN=Atp6v1c1 PE=1 SV=4	Atp6v1c1	117.7	90.6	125.2	105.9	89.5	81.4	88.6	101	81	81.8	100.3	128.4	82.3	86.6	123.6	116	5563.8	4283.2	5916.9	5004.5	4229.7	3846.3	4185.7	4775	4000.5	4038.1	4950.3	6339.2	4064.3	4276	6099.9	5728
P03958	Adenosine deaminase OS=Mus musculus GN=Ada PE=1 SV=3	Ada	88.1	92.5	97.9	112.7	100.8	89	108.8	110.1	86.8	82.8	104.2	123.5	72.5	100.3	118.2	111.7	13583.3	14258.7	15084.8	17368	15538.6	13717.6	16775.1	16977	11915.4	11375.4	14315.5	16957.3	9958.5	13776	16234.7	15334.8
Q64356	Seminal vesicle secretory protein 6 OS=Mus musculus GN=Svs6 PE=2 SV=1	Svs6	16.5	95.8	52.5	14.9	50.2	44.3	177.2	348.6	7.7	9.1	120.9	154.8	131.8	156.4	191.2	28.1	19.2	111	60.8	17.3	58.1	51.3	205.4	404	18.9	22.4	297	380.5	324	384.2	469.8	69
D3Z2R5	Selenoprotein N OS=Mus musculus GN=Selenon PE=3 SV=2	Selenon	58.9	58	61.5	65.1	113.8	113.1	160.8	169									98	96.4	102.3	108.3	189.4	188.2	267.5	281.2
O54890	Integrin beta-3 OS=Mus musculus GN=Itgb3 PE=1 SV=2	Itgb3	84.3	89.7	97.8	100.4	95.1	97.6	114.3	120.9	85.6	92.8	116.1	104.8	85.1	82.7	103.4	129.5	2360.4	2512.6	2738.5	2812.6	2662.5	2733.9	3200.9	3385.3	2604	2824.7	3532.3	3187	2588.9	2516.6	3145.9	3940.1
Q9WU20	Methylenetetrahydrofolate reductase OS=Mus musculus GN=Mthfr PE=1 SV=2	Mthfr									94.3	94.6	100.7	120.9	83.4	84.9	99.4	121.8									50.8	50.9	54.2	65.1	44.9	45.7	53.5	65.6
Q80YW0	Cytohesin-4 OS=Mus musculus GN=Cyth4 PE=1 SV=1	Cyth4	74.8	79.3	85.3	98.8	104.4	104.5	130.6	122.4	85.2	85.4	112.8	119.3	84.5	95.6	110.6	106.6	3681.4	3900.2	4195.2	4859.4	5137.1	5139.6	6426.1	6022.5	2991	2997.8	3962	4188.7	2966	3355.3	3883.3	3742.8
Q922H9	Zinc finger protein 330 OS=Mus musculus GN=Znf330 PE=1 SV=1	Znf330	91.1	87.2	113.1	87.8	81.2	82.2	118.3	139.3	95.3	89.9	98.5	104.9	88.6	93.5	99.7	129.6	409.1	391.6	507.9	394.2	364.8	369.1	531.3	625.6	446.6	421.2	461.4	491.4	415.4	438	467.3	607.4
Q60963	Platelet-activating factor acetylhydrolase OS=Mus musculus GN=Pla2g7 PE=2 SV=2	Pla2g7	55.4	65.9	118.7	105.4	126.9	106.5	120.1	101.1	77.5	73.4	105.5	154.5	99.4	99.9	96.9	92.9	2297.4	2736	4928	4374.6	5266.7	4421	4983.1	4194	2611	2474.3	3557.6	5207	3351.3	3367.6	3267.2	3131.5
Q8K426	Myeloid cysteine-rich protein OS=Mus musculus GN=Retnlg PE=1 SV=1	Retnlg	101.7	102.8	121.8	144.7	88.4	81	85.5	74.1	86.2	68	79.9	112.8	80.9	88.7	122.5	161	7721.6	7804.4	9247.1	10984.2	6707.1	6147.7	6490	5622.5	8076.8	6371.6	7483.1	10561.9	7573.8	8306	11473.3	15079.4
B1AVZ0	Uracil phosphoribosyltransferase homolog OS=Mus musculus GN=Uprt PE=1 SV=1	Uprt	110.4	97.1	136.1	112.4	83.7	67.1	88.9	104.3									51.9	45.6	64	52.8	39.3	31.5	41.8	49
Q6PFD5	Disks large-associated protein 3 OS=Mus musculus GN=Dlgap3 PE=1 SV=1	Dlgap3	84.8	76.3	104	97.7	101.8	94.6	102.2	138.6									83.7	75.3	102.6	96.3	100.4	93.3	100.8	136.7
Q8BR90	UPF0600 protein C5orf51 homolog OS=Mus musculus PE=1 SV=1	C5orf51									90.6	95.4	108.1	120.3	82.6	88.8	103.1	111									127.7	134.4	152.4	169.5	116.4	125.2	145.2	156.5
Q61144	Presenilin-2 OS=Mus musculus GN=Psen2 PE=1 SV=3	Psen2	118.7	97.6	175.5	133.7	63.9	66.7	80.7	63.2	86.5	73.7	115.3	130.8	99.6	94.5	96.4	103.2	45.3	37.3	67	51	24.4	25.4	30.8	24.1	102.4	87.2	136.5	154.8	117.9	111.9	114.1	122.1
B2RXS4	Plexin-B2 OS=Mus musculus GN=Plxnb2 PE=1 SV=1	Plxnb2	91.7	83.5	152.2	108.2	70.2	81.4	103.9	108.9	99.8	88.6	91	121.5	101.1	94.2	100.3	103.4	584.8	532.4	970.3	689.8	447.9	518.8	662.6	694.5	954	847.5	870.2	1161.7	967	900.8	959	988.1
Q99MR3	Solute carrier family 12 member 9 OS=Mus musculus GN=Slc12a9 PE=1 SV=2	Slc12a9	85.2	88.7	102.4	99.8	102.1	98.5	114.9	108.5	90.6	74.2	97.1	150.2	85.9	87.3	119.2	95.4	407.5	424.4	490	477.2	488.4	471	549.4	518.9	1021.6	837.1	1095.7	1693.6	969.1	984.8	1344.5	1076.2
Q80ZM7	Transcription initiation factor IIA subunit 2 OS=Mus musculus GN=Gtf2a2 PE=1 SV=2	Gtf2a2									89.2	98.4	88.4	123	78	91.2	122.2	109.5									53.8	59.3	53.3	74.1	47	55	73.6	66
Q8BWF0	Succinate-semialdehyde dehydrogenase, mitochondrial OS=Mus musculus GN=Aldh5a1 PE=1 SV=1	Aldh5a1									89.8	90.6	104.8	115	106.4	71	103.7	118.7									141.7	143	165.3	181.4	167.8	112.1	163.5	187.3
P41233	ATP-binding cassette sub-family A member 1 OS=Mus musculus GN=Abca1 PE=1 SV=4	Abca1									73.4	92.3	108.8	109.7	100.7	91.9	105.9	117.4									63.7	80.1	94.4	95.2	87.4	79.7	91.9	101.9
Q91YI0	Argininosuccinate lyase OS=Mus musculus GN=Asl PE=1 SV=1	Asl	88.3	95	102	113.7	97.2	96.1	103.2	104.5	87.7	85.2	131.7	111.8	74.8	89.6	112.1	107.1	5917	6365.8	6831.5	7616.3	6509.3	6434.7	6911	6996.2	4393.3	4267.1	6593.3	5599.9	3746.3	4487.8	5614	5360.9
Q9Z0M9	Interleukin-18-binding protein OS=Mus musculus GN=Il18bp PE=1 SV=2	Il18bp	61.6	67.9	62.7	74.9	103	110.2	172	147.7	96.8	69.5	90.4	110.1	95.1	98.1	128	112	167.3	184.5	170.3	203.7	279.9	299.4	467.5	401.4	130.7	93.7	122	148.5	128.3	132.4	172.8	151.1
P40240	CD9 antigen OS=Mus musculus GN=Cd9 PE=1 SV=2	Cd9	76	84.4	78.1	88.1	114.7	97.2	118.6	142.9	76.3	89.4	133.2	106.2	84.9	87.6	99.8	122.6	1963.3	2179.5	2017.8	2274	2960.7	2511.3	3062.1	3690.3	698.4	817.5	1218.6	971.8	777.2	801.3	913.3	1121.5
Q8BVF7	Gamma-secretase subunit APH-1A OS=Mus musculus GN=Aph1a PE=1 SV=2	Aph1a									78.8	85.4	127.1	107.6	102.5	89.8	102	106.7									24.6	26.6	39.6	33.5	31.9	28	31.8	33.2
Q8K1I3	Secreted phosphoprotein 24 OS=Mus musculus GN=Spp2 PE=1 SV=2	Spp2									89.1	94.9	94.3	124.8	78	96.3	111.7	111.1									803	855.6	849.8	1125.1	703.2	867.9	1007.1	1001.4
Q8C6U2	PQ-loop repeat-containing protein 3 OS=Mus musculus GN=Pqlc3 PE=1 SV=1	Pqlc3									81.2	90.2	117.7	129.4	95.3	88.4	102.5	95.3									129.5	143.9	187.7	206.3	151.9	140.9	163.4	152
P70419	Polypeptide N-acetylgalactosaminyltransferase 3 OS=Mus musculus GN=Galnt3 PE=1 SV=3	Galnt3									88.4	88.4	96.4	123.4	78.7	102.9	111.4	110.5									352.3	352.3	384.4	491.9	313.5	410.1	443.9	440.3
P47879	Insulin-like growth factor-binding protein 4 OS=Mus musculus GN=Igfbp4 PE=1 SV=2	Igfbp4	82	97.4	70.4	84	78.8	90.7	137.6	159.1	102.9	53.6	67.6	142.7	86.5	102.1	153.2	91.6	516	612.9	442.8	528.6	496.2	570.7	866	1001.2	1031.2	537.1	677.5	1430.4	866.8	1023.3	1535.6	918.7
Q03249	Galactose-1-phosphate uridylyltransferase OS=Mus musculus GN=Galt PE=1 SV=3	Galt	93.8	91.3	105.7	106.4	87.3	88.9	105.5	121.1	95.2	89	101.4	121	81.3	89.8	116.1	106.2	1232.8	1199.8	1389.6	1398.4	1147.1	1169.1	1387.2	1591.3	690.2	645	734.9	876.7	589.2	651	841.8	769.8
Q61549	Adhesion G protein-coupled receptor E1 OS=Mus musculus GN=Adgre1 PE=1 SV=1	Adgre1	110.3	101.2	171.9	153.6	57	64	75.1	66.9	83.2	89.9	139.7	103.4	95.5	99.8	82.8	105.9	679.3	623.1	1058.4	945.8	350.8	394.3	462.5	411.9	824.2	890.5	1383.9	1024.4	946	988.7	819.9	1048.9
Q920C4	Membrane-spanning 4-domains subfamily A member 3 OS=Mus musculus GN=Ms4a3 PE=2 SV=1	Ms4a3	62.6	66.4	56.2	71	117.2	107.7	142.6	176.2	82.9	84.9	126.6	108.7	86.8	91.9	106.2	112.1	1029.6	1092.4	925	1168.7	1928.7	1772.1	2346.3	2899.5	831.4	851.4	1269.7	1090.3	870.7	921.2	1064.8	1123.8
Q9Z2F6	B-cell lymphoma 3 protein homolog OS=Mus musculus GN=Bcl3 PE=1 SV=2	Bcl3									97	85.1	114.5	130.3	84	90.8	87.6	110.8									60.8	53.3	71.7	81.7	52.7	56.9	54.9	69.4
Q3U3Q1	Serine/threonine-protein kinase ULK3 OS=Mus musculus GN=Ulk3 PE=2 SV=1	Ulk3									86.4	95.8	122.2	107.3	85.2	91.1	101.1	110.8									283.9	314.5	401.5	352.4	279.9	299.3	332	364.1
Q99LH9	SH3 domain-binding protein 5-like OS=Mus musculus GN=Sh3bp5l PE=1 SV=1	Sh3bp5l									129.5	64.7	69.2	159.5	75.3	89.6	132.6	79.5									55	27.5	29.4	67.8	32	38.1	56.4	33.8
O54827	Probable phospholipid-transporting ATPase VA OS=Mus musculus GN=Atp10a PE=1 SV=4	Atp10a									122.3	49.1	36.4	150.7	77.5	106	214.5	43.4									71.1	28.6	21.2	87.6	45.1	61.6	124.8	25.3
Q8BVW0	Neutral alpha-glucosidase C OS=Mus musculus GN=Ganc PE=1 SV=2	Ganc	83.8	91	130.2	116.4	86.8	90	103	98.7	92.9	92.2	102.6	111.3	82.1	96.6	99.6	122.6	303.5	329.6	471.7	421.7	314.6	326.2	373.3	357.6	386.6	383.7	427.2	463.2	341.6	402.2	414.5	510.4
O70439	Syntaxin-7 OS=Mus musculus GN=Stx7 PE=1 SV=3	Stx7	118	112	118.9	111.8	81.5	80.8	90.8	86.2	84.2	70.8	102.2	136	74.5	91.7	128	112.6	4784.4	4540.6	4821.8	4534.4	3305.5	3276.5	3682.5	3497.1	5108.7	4300.5	6201.2	8257.8	4524	5565.9	7767.8	6836.6
Q9D8L5	Coiled-coil domain-containing protein 91 OS=Mus musculus GN=Ccdc91 PE=1 SV=2	Ccdc91	101.1	103.3	94	112	74	84.3	115.9	115.5	85.8	95.2	109.8	99.3	82.2	88.6	119	120.2	70.1	71.7	65.2	77.7	51.3	58.5	80.4	80.2	151.8	168.4	194.2	175.7	145.5	156.7	210.6	212.6
Q62086	Serum paraoxonase/arylesterase 2 OS=Mus musculus GN=Pon2 PE=1 SV=2	Pon2	76.1	80.4	103.5	92.6	97	105	121.9	123.5	93.7	91.5	107.9	114.4	90.2	84.4	112.2	105.5	1560	1649.5	2122	1898.5	1988.2	2153	2499.5	2532.5	1135.8	1108.7	1307.6	1386.7	1093.5	1023	1360.1	1278.4
O88888	Amyloid beta A4 precursor protein-binding family A member 3 OS=Mus musculus GN=Apba3 PE=1 SV=1	Apba3									99.2	87.8	109.3	112.7	90.2	82	105.2	113.7									89.8	79.5	99	102.1	81.7	74.3	95.3	103
O55060	Thiopurine S-methyltransferase OS=Mus musculus GN=Tpmt PE=1 SV=1	Tpmt	58.1	58.6	71.2	50.7	94.6	130.9	155.1	180.8									25.7	25.9	31.5	22.4	41.8	57.9	68.6	79.9
Q80VA0	N-acetylgalactosaminyltransferase 7 OS=Mus musculus GN=Galnt7 PE=1 SV=2	Galnt7	77.5	54.7	87.7	68.8	97.8	118	140.6	154.9	98.9	81.2	96.1	127.3	90.8	94.3	114.2	97.1	42.5	30	48.1	37.7	53.7	64.7	77.1	85	253	207.7	245.6	325.6	232.2	241.2	292.1	248.4
Q3U6K5	Spermatogenesis-associated protein 6 OS=Mus musculus GN=Spata6 PE=1 SV=2	Spata6	105.8	94.3	126.7	104.5	69	73.5	93.8	132.5	110.1	84.1	85	135.4	96.8	83.9	108.8	95.9	89.9	80.1	107.7	88.8	58.6	62.4	79.7	112.6	77.4	59.1	59.7	95.1	68	58.9	76.5	67.4
Q61263	Sterol O-acyltransferase 1 OS=Mus musculus GN=Soat1 PE=1 SV=2	Soat1	104.6	114.6	116.5	99.4	93.3	73.6	94.8	103.2	100	68.9	92.7	157.9	78.6	81.4	134.5	86	915.2	1002.4	1019.2	869.6	816.2	644.1	829.1	902.9	1814.8	1250.4	1682.7	2865.3	1427.4	1477	2441.9	1560.1
Q99PG4	Regulator of G-protein signaling 18 OS=Mus musculus GN=Rgs18 PE=1 SV=1	Rgs18	93.2	103.8	97.7	114.8	91.9	93.7	105.1	99.8	89.7	84.2	115.6	116.3	73.2	85.9	116.9	118.2	3681.3	4103.3	3861.8	4537.5	3631	3702.6	4153.3	3945.5	3721.4	3493.3	4798.8	4825.4	3037	3566.1	4851.9	4906.3
Q61542	StAR-related lipid transfer protein 3 OS=Mus musculus GN=Stard3 PE=1 SV=1	Stard3	57.3	57.7	69.4	59.9	105.5	119	151.7	179.4	95.3	91.9	109.5	115.3	95.2	84.3	100.2	108.4	164.2	165.4	198.8	171.8	302.3	341.1	434.5	514	342	329.8	393.1	414	341.9	302.5	359.6	389.2
Q91VJ1	Interferon-inducible protein AIM2 OS=Mus musculus GN=Aim2 PE=1 SV=2	Aim2	79.2	56.1	93.9	97.3	86.2	95.8	144.3	147.2	107.6	107.2	99.1	100.6	84.5	93	94.1	113.8	96.7	68.5	114.8	118.9	105.3	117.1	176.4	179.8	160.3	159.7	147.5	149.8	125.9	138.5	140.1	169.5
P31750	RAC-alpha serine/threonine-protein kinase OS=Mus musculus GN=Akt1 PE=1 SV=2	Akt1	74.8	84.9	96.8	103.3	94.2	95.5	123	127.5	82.2	97.9	122.8	105.4	93.9	93.5	99.1	105.3	4495.2	5098.4	5815.3	6205.7	5661.8	5740.4	7393.3	7658.6	6149.2	7317.1	9179.9	7881.7	7018.9	6992.4	7409.4	7871.8
Q9DBC0	Selenoprotein O OS=Mus musculus GN=Selenoo PE=1 SV=4	Selenoo	77.1	81.5	89.9	94.7	95.6	98.2	127	135.9	90.8	92.7	118.7	99.6	88.1	91.9	102	116.3	1626.3	1717.9	1896.2	1995.8	2015.3	2071.1	2678.3	2864.3	2378.8	2428.7	3109.2	2608.9	2307.9	2407.6	2671.2	3046.4
Q62159	Rho-related GTP-binding protein RhoC OS=Mus musculus GN=Rhoc PE=1 SV=2	Rhoc	81.6	74.7	109.1	118.8	112.9	81.9	97.4	123.7	87.3	75.9	106.8	129.7	99.6	101	102	97.5	59.5	54.5	79.6	86.7	82.4	59.7	71	90.2	712.8	619.7	872.2	1058.8	813.2	824.7	832.9	796.3
Q9CV28	Ubiquitin carboxyl-terminal hydrolase MINDY-3 OS=Mus musculus GN=MINDY3 PE=1 SV=2	MINDY3									80	94.4	112.2	104.5	89.8	95.3	108.2	115.6									726.1	857.1	1018.5	948.9	814.7	864.8	982	1049.1
Q8R1F1	Niban-like protein 1 OS=Mus musculus GN=Fam129b PE=1 SV=2	Fam129b									90.8	93.7	113.6	122.8	89.5	84.8	96.2	108.6									284.3	293.3	355.7	384.6	280.3	265.6	301	339.9
O35625	Axin-1 OS=Mus musculus GN=Axin1 PE=1 SV=3	Axin1	55.6	59.3	51.2	57.7	93.5	117.3	176.9	188.5	95.9	89.7	106.5	108.9	84.8	89.1	117.7	107.5	101.7	108.5	93.8	105.6	171.2	214.8	323.9	345.1	146.1	136.6	162.2	165.9	129.2	135.7	179.4	163.8
Q3U1D0	Protein Lines homolog 1 OS=Mus musculus GN=Lins1 PE=1 SV=2	Lins1									81.7	91.9	109.7	115.8	95.9	89.8	110.2	105.1									42	47.2	56.3	59.4	49.2	46.1	56.6	54
Q8C650	Septin-10 OS=Mus musculus GN=Sept10 PE=1 SV=1	Sept10	73.6	82.5	72.9	77.7	96.3	109.9	130	157.1	89	87.3	106.2	136.9	86	81.5	117.2	95.9	475.7	532.9	471.3	502.3	622	710.2	839.7	1015	276.7	271.3	330.2	425.4	267.4	253.2	364.2	298.1
E9PYK3	Poly [ADP-ribose] polymerase OS=Mus musculus GN=Parp4 PE=1 SV=1	Parp4	68.7	73.7	76.5	86.6	108.2	108.1	134.5	143.6	86.1	88.4	114.1	115	88.7	93.9	105	108.8	1265.2	1356.8	1408.8	1595	1992.1	1989.6	2476	2643.2	1362.1	1399.4	1805.6	1820.6	1404.5	1486.1	1661.4	1721.8
P29452	Caspase-1 OS=Mus musculus GN=Casp1 PE=1 SV=1	Casp1	72.3	76.4	92.3	93.6	106.2	101.8	120.2	137.2	83.4	97.8	124.3	107.9	89.7	91.2	97.1	108.6	3331.6	3520.3	4252.4	4313.7	4893	4693.2	5540	6323.1	4523.7	5308.6	6743.5	5857.1	4868.8	4947	5272.2	5895.7
Q9R008	Mevalonate kinase OS=Mus musculus GN=Mvk PE=1 SV=1	Mvk									93.5	78.6	88.1	115.2	98.9	88.2	116.4	121									99.2	83.4	93.5	122.3	104.9	93.6	123.5	128.4
P35295	Ras-related protein Rab-20 OS=Mus musculus GN=Rab20 PE=2 SV=2	Rab20	63.2	82.2	87.5	101.1	100.4	103.8	119.4	142.5	80.3	91.1	111.4	109.2	99.1	98.7	104.1	106.1	122.2	158.8	169.2	195.3	194.1	200.5	230.7	275.4	193.5	219.6	268.5	263.5	239.1	238.1	251	256
Q9JHI5	Isovaleryl-CoA dehydrogenase, mitochondrial OS=Mus musculus GN=Ivd PE=1 SV=1	Ivd	97.9	88.3	151.5	109.8	76.4	87.9	84.3	103.8	96.4	94.7	105.1	119.3	90	84.4	101.5	108.7	6160.9	5557.9	9531.3	6908.9	4809.8	5533.1	5305.5	6528.6	5464.8	5367.4	5955.1	6762	5102.3	4784.2	5753.4	6159.8
P83626	Tumor necrosis factor receptor superfamily member 26 OS=Mus musculus GN=Tnfrsf26 PE=2 SV=1	Tnfrsf26	114.7	105.3	121.6	121.9	91.6	75.3	80	89.5	83.3	82	101.4	100.2	79.1	76.4	104.5	173.1	509.3	467.5	539.9	541.2	406.9	334.5	355.1	397.3	743.8	732.6	906	894.8	706.3	682.3	933.6	1545.6
Q91YT2	E3 ubiquitin-protein ligase RNF185 OS=Mus musculus GN=Rnf185 PE=2 SV=1	Rnf185									83.5	95.7	103.5	105.7	92	88.3	105.7	125.7									161.3	184.9	200.1	204.4	177.8	170.6	204.3	243
Q8C0L6	Peroxisomal N(1)-acetyl-spermine/spermidine oxidase OS=Mus musculus GN=Paox PE=1 SV=3	Paox	83.7	90.5	102.8	101.4	92.9	102.1	110.6	116	84.1	94.8	116.8	112.6	80.2	91.1	108.1	112.3	1273.5	1378	1565.4	1543.6	1414	1553.9	1683.1	1765.5	1962.1	2211.4	2726	2626.1	1870.6	2126.5	2522.7	2620.5
Q925N0	Sideroflexin-5 OS=Mus musculus GN=Sfxn5 PE=1 SV=2	Sfxn5	76.7	85.7	104.7	129.1	110.3	96.1	106.3	91.2	78.1	77.2	108.8	121.5	97.8	93.3	114	109.2	479.4	535.5	654.6	806.8	689.6	600.8	664.7	569.8	694.6	686.3	967.2	1080.6	869.8	829.6	1013.6	970.4
O54782	Epididymis-specific alpha-mannosidase OS=Mus musculus GN=Man2b2 PE=1 SV=2	Man2b2	77.6	86.1	114.7	96.8	90.2	93.5	126.7	114.3	100	92.1	89.2	137.6	90.5	88.8	112	89.7	1672.1	1855.5	2472.8	2087.4	1944.2	2016.4	2730	2464.7	1226.4	1128.7	1093.8	1687.4	1109.8	1089.3	1373.2	1099.6
Q8K245	UV radiation resistance associated protein OS=Mus musculus GN=Uvrag PE=1 SV=2	Uvrag	77.7	79.9	129.3	103.9	85.1	90.9	116.1	117.2	97.1	100	107.7	101.2	90.5	96	100	107.4	1291	1326.6	2147.5	1725.4	1414.4	1509.4	1928.5	1947.1	1430.3	1473.4	1586.7	1490.5	1332.7	1413.7	1472.6	1581.8
Q3UV74	Integrin beta-2-like protein OS=Mus musculus GN=Itgb2l PE=1 SV=1	Itgb2l	89.1	96.2	95.6	112.5	97.6	94	106.5	108.5	83.5	88.1	114.6	102.7	85.7	84.1	106.4	134.9	18380.5	19862.5	19731.3	23228.9	20137.4	19399.1	21975.9	22396.4	16504.1	17425.8	22666.3	20313.3	16946.4	16636.6	21038.8	26670.8
Q62273	Sulfate transporter OS=Mus musculus GN=Slc26a2 PE=1 SV=1	Slc26a2									94.4	89.5	107.6	113.2	97.2	79	113.3	105.8									48.8	46.3	55.6	58.5	50.3	40.8	58.6	54.7
Q91VI7	Ribonuclease inhibitor OS=Mus musculus GN=Rnh1 PE=1 SV=1	Rnh1	91.2	91.2	105.1	104.2	98.1	93.8	107	109.3	88.2	91.8	117.7	109.3	74.8	90.2	107.5	120.5	12727.2	12731.7	14668.4	14546.1	13692.7	13089.7	14925.9	15252.6	12735.1	13258.7	17001.4	15784	10800	13029.5	15520.7	17395.2
Q8K385	Ferric-chelate reductase 1 OS=Mus musculus GN=FRRS1 PE=1 SV=1	FRRS1	73.7	84.2	88.2	90.9	98.8	95	141.6	127.7	99	66.1	89.6	148.4	101.6	95	116.5	83.8	561.4	641.3	671.6	692.2	752.3	723.7	1078.5	972.9	934.1	623.5	844.7	1399.2	957.8	895.9	1099.1	790.5
Q99M54	Cell division cycle-associated protein 3 OS=Mus musculus GN=Cdca3 PE=1 SV=2	Cdca3									99	70.5	73.2	84.2	70.6	99.3	140.3	162.9									28.1	20	20.7	23.9	20	28.1	39.8	46.1
P35283	Ras-related protein Rab-12 OS=Mus musculus GN=Rab12 PE=1 SV=3	Rab12	89.1	73.1	123	111.2	107.2	89.1	107.4	100.1									53.5	43.9	73.9	66.8	64.4	53.5	64.5	60.1
Q7TS68	Putative methyltransferase NSUN6 OS=Mus musculus GN=Nsun6 PE=2 SV=2	Nsun6	56.6	55.9	60.2	60.6	103.1	116.2	172.3	175.1	98.4	89.7	95.8	127.8	82.6	98.5	107.4	100	274.8	271.7	292.3	294.4	500.6	564.2	836.7	850.1	191.7	174.7	186.5	248.8	160.8	191.8	209.1	194.7
Q91YI4	Beta-arrestin-2 OS=Mus musculus GN=Arrb2 PE=1 SV=1	Arrb2	72	81.7	78.4	95.4	106.3	107	130.6	128.5	81.8	96	122.5	109.7	80	94	105.3	110.8	12156.1	13809.7	13249.4	16123.2	17951.9	18078.3	22069.7	21717.4	9968.1	11691	14914.8	13358.2	9738.6	11448.8	12829.2	13491.3
Q6KAU8	Autophagy-related protein 16-2 OS=Mus musculus GN=Atg16l2 PE=2 SV=2	Atg16l2	91.4	91.2	92.1	95.2	94.2	106	115.7	114.3	80.1	74.9	72.3	123	102.1	73.3	186.6	87.6	200.3	199.7	201.9	208.6	206.4	232.2	253.5	250.3	277.7	259.7	250.6	426.4	353.8	253.9	646.7	303.6
E9PUN6	A disintegrin-like and metallopeptidase (reprolysin type) with thrombospondin type 1 motif, 9 OS=Mus musculus GN=Adamts9 PE=1 SV=1	Adamts9	46	35.3	45.7	35.3	119.8	128.4	183.4	206									25.2	19.3	25.1	19.3	65.7	70.4	100.5	112.9
Q5DU25	IQ motif and SEC7 domain-containing protein 2 OS=Mus musculus GN=Iqsec2 PE=1 SV=3	Iqsec2									102.2	77.6	107.7	116.5	93.1	87.5	106	109.4									46.8	35.6	49.4	53.4	42.7	40.1	48.6	50.1
Q811I0	ATP synthase mitochondrial F1 complex assembly factor 1 OS=Mus musculus GN=Atpaf1 PE=1 SV=1	Atpaf1	77.2	67.7	99.8	68.7	106.2	103.2	145.9	131.4	95.7	90	112.3	96	94.4	82.8	122.2	106.6	56.9	49.9	73.5	50.6	78.2	76	107.5	96.8	112.6	105.8	132.1	112.9	111.1	97.4	143.8	125.4
Q91WT8	RNA-binding protein 47 OS=Mus musculus GN=Rbm47 PE=1 SV=1	Rbm47									80.2	88.9	139.1	114.4	92.2	94	91	100.2									194.5	215.4	337.1	277.3	223.5	227.9	220.7	242.7
Q2TBA3	Mucosa-associated lymphoid tissue lymphoma translocation protein 1 homolog OS=Mus musculus GN=Malt1 PE=1 SV=2	Malt1	54.2	54.5	66.1	66.1	107.2	123.5	147.7	180.8	93.6	98.9	111	98.4	89.2	92.3	103.1	113.4	1194	1199.9	1454.4	1454.2	2359.2	2718	3252.1	3981	880.3	930.5	1044.1	925.3	839.1	868.6	970.1	1066.9
Q8K1N1	Calcium-independent phospholipase A2-gamma OS=Mus musculus GN=Pnpla8 PE=1 SV=1	Pnpla8	68.6	74.4	71.7	83.1	111.6	114.7	124.3	151.5	85.4	85.8	111.9	110.4	94.8	82	112.7	117	45.3	49.1	47.4	54.9	73.7	75.8	82.1	100	300.3	301.8	393.6	388.2	333.2	288.4	396.4	411.3
Q91V61	Sideroflexin-3 OS=Mus musculus GN=Sfxn3 PE=1 SV=1	Sfxn3	91.9	77.4	150.6	106.5	81.6	93	91.2	107.9	94	97	118.2	98.6	104.3	77.9	92.6	117.4	992.3	835.2	1626	1149.4	880.5	1004.3	984.5	1165.3	1155.2	1191.4	1452.4	1210.7	1280.8	957	1136.8	1441.9
P27046	Alpha-mannosidase 2 OS=Mus musculus GN=Man2a1 PE=1 SV=2	Man2a1	80.1	81	102.5	97.4	98.6	102.2	108.9	129.3	86.4	96.8	117	109.2	88.8	87.8	99.3	114.8	5834.7	5903.6	7465.3	7091.9	7184.5	7443.3	7930.2	9419.4	5221.4	5850.1	7068.1	6595.4	5364.7	5303.2	6000.1	6933.3
Q9D1F4	Proline-rich AKT1 substrate 1 OS=Mus musculus GN=Akt1s1 PE=1 SV=1	Akt1s1	73.5	70.4	72.4	82.6	105	108.5	140.2	147.2	115	78.4	88.6	125.5	76.9	86.1	127.3	102.2	117.8	112.8	116	132.4	168.3	173.9	224.7	235.8	294.7	200.9	227	321.8	197.1	220.7	326.3	261.9
O09131	Glutathione S-transferase omega-1 OS=Mus musculus GN=Gsto1 PE=1 SV=2	Gsto1	103	104.1	113.3	113.6	86.7	87.9	97.4	93.9	88.4	85.4	109	120.9	70.5	93.3	121.5	111.1	9191.5	9288.6	10108.8	10137.2	7732.8	7837.9	8686.4	8379.3	6983.1	6747.8	8612.9	9554.7	5572.3	7373.2	9604.1	8781.6
Q99L27	GMP reductase 2 OS=Mus musculus GN=Gmpr2 PE=1 SV=2	Gmpr2	93.1	98.3	108	110.1	89.7	91.5	103.7	105.6	89.3	85	110.1	119.7	76.2	97.9	114.4	107.4	3758.7	3970.3	4360.6	4445.7	3622.6	3692.5	4186.4	4263.6	2689.6	2560.6	3316.5	3604.1	2295.8	2948	3446	3235.9
Q8BZY3	DEAD (Asp-Glu-Ala-Asp) box polypeptide 19b OS=Mus musculus GN=Ddx19b PE=1 SV=1	Ddx19b	114.7	100.9	134.8	134.6	67.8	76.4	87.3	83.6	90.9	98.1	111.6	111.8	79.5	92.5	107.4	108.3	109.7	96.5	128.9	128.8	64.8	73.1	83.5	79.9	532.4	574.5	653.6	654.7	465.6	541.7	628.8	634.1
Q91VF2	Histamine N-methyltransferase OS=Mus musculus GN=Hnmt PE=1 SV=1	Hnmt	92.8	97.8	105.4	122.5	96.4	91.4	97.2	96.5	85.3	85	111.5	114.3	77	93.4	112	121.4	2193	2311.6	2490.6	2895.8	2279	2160.7	2296.4	2280.6	1554.3	1549.4	2032.3	2082.5	1403.5	1702.2	2040.4	2211.4
Q8JZU0	Nucleoside diphosphate-linked moiety X motif 13 OS=Mus musculus GN=Nudt13 PE=1 SV=2	Nudt13									87.5	78.5	90.4	136.6	106.2	88.2	109.3	103.3									55.9	50.1	57.8	87.3	67.9	56.4	69.8	66
Q8BP56	Protein-glucosylgalactosylhydroxylysine glucosidase OS=Mus musculus GN=Pgghg PE=1 SV=1	Pgghg	66.6	82.7	81.7	94.5	96.5	112.3	144.2	121.5	97.1	75.9	90.3	137.1	92.2	96.9	120.7	89.8	93.4	116.1	114.6	132.5	135.4	157.6	202.3	170.5	760.4	594.1	706.9	1073.2	721.8	758.3	945.1	703
Q8BWY4	Metallo-beta-lactamase domain-containing protein 1 OS=Mus musculus GN=Mblac1 PE=1 SV=1	Mblac1	90.1	94.3	87.7	97.8	91.1	95.3	123.7	120.1	98	78.7	96	117.1	71.7	98	136.9	103.6	1029.4	1077.2	1002	1117	1041.2	1088.4	1413.4	1372	908.9	729.8	890.4	1085.5	665.1	908.5	1269.9	960.8
Q99MR8	Methylcrotonoyl-CoA carboxylase subunit alpha, mitochondrial OS=Mus musculus GN=Mccc1 PE=1 SV=2	Mccc1	95.1	85.8	169.8	117.4	77.9	80.1	81	92.9	94.8	85.2	90.5	127.4	111.3	82.6	109.6	98.6	1034.5	933.3	1847	1276.8	847	871.5	881.1	1010.4	1567.7	1408.5	1497.4	2107.2	1840.8	1365.8	1813.2	1630.8
Q01887	Tyrosine-protein kinase RYK OS=Mus musculus GN=Ryk PE=1 SV=2	Ryk	34.2	40.1	35.4	44.4	126.2	143.5	176.5	199.7									100.6	117.7	104	130.5	370.8	421.8	518.6	586.9
Q6ZPS6	Ankyrin repeat and IBR domain-containing protein 1 OS=Mus musculus GN=Ankib1 PE=1 SV=2	Ankib1	79.3	82.3	94.3	89.6	90.6	94.3	140.2	129.3	97.5	90.6	120.3	104.7	93.6	89.2	98.7	105.5	92.2	95.8	109.7	104.2	105.4	109.6	163.1	150.4	500.5	464.7	617.4	537.2	480.1	457.6	506.3	541.2
Q99JR5	Tubulointerstitial nephritis antigen-like OS=Mus musculus GN=Tinagl1 PE=1 SV=1	Tinagl1	73.7	86.1	81.7	106.2	104.9	106.1	124.8	116.5	87.6	83.3	103.3	109	93.5	87.7	109.4	126.2	2415.4	2822.1	2680.2	3482.9	3439.4	3477.2	4092.4	3819.8	3395.9	3229.2	4003.6	4223.5	3625.2	3398.6	4242.1	4892.2
P11627	Neural cell adhesion molecule L1 OS=Mus musculus GN=L1cam PE=1 SV=1	L1cam	71.7	82.5	66.5	79.2	101.6	110.5	143.3	144.7	94.1	98.2	119.8	101.1	72	78	118.1	118.6	834.5	960.8	774.2	922.5	1183.3	1286.8	1668.4	1684.4	1891.7	1975	2408.8	2032.7	1448.2	1569	2374.1	2385.3
Q00519	Xanthine dehydrogenase/oxidase OS=Mus musculus GN=Xdh PE=1 SV=5	Xdh	78.3	88.7	88.2	111.2	106	104.4	116.2	107	86.5	81.1	101.7	123	78.4	99.5	121.7	108.2	19542.1	22143.4	22020.5	27775.3	26478.1	26071.9	29003.7	26721.5	25583.9	23995.3	30069.5	36375.2	23199	29419.9	35990.6	32001.4
P97434	Myosin phosphatase Rho-interacting protein OS=Mus musculus GN=Mprip PE=1 SV=2	Mprip	88.5	70	108.6	83.6	86.9	88.5	123.5	150.3	92.5	90	124.1	110	114	82.9	92.6	93.9	121.2	95.9	148.8	114.6	119	121.3	169.2	205.8	172.5	167.9	231.5	205.2	212.7	154.7	172.8	175.2
P41317	Mannose-binding protein C OS=Mus musculus GN=Mbl2 PE=1 SV=2	Mbl2	54.6	61.1	134.2	71.8	98.9	137.3	89.3	152.8	71.6	100.6	86	121.7	109.9	92.8	99.4	117.9	24.1	26.9	59.1	31.6	43.6	60.5	39.4	67.3	51.5	72.3	61.8	87.5	79	66.7	71.4	84.7
Q99K51	Plastin-3 OS=Mus musculus GN=Pls3 PE=1 SV=3	Pls3	66.6	71.9	63.7	77.6	111	110	161.4	137.8	103.2	78.8	122.5	126.9	84.4	85.2	104.4	94.6	288.6	311.2	275.8	336.1	480.4	476.2	698.9	596.6	130.2	99.4	154.6	160.2	106.6	107.6	131.8	119.4
Q8R242	Di-N-acetylchitobiase OS=Mus musculus GN=Ctbs PE=1 SV=2	Ctbs	79.6	90	90.9	100	99.7	94.8	123.4	121.5	101.5	60.1	71.4	152.8	93.7	102.3	133.6	84.6	2189.6	2475.7	2499.5	2751.3	2742.5	2607.2	3394.3	3341.5	2247.1	1330	1580.6	3384.3	2074.9	2266.1	2959.3	1872.7
Q3UE31	Uncharacterized protein KIAA0930 homolog OS=Mus musculus PE=1 SV=2	KIAA0930	69.8	69.7	82.2	83.8	111	116.1	145	122.4	100.2	84.9	98.3	127.2	91.2	80.9	111.4	105.9	230.6	230.3	271.4	276.9	366.7	383.7	478.9	404.2	69.9	59.2	68.6	88.8	63.6	56.5	77.7	73.9
A2APV2	Formin-like protein 2 OS=Mus musculus GN=Fmnl2 PE=1 SV=2	Fmnl2	84.2	94	85.2	98.8	93.2	101.4	120.4	122.9	84.6	86.4	115.1	106	85.4	91.1	116.6	114.9	5349.1	5969.7	5412.7	6274.9	5919.2	6440.2	7647.1	7805.5	5702	5825.8	7757.1	7147.4	5760.6	6140.1	7859.4	7743.5
Q8VCH5	Rab9 effector protein with kelch motifs OS=Mus musculus GN=Rabepk PE=1 SV=2	Rabepk	93.9	86	108.5	108.7	91.6	86.1	101.1	124	103.4	88.5	100.9	119.2	81.1	93.5	109.5	104	89.7	82.1	103.7	103.9	87.5	82.2	96.6	118.4	146.6	125.5	143.2	169	115	132.6	155.3	147.6
A0A0A6YXN8	Signal-regulatory protein beta 1B OS=Mus musculus GN=Sirpb1b PE=4 SV=1	Sirpb1b	69.6	84.1	84.8	125.2	102.9	102.7	125	105.6	81.4	78.7	114.1	116.1	103.6	100.2	103.6	102.3	469.7	567.3	572.1	844.4	694.3	692.7	842.8	712.6	878.8	850	1232.4	1254.2	1119	1081.6	1119.2	1104.8
V9GXK0	Uncharacterized protein OS=Mus musculus GN=Gm12117 PE=4 SV=1	Gm12117									86.2	104.9	120.6	93.9	93.4	77.4	116.1	107.5									153.4	186.8	214.7	167.2	166.4	137.8	206.8	191.5
Q9JIZ9	Phospholipid scramblase 3 OS=Mus musculus GN=Plscr3 PE=1 SV=1	Plscr3	116.2	113.2	126.2	118.8	87.4	72.4	68.6	97.2	77.4	85.7	110	112.4	93.3	74	108	139.3	493.7	480.8	536.3	504.6	371.5	307.4	291.5	413	439.1	486.1	624.2	637.5	529.4	420	612.6	790.4
Q9D1A2	Cytosolic non-specific dipeptidase OS=Mus musculus GN=Cndp2 PE=1 SV=1	Cndp2	104.5	107.7	128.8	120.1	79.1	82.4	90.1	87.3	90.4	85.1	103.8	125	76.6	96.8	115	107.3	10876.4	11206	13395.6	12491	8233.9	8573.4	9369.9	9081.8	10594.9	9966.5	12162.7	14647	8968.1	11340.1	13469.2	12564.5
Q9R233	Tapasin OS=Mus musculus GN=Tapbp PE=1 SV=2	Tapbp	94.5	81.8	107.9	93.9	89.3	92.2	107.3	133	100.6	85.8	94.6	121.8	95.6	83.6	115.5	102.7	4810.9	4165.9	5494.4	4780.7	4547.3	4691.4	5459.8	6767.8	4427.6	3776.7	4163.5	5361.4	4208	3680	5083.5	4519.5
P26443	Glutamate dehydrogenase 1, mitochondrial OS=Mus musculus GN=Glud1 PE=1 SV=1	Glud1	93.4	89.7	126.2	110.9	88.8	90.6	94.1	106.3	87.8	98.1	120	104.8	89.6	85.5	99.9	114.3	20463.5	19644.1	27645.4	24301.6	19466.8	19846.8	20628.1	23289.6	14873.7	16613	20314.9	17741.6	15166.3	14483.3	16914.1	19355.8
Q9D8X1	Copper homeostasis protein cutC homolog OS=Mus musculus GN=Cutc PE=1 SV=1	Cutc	101.6	93.8	139.7	117.6	82.8	82.2	92.1	90.3	97.1	92	112.7	107.4	83	89.3	104.5	113.9	956.3	882.8	1314.3	1106.5	778.8	773.5	866.4	849.3	737.2	699.1	856.5	816.2	630.8	678.3	794.1	865.1
Q9JHP7	KDEL motif-containing protein 1 OS=Mus musculus GN=Kdelc1 PE=1 SV=1	Kdelc1	90.5	90.7	107.7	91.9	88.5	90.9	109.2	130.7									917.6	919.7	1091.7	931.4	897.7	921.8	1106.9	1325.7
Q80VP0	Tectonin beta-propeller repeat-containing protein 1 OS=Mus musculus GN=Tecpr1 PE=1 SV=1	Tecpr1	83.7	73.6	111.3	101.9	101.5	107.8	105.9	114.3	94.4	83.2	107.9	126.6	96.6	83.4	101.2	106.6	72.8	64	96.8	88.6	88.3	93.7	92.1	99.4	242.6	213.9	277.4	325.3	248.4	214.5	260.1	274
Q64267	DNA repair protein complementing XP-A cells homolog OS=Mus musculus GN=Xpa PE=1 SV=2	Xpa	87.1	99.6	103	102.8	94.6	73.3	98.3	141.3	95.4	95.8	117	98.6	88	88.9	104.5	111.9	38.3	43.8	45.3	45.3	41.7	32.3	43.3	62.2	407.7	409.2	500	421.2	376.1	380.1	446.4	478
Q8BTI7	Serine/threonine-protein phosphatase 6 regulatory ankyrin repeat subunit C OS=Mus musculus GN=Ankrd52 PE=1 SV=1	Ankrd52									79.7	98.8	120.5	95.3	98.3	85.5	98.8	123									181.3	224.8	273.9	216.8	223.5	194.5	224.6	279.7
Q8CB96	Ras association domain-containing protein 4 OS=Mus musculus GN=Rassf4 PE=1 SV=1	Rassf4	78.8	69.6	91.8	59.4	87.1	114.6	114.5	184.2									202.8	179.3	236.3	152.9	224.3	294.9	294.8	474.3
P47791	Glutathione reductase, mitochondrial OS=Mus musculus GN=Gsr PE=1 SV=3	Gsr	80.1	88.8	89	106.8	104.6	101	118.2	111.5	86.1	85.1	105.6	118.9	81.7	97.1	116.4	109	19075	21145	21196.3	25417.6	24894.4	24054.7	28134.6	26546.1	14761.3	14597.3	18110.3	20397.8	14014	16659.7	19956.4	18698.7
P31725	Protein S100-A9 OS=Mus musculus GN=S100a9 PE=1 SV=3	S100a9	141.9	119.1	94.7	115.7	86.2	75.9	81.7	84.7	82.1	69.2	91.2	105.6	67.4	95.5	142.5	146.6	278192	233489	185601	226878	168988	148824	160142	166129	150354	126821	167006	193301	123414	174864	260904	268428
O35954	Membrane-associated phosphatidylinositol transfer protein 1 OS=Mus musculus GN=Pitpnm1 PE=1 SV=1	Pitpnm1	72.7	81.6	84	98.4	103.3	109.5	125.4	125.3	81.7	94.1	124.6	104.7	91.6	90.2	102.4	110.7	2404.1	2698.5	2777.4	3254.3	3416.3	3624.3	4148	4144.1	3590.2	4131.3	5471.1	4599.7	4022.3	3963.6	4499.4	4862.6
Q8BFZ3	Beta-actin-like protein 2 OS=Mus musculus GN=Actbl2 PE=1 SV=1	Actbl2	71.8	74.8	75.6	89.2	109	113.7	133.9	132	90.1	87.1	113.5	109.4	81.5	95.5	110.2	112.7	2745.5	2859.1	2892.4	3411.4	4168.4	4348.7	5119.9	5048.6	2309.2	2231.3	2907.8	2804.5	2087.5	2448	2823.9	2888.4
P28293	Cathepsin G OS=Mus musculus GN=Ctsg PE=1 SV=2	Ctsg	93.7	104	95.9	110.1	98.6	82.5	103.5	111.6	93	69.4	92.3	122.3	94.1	88.2	125.2	115.5	17569.9	19510.2	17993.7	20655.3	18491.9	15476.3	19403.3	20936.8	15187	11341.5	15074.2	19977.2	15369.8	14409.7	20458.8	18861.1
P26262	Plasma kallikrein OS=Mus musculus GN=Klkb1 PE=1 SV=2	Klkb1									101.1	88.3	131.3	82.6	86.8	86.1	114.2	109.6									28.7	25.1	37.3	23.4	24.6	24.4	32.4	31.1
Q8VD75	Huntingtin-interacting protein 1 OS=Mus musculus GN=Hip1 PE=1 SV=2	Hip1	104.2	97.4	104.9	104.3	81	81.6	104.9	121.7	86.9	86.1	113.3	119.7	93.1	92.8	100.8	107.4	2913.7	2721.5	2931.2	2914	2264.6	2279.6	2932.3	3402.1	1663	1648.9	2168.8	2291.8	1782.3	1775.7	1929.2	2055.5
E9PWQ3	Collagen, type VI, alpha 3 OS=Mus musculus GN=Col6a3 PE=1 SV=2	Col6a3									64.9	158.7	81.4	206.8	49.6	85.6	95.8	57.3									20.2	49.4	25.3	64.4	15.4	26.7	29.8	17.9
Q99104	Unconventional myosin-Va OS=Mus musculus GN=Myo5a PE=1 SV=2	Myo5a	81.3	86.7	104.4	104.4	99.4	99.4	111.1	113.3	83.8	96.1	117.6	109	89	89.8	101.2	113.5	10258.4	10942.3	13168.5	13168.8	12547.2	12540.5	14022.9	14296.5	12123.5	13898.4	17002.1	15761	12873.1	12983.4	14627.9	16415.7
Q61329	Zinc finger homeobox protein 3 OS=Mus musculus GN=Zfhx3 PE=1 SV=1	Zfhx3	54.8	72.9	70	75	110.6	94	165.8	156.8	96.1	89.9	102.9	107.1	96.6	97	109.5	100.8	29.3	39	37.4	40.1	59.1	50.2	88.6	83.8	136.2	127.4	145.9	151.8	136.8	137.4	155.2	142.9
Q3UTZ3	Uncharacterized protein C7orf43 homolog OS=Mus musculus PE=1 SV=1	C7orf43	87.4	96.2	94.2	106.5	97.7	94.6	114	109.3	95.4	70.5	80.9	126.2	96.2	86.2	157.4	87.2	957.7	1054.5	1032.1	1167.2	1070.9	1036.5	1249.3	1198	909.4	671.5	770.8	1202.5	917	821.8	1500.4	831
Q05921	2-5A-dependent ribonuclease OS=Mus musculus GN=Rnasel PE=1 SV=2	Rnasel	77.7	86.3	92.1	114.2	106	101.6	115.9	106.2	81.7	88.1	119.7	113.7	91.6	92.7	106.4	106.2	2704.9	3005.7	3208.5	3975.6	3692.3	3537.4	4036.7	3696.8	4228.5	4559.9	6192.7	5883.1	4742.5	4796.1	5504.9	5497.1
Q9CXS4	Centromere protein V OS=Mus musculus GN=Cenpv PE=1 SV=2	Cenpv	69.6	70.6	142.8	120	96.1	79.8	109	112.2	86.4	88.3	91.8	105.7	133.3	92	106	96.6	1376.4	1397.2	2823.9	2374.3	1900.1	1577.7	2156.1	2218.7	2213.7	2262.2	2352.3	2708.7	3417.1	2358.6	2716.9	2475.2
Q9DAC7	Tetratricopeptide repeat protein 32 OS=Mus musculus GN=Ttc32 PE=1 SV=1	Ttc32	93.2	87.7	67.8	80.2	101.8	101.2	128.3	139.8	84.2	76.1	91.8	103.1	67.8	84.9	145.6	146.5	392.7	369.4	285.4	337.8	428.7	426.3	540.3	588.7	618	558.7	673.7	756.5	497.5	622.8	1068.6	1074.7
Q78JT3	3-hydroxyanthranilate 3,4-dioxygenase OS=Mus musculus GN=Haao PE=1 SV=1	Haao	87.4	83.2	104.9	100	92.6	103.5	119.3	109	98.7	87.6	107.8	110.7	79	94.4	110.3	111.5	1353.1	1288.2	1624.1	1548.3	1432.6	1601.5	1846.5	1686.8	1605.1	1425.7	1754.1	1800.1	1285.7	1536.1	1794.3	1813.5
P14429	H-2 class I histocompatibility antigen, Q7 alpha chain OS=Mus musculus GN=H2-Q7 PE=1 SV=1	H2-Q7	169.2	60.5	159.9	109.7	41.3	56.9	83.7	118.8	107.4	111.9	98.1	99.6	101.7	77.6	90.9	112.8	458.9	164.2	433.6	297.5	112	154.3	226.9	322.3	511.3	532.6	467	474.4	484.2	369.5	432.7	536.8
Q60590	Alpha-1-acid glycoprotein 1 OS=Mus musculus GN=Orm1 PE=1 SV=1	Orm1	83.9	87	95.4	110.9	90	88.9	114.7	129.4	100.1	72.5	70.2	134.1	95.5	107.3	128.3	92	2568.7	2664	2921.1	3396.5	2756.4	2721.6	3512	3963.9	3581	2593.5	2509.6	4798.9	3418.1	3837.6	4590.5	3289.6
Q9JL15	Galectin-8 OS=Mus musculus GN=Lgals8 PE=1 SV=1	Lgals8									92.3	85.1	103.4	127.2	100.5	84.5	107.9	99.1									153.9	141.8	172.4	212	167.5	140.8	179.7	165.1
Q8R0H9	ADP-ribosylation factor-binding protein GGA1 OS=Mus musculus GN=Gga1 PE=1 SV=1	Gga1	101.4	101	122.5	117.8	85.8	83.1	93.6	94.9	95.8	86.5	106.6	107.7	74.9	96.6	108.2	123.6	6478.4	6450.3	7827.7	7525.2	5479.4	5307.1	5981	6061.4	4543.5	4100.5	5055.9	5109.5	3552.6	4581.5	5129.6	5863.5
P41242	Megakaryocyte-associated tyrosine-protein kinase OS=Mus musculus GN=Matk PE=1 SV=2	Matk	112.3	104.2	116.9	116.7	73.9	90.8	93.8	91.3	83.7	93.1	123.3	110.2	81.7	85.9	107.1	115.1	134.4	124.7	139.9	139.7	88.5	108.7	112.3	109.3	493.3	548.7	726.4	649.2	481.6	506.3	631	678.3
Q61122	NGFI-A-binding protein 1 OS=Mus musculus GN=Nab1 PE=1 SV=2	Nab1									93.6	100.3	113.4	114.2	79.6	90.2	103.8	104.9									36.6	39.2	44.4	44.7	31.1	35.3	40.6	41
Q8BFQ8	Parkinson disease 7 domain-containing protein 1 OS=Mus musculus GN=Pddc1 PE=1 SV=1	Pddc1	91.5	95.8	99.3	102.8	90.8	95.9	110.8	113.1	108.4	72.2	92.1	127.4	74.3	96.5	124.5	104.4	1958.8	2052.1	2126.2	2201	1944.5	2055.1	2374.2	2423.1	1337.3	890.7	1136.2	1571.6	916.2	1190.5	1535.4	1288.1
Q9D2N9	Vacuolar protein sorting-associated protein 33A OS=Mus musculus GN=Vps33a PE=1 SV=2	Vps33a	74.7	78.4	98.1	98.5	99.6	105.3	121.4	124.1	86.4	94.7	110.3	118.5	95.6	91.9	101.7	100.9	564.2	592	741.3	744	752.9	795.6	917.1	937.5	1900.1	2082.8	2426.5	2607.4	2103.4	2020.7	2236	2220.5
P49443	Protein phosphatase 1A OS=Mus musculus GN=Ppm1a PE=1 SV=1	Ppm1a	88	91.1	89.8	103.4	99.1	98.8	117.8	112	90.9	88.9	113.5	113.9	75.1	93.6	113.3	110.9	5004.2	5179.7	5106.5	5881.2	5633.4	5617.9	6700.2	6371.1	4191	4099.6	5232.3	5252.8	3461.3	4316.6	5225.8	5112.7
Q9ER41	Torsin-1B OS=Mus musculus GN=Tor1b PE=1 SV=2	Tor1b	98.6	100.7	138.1	114.6	77.3	85.2	85	100.4									864.9	883.1	1210.5	1005.2	677.6	747.1	745.3	880.3
Q99KL7	Ras-related protein Rab-28 OS=Mus musculus GN=Rab28 PE=1 SV=1	Rab28	73.6	73.4	79.2	88.1	102	110.4	125.6	147.7	87	93.6	118.3	102.4	91.7	92.3	101.1	113.6	535.9	534.2	576	641.2	742.6	803.1	913.8	1075.1	876.8	942.5	1191.5	1031.5	923.8	930	1018.1	1144.8
Q8K482	EMILIN-2 OS=Mus musculus GN=Emilin2 PE=1 SV=1	Emilin2	72.5	81.7	87.1	119.9	116.7	99.5	116.2	106.4	79.4	74.6	119.2	109.6	99.3	103.2	100.1	114.6	4335	4884.1	5210.3	7169.9	6980.4	5950.7	6947.5	6363.8	7143.8	6720.3	10734.4	9864.5	8940.9	9293.9	9010.2	10315.2
Q8CFB4	Guanylate-binding protein 5 OS=Mus musculus GN=Gbp5 PE=1 SV=2	Gbp5	80.6	83.6	110.1	94.4	97	102.9	94.6	136.7									35	36.3	47.8	41	42.1	44.7	41.1	59.4
Q9ES57	Cell surface glycoprotein CD200 receptor 1 OS=Mus musculus GN=Cd200r1 PE=1 SV=1	Cd200r1	77.3	87.9	121.9	86.5	99.3	105.3	89.1	132.7	84.5	90.3	121.2	102.7	91.1	91.8	101	117.4	31.6	35.9	49.8	35.3	40.6	43	36.4	54.2	444.8	475.6	638.1	540.6	479.6	483.4	532	618.4
B1AVH7	TBC1 domain family member 2A OS=Mus musculus GN=Tbc1d2 PE=2 SV=1	Tbc1d2	87.9	94	90.3	109.1	100.8	96.4	111	110.4	81.1	93.2	125	104	82.7	90	103.4	120.5	5367.8	5740.3	5513.9	6663.8	6152.5	5886	6779.2	6741.7	5001	5747.5	7709.8	6417.7	5102.7	5554.2	6379.2	7432.3
Q8R307	Vacuolar protein sorting-associated protein 18 homolog OS=Mus musculus GN=Vps18 PE=1 SV=2	Vps18	78.8	83.1	113	103.1	92.9	98.4	111.3	119.3	94.6	85.3	108.2	112	102.6	91.1	104.2	102	2473.4	2610	3548.2	3236.6	2916.6	3088.5	3493.4	3746.1	2925.1	2639.6	3345.5	3463.9	3172.8	2818.4	3222	3156.3
Q8K2H2	OTU domain-containing protein 6B OS=Mus musculus GN=Otud6b PE=1 SV=1	Otud6b	99.3	102.6	101.5	100.6	86.5	91.2	103.3	114.8	92.4	81.7	127.5	112.9	80.4	90.8	107.6	106.7	971.1	1003.5	993	983.6	846.3	891.9	1010.6	1123.1	850.4	751.8	1173.3	1038.8	739.6	836	990.7	982.4
Q6ZPK0	PHD finger protein 21A OS=Mus musculus GN=Phf21a PE=1 SV=2	Phf21a	79.7	74.8	82.3	69.1	102.8	110	132.7	148.6	83.9	80	101	110.7	94.7	92	115.4	122.3	65.5	61.5	67.6	56.8	84.5	90.4	109.1	122.1	57.3	54.6	68.9	75.5	64.6	62.8	78.7	83.5
Q922R1	UPF0183 protein C16orf70 homolog OS=Mus musculus PE=1 SV=2	C16orf70	113.3	86.8	111.8	82	76.6	94.2	148.1	87.3	98.6	79.3	77.7	102.3	73.3	91.1	131.5	146.1	58	44.4	57.2	41.9	39.2	48.2	75.8	44.7	218.9	176.1	172.4	227	162.6	202.2	291.7	324.3
Q9EQ06	Estradiol 17-beta-dehydrogenase 11 OS=Mus musculus GN=Hsd17b11 PE=1 SV=1	Hsd17b11	91	95.2	123.1	122	93.7	92	84	98.8	77.8	90.3	121.7	113.5	90.9	91.3	102.2	112.2	3491.9	3651.5	4722.4	4678.9	3595.2	3530	3223.5	3790.1	5101.2	5924.1	7983.8	7446.3	5960.2	5985.2	6704.5	7356.6
Q91UZ5	Inositol monophosphatase 2 OS=Mus musculus GN=Impa2 PE=1 SV=1	Impa2	88.3	96.2	95.7	108.8	94.4	99.9	110.2	106.5	86.8	87.7	102.1	114.9	74.2	99.1	119.7	115.6	5002.5	5449.7	5421.6	6161.8	5345.7	5658.5	6243.7	6033.1	3414.5	3452.5	4016.8	4519.9	2921.4	3897.4	4708.1	4546.9
Q8BFZ9	Erlin-2 OS=Mus musculus GN=Erlin2 PE=1 SV=1	Erlin2	92.8	93.3	114.8	101.5	90.4	93.5	102.4	111.3	93	94.7	105.9	115.3	84.8	85.4	108.6	112.4	4753.2	4778.5	5880.5	5199.6	4630.4	4787.9	5246.3	5702.7	3364.9	3425.3	3829.6	4170.1	3069.4	3090.5	3928	4065.4
Q8R164	Valacyclovir hydrolase OS=Mus musculus GN=Bphl PE=1 SV=1	Bphl	111.7	100.7	148.9	116.8	77.8	73	77.5	93.6	94.9	85.4	93.9	121.1	96	86.4	116.4	105.9	3071.8	2767.7	4094.1	3212	2140.3	2007	2130	2574.2	3393.5	3055.3	3357.7	4333.8	3435	3090.8	4162.7	3789.7
Q6R5N8	Toll-like receptor 13 OS=Mus musculus GN=Tlr13 PE=1 SV=1	Tlr13	84	95.8	98.8	108.2	96.1	93.3	118.5	105.3	83.9	89	107	122	93.4	91.8	106.7	106.1	794.9	906.8	935.1	1024.5	910.1	883.8	1121.5	997.3	485.2	514.5	618.4	705.4	540.1	530.4	616.8	613.5
Q80W26	Chitinase-like 6 OS=Mus musculus GN=Chil6 PE=1 SV=1	Chil6									98.2	71.5	64.8	165.7	99.8	93.3	132.6	74.1									140.1	102	92.4	236.4	142.3	133.2	189.2	105.8
A2AS55	Ankyrin repeat domain-containing protein 16 OS=Mus musculus GN=Ankrd16 PE=2 SV=1	Ankrd16									81.4	87.5	121.7	88.7	107	88.5	116.2	109.1									25	26.9	37.4	27.2	32.8	27.2	35.7	33.5
Q9D154	Leukocyte elastase inhibitor A OS=Mus musculus GN=Serpinb1a PE=1 SV=1	Serpinb1a	79.7	89.1	88	106.1	106.9	104.4	112.9	112.9	86	86.3	110.3	115.6	78.3	96.9	113.2	113.4	48568.8	54342.4	53648.8	64682	65174.4	63678.6	68826.9	68816.4	38969.1	39095.5	49975.8	52373.5	35477.1	43924.3	51311.4	51409
Q9EQG7	Ectonucleotide pyrophosphatase/phosphodiesterase family member 5 OS=Mus musculus GN=Enpp5 PE=1 SV=3	Enpp5									106	76.7	89.2	139.9	89.2	91.9	113	94.2									200.8	145.3	169.1	265.1	169.1	174.1	214.2	178.5
Q3UV16	Inositol 1,4,5-trisphosphate receptor-interacting protein-like 2 OS=Mus musculus GN=Itpripl2 PE=2 SV=1	Itpripl2									89.6	85.9	99.3	101	96.9	91.1	111.9	124.4									60.8	58.3	67.4	68.5	65.7	61.8	75.9	84.4
B1AXB9	Predicted gene, EG236749 OS=Mus musculus GN=Gm4907 PE=2 SV=1	Gm4907	118.7	133.4	122.2	127.4	64.1	76.2	80.5	77.5	88.1	83.2	91	112.3	78.8	81.4	126.8	138.4	300.7	338.1	309.7	322.9	162.5	193.1	204	196.5	346.4	327.2	358	441.8	310	320.1	499	544.6
Q61133	Glutathione S-transferase theta-2 OS=Mus musculus GN=Gstt2 PE=1 SV=4	Gstt2	119.4	93.5	100.1	95.5	82.2	92.3	103.6	113.4	92.2	82.5	105.8	107.5	75.2	84.3	120.6	131.9	1069	836.7	895.7	854.3	735.7	826.5	927.4	1014.6	229.3	205.4	263.3	267.4	187	209.8	300	328.2
Q9JKN1	Zinc transporter 7 OS=Mus musculus GN=Slc30a7 PE=1 SV=1	Slc30a7									90.7	97.5	118.4	103.3	92.7	83.5	99.4	114.5									110.4	118.7	144.1	125.8	112.9	101.6	121	139.5
Q9DBL9	1-acylglycerol-3-phosphate O-acyltransferase ABHD5 OS=Mus musculus GN=Abhd5 PE=1 SV=1	Abhd5	118.9	116.1	119.7	131	74.6	69.8	80.4	89.5	93	94	119.3	95.7	77.4	84.8	112.2	123.6	1759.1	1718.4	1771.7	1938.3	1104.2	1032.4	1190.3	1324.9	676.3	683.9	867.5	695.7	562.9	616.5	816.1	899
Q8BTM9	RAS guanyl-releasing protein 4 OS=Mus musculus GN=Rasgrp4 PE=1 SV=1	Rasgrp4	85.1	88.2	86.6	97.3	92.5	106.8	118.9	124.5	80.5	94.8	124.8	100.3	88.2	90.1	101.1	120.2	804.3	833.8	818.8	919.8	874.8	1009.7	1124	1177.1	2548	2999.2	3949.1	3175.2	2789.7	2851.3	3198.3	3804.5
Q8K2C6	NAD-dependent protein deacylase sirtuin-5, mitochondrial OS=Mus musculus GN=Sirt5 PE=1 SV=1	Sirt5	81.4	95.6	102.9	105.2	86.1	87.6	116.7	124.4	101.8	91.5	92.8	115.4	93.2	89.5	110.2	105.6	274.1	322	346.4	354.4	289.9	295.1	393.1	419	295.9	266.1	270	335.5	270.9	260.2	320.5	307
Q99J25	rRNA methyltransferase 1, mitochondrial OS=Mus musculus GN=Mrm1 PE=2 SV=2	Mrm1	89.1	89.6	109	92.9	87.6	97.3	120.2	114.4									117.1	117.8	143.2	122.1	115.1	127.9	157.9	150.3
Q93092	Transaldolase OS=Mus musculus GN=Taldo1 PE=1 SV=2	Taldo1	86.2	93.6	89.5	105.3	100	101.9	111.1	112.4	91.7	85.1	112.5	115.5	70.4	98.5	116.3	110	28347.6	30765.6	29416	34606.1	32870	33489	36525.2	36962.7	27702.1	25710.2	34009.5	34908.7	21272.4	29775.3	35136.5	33239.7
Q8K2Q9	Shootin-1 OS=Mus musculus GN=Shtn1 PE=1 SV=1	Shtn1									70.7	120.2	133.5	89	82.4	91.5	80.9	131.8									48.9	83.2	92.4	61.6	57	63.3	56	91.2
Q01965	T-lymphocyte surface antigen Ly-9 OS=Mus musculus GN=Ly9 PE=1 SV=2	Ly9	143.1	99.2	205	121.2	46.6	63.8	53.6	67.6	105.2	103.7	106.8	117.4	87.4	71.7	96.4	111.5	441.4	306	632.6	373.9	143.9	196.8	165.2	208.5	727.4	716.9	738.6	811.5	604.1	495.7	666.7	771.1
Q6PFX9	Tankyrase-1 OS=Mus musculus GN=Tnks PE=1 SV=1	Tnks	9	18.1	8.7	18.1	117.9	143.9	269.3	215	101.4	96.5	121.8	100.1	86.5	94.1	104.5	95.3	10	20.2	9.6	20.2	131.1	160.1	299.5	239.1	53.9	51.3	64.7	53.2	46	50	55.5	50.6
O08992	Syntenin-1 OS=Mus musculus GN=Sdcbp PE=1 SV=1	Sdcbp	81.3	81.2	118.7	110.4	102.1	91.8	113	101.5	93.4	86.1	104.8	119.7	94	97.8	99.8	104.2	2054.2	2050.6	2998.6	2788.8	2580.7	2319.6	2856.1	2565.4	5038.5	4643.5	5653.7	6455.1	5069.4	5274.5	5384.1	5619.7
Q8K2I4	Beta-mannosidase OS=Mus musculus GN=Manba PE=1 SV=1	Manba	84.9	90	110.1	100.1	97	103.3	109	105.6	88.2	79.5	106.8	130.6	93.6	91.5	108.8	100.9	2011	2133.8	2609.6	2371.7	2298.6	2446.8	2582.5	2503.2	1937.6	1745.8	2346.9	2870	2056.8	2011.1	2391.3	2215.9
A6H5Z3	Exocyst complex component 6B OS=Mus musculus GN=Exoc6b PE=1 SV=1	Exoc6b	51.5	57.7	50.5	50.7	114.5	108.6	226.8	139.5	97.5	78.3	98.1	110.4	101.3	86.4	126.9	101.1	166.9	187.2	163.9	164.3	371.4	352.2	735.5	452.4	55.8	44.8	56.1	63.2	58	49.4	72.6	57.8
Q8K3X4	Interferon regulatory factor 2-binding protein-like OS=Mus musculus GN=Irf2bpl PE=1 SV=1	Irf2bpl	109	86.8	122.4	100.2	90.9	78.5	102.5	109.8									44.8	35.6	50.2	41.1	37.3	32.2	42.1	45.1
P21812	Mast cell protease 4 OS=Mus musculus GN=Mcpt4 PE=1 SV=1	Mcpt4	9.7	17.2	678.7	31	13.1	12.5	24.3	13.5	155.6	101.2	78.3	110.7	110.8	88.2	86.6	68.6	254.6	451.3	17776.3	811.5	343.5	326.6	637.1	353	417.9	271.6	210.3	297.4	297.5	236.8	232.4	184.2
Q8VHL1	Histone-lysine N-methyltransferase SETD7 OS=Mus musculus GN=Setd7 PE=1 SV=2	Setd7	90.4	99.3	102.5	109.3	97	95.2	105.3	101.1	87.6	92.1	120.5	105.9	77.4	89.5	108.6	118.4	595.2	654.2	675	719.8	639	627.1	693.4	666.1	1437	1509.9	1976	1736.6	1270.4	1468.5	1781.7	1942.1
P25118	Tumor necrosis factor receptor superfamily member 1A OS=Mus musculus GN=Tnfrsf1a PE=1 SV=1	Tnfrsf1a	119.5	128.5	120.6	139.5	70.1	67.3	71.6	82.9	85.1	75.5	92.7	105.6	97.9	84.6	109.6	148.9	52.7	56.7	53.2	61.6	30.9	29.7	31.6	36.6	268.2	237.8	292.1	332.8	308.5	266.4	345.3	469.2
Q07456	Protein AMBP OS=Mus musculus GN=Ambp PE=1 SV=2	Ambp	73.4	85.6	122.6	108.2	92	76	124.3	117.8	95.7	106.8	106.7	101.2	103.6	91.2	95.1	99.7	80	93.2	133.6	117.9	100.2	82.8	135.5	128.4	96.5	107.7	107.5	102	104.4	92	95.8	100.5
Q9Z1B7	Mitogen-activated protein kinase 13 OS=Mus musculus GN=Mapk13 PE=1 SV=2	Mapk13	72.9	81.2	72.8	95	109.2	109.8	133.7	125.4	84.2	86.2	113.7	114.5	88.6	95.6	111.4	105.8	2954.9	3289.4	2952.7	3849.7	4427	4448.6	5419.5	5084.5	3343.6	3423	4517	4547.1	3519.4	3799.2	4425.8	4201.7
Q497Y9	C130050O18Rik protein OS=Mus musculus GN=C130050O18Rik PE=2 SV=1	C130050O18Rik									83.1	75.8	127.7	109.5	98.4	104.5	104.8	96.2									32.9	30	50.6	43.4	39	41.4	41.5	38.1
E9Q6P5	Tetratricopeptide repeat protein 7B OS=Mus musculus GN=Ttc7b PE=1 SV=1	Ttc7b	76.3	81.6	86	94.3	95.4	110.3	124.8	131.3	96.3	86.5	108.9	113	93.1	89.2	108.2	104.8	316.7	338.9	357.1	391.8	396.3	458.2	518.3	545.2	377.1	338.5	426.4	442.1	364.3	349.2	423.5	410.2
P97315	Cysteine and glycine-rich protein 1 OS=Mus musculus GN=Csrp1 PE=1 SV=3	Csrp1	122.1	116.6	128.4	119	75.1	71.5	81.6	85.7	89.4	89.7	101.5	113.3	78.5	86.4	112.3	128.9	8491.6	8106.5	8926.2	8276.6	5220.6	4968.2	5674.1	5955.8	4418.8	4432.8	5013.4	5599.5	3878.1	4271.7	5548.6	6369.1
Q7TNG5	Echinoderm microtubule-associated protein-like 2 OS=Mus musculus GN=Eml2 PE=1 SV=1	Eml2	74	85.2	84.7	100	109.8	110.2	119	117	82.4	97.1	121.6	106.5	80.5	91.3	105.9	114.6	7381.8	8502.9	8454.4	9975.7	10953.1	10993.9	11876.4	11672.2	8552.5	10072.9	12615	11048.8	8352.4	9467.2	10990.1	11890.1
Q5XKN4	Protein jagunal homolog 1 OS=Mus musculus GN=Jagn1 PE=1 SV=2	Jagn1	74.4	74.1	79.3	72.5	107.2	98.8	133.8	159.9									174.7	174	186.2	170.2	251.7	232.1	314.1	375.4
Q99JW4	LIM and senescent cell antigen-like-containing domain protein 1 OS=Mus musculus GN=Lims1 PE=1 SV=3	Lims1	101.8	106.7	103.6	115.8	92.8	84	96.4	98.9	87	85.3	101.1	108.3	83.9	85.7	114	134.6	11705.9	12259.3	11911.5	13309.4	10668.8	9651.2	11086	11364.9	10820.3	10605.7	12571.7	13463.8	10429.5	10660.2	14177.4	16727.5
Q8BTE6	Protein Wfdc21 OS=Mus musculus GN=Wfdc21 PE=2 SV=1	Wfdc21	121	111.5	82.8	101.7	95.4	60.6	97	130.1	84.7	48.7	44.7	107.5	80.3	99.5	175.1	159.5	453.5	418.2	310.4	381.1	357.5	227.3	363.7	487.7	567.1	325.9	299.4	719.5	537.4	666.2	1172.2	1068
Q80VL3	Prickle-like protein 3 OS=Mus musculus GN=Prickle3 PE=1 SV=1	Prickle3	83.7	88.3	85	99.4	102.1	100.9	112.8	127.6	89.3	86.3	106.9	106.1	89.6	88.2	110.4	123.2	603.2	636.2	611.9	716.3	735.6	726.7	812.8	919.4	991.4	957.1	1185.8	1177.2	994.1	978.3	1225.3	1367.4
Q62083	PRKCA-binding protein OS=Mus musculus GN=Pick1 PE=1 SV=2	Pick1									93.4	91.5	111.4	112.4	85.2	95.1	97.7	113.3									93.2	91.4	111.2	112.2	85.1	95	97.5	113.1
Q9Z1J2	Serine/threonine-protein kinase Nek4 OS=Mus musculus GN=Nek4 PE=1 SV=1	Nek4	82.4	72.6	92.6	80.5	69.4	114.7	124.3	163.6	91.2	95.3	82.9	89.5	99.8	88.7	101.2	151.3	48.9	43.1	54.9	47.8	41.2	68	73.7	97.1	122.6	128.2	111.5	120.4	134.3	119.2	136.1	203.5
A0A075B5U7	Immunoglobulin heavy variable 1-22 (Fragment) OS=Mus musculus GN=Ighv1-22 PE=4 SV=1	Ighv1-22	94.8	88.5	114.9	93.6	99.5	82.2	114.8	111.7									40.1	37.5	48.6	39.6	42.1	34.8	48.6	47.3
P12367	cAMP-dependent protein kinase type II-alpha regulatory subunit OS=Mus musculus GN=Prkar2a PE=1 SV=2	Prkar2a	88.4	94.2	111.9	118.1	94.4	90.4	96.6	106.1	85.3	100	123.5	100.4	85.2	92	99	114.6	1321.6	1407	1671.5	1764	1410.5	1351.5	1443	1585	1923.3	2256	2784.7	2264.3	1920.4	2074.9	2232.4	2585.2
Q91W86	Vacuolar protein sorting-associated protein 11 homolog OS=Mus musculus GN=Vps11 PE=1 SV=3	Vps11	88.3	88	120.3	111.8	91.2	95.9	103.8	100.7	86	95.8	112.9	107.5	95.5	89.1	101.5	111.8	1893.1	1887.4	2579.2	2397.8	1955.2	2056.5	2224.6	2158.4	2108.1	2347.5	2767.4	2636.7	2342.3	2184.2	2487.3	2740
P61924	Coatomer subunit zeta-1 OS=Mus musculus GN=Copz1 PE=1 SV=1	Copz1	109.3	83.3	102.1	105.4	91.2	89.9	108.9	109.9	81.8	92.3	97.9	99.2	69	111.4	102.6	145.7	385.1	293.6	359.8	371.5	321.2	316.8	383.6	387.4	665.6	751.2	796.7	807.4	561.7	906.2	835	1185.2
Q8CDC7	Zinc finger and BTB domain-containing protein 9 OS=Mus musculus GN=Zbtb9 PE=2 SV=1	Zbtb9	70.5	74	66.9	66.9	83.9	112.4	137.8	187.8									33.6	35.3	31.9	31.9	40	53.7	65.8	89.6
Q6QLQ4	C-type lectin domain family 7 member A OS=Mus musculus GN=Clec7a PE=1 SV=3	Clec7a	67.3	75.7	145.3	135.6	112.6	84.7	93.6	85.2	94.5	93.8	110.6	107.4	99	86.2	101.9	106.5	285.9	321.5	617.2	576.1	478.5	359.7	397.6	361.8	245.4	243.6	287.1	278.6	256.9	223.8	264.5	276.4
Q9ERI6	Retinol dehydrogenase 14 OS=Mus musculus GN=Rdh14 PE=1 SV=1	Rdh14	85.3	81.4	110.6	95.9	99.2	105.6	109.3	112.8	93.4	86.3	104.2	105.5	91.9	88	111	119.7	1072.7	1023.1	1389.9	1205.9	1247.3	1327.4	1373.7	1417.5	782.1	722.4	872.1	883.5	769.6	736.6	929.5	1002.6
Q6ZPF4	Formin-like protein 3 OS=Mus musculus GN=Fmnl3 PE=1 SV=2	Fmnl3	75.1	86.3	81	89.4	93.3	119.1	128.7	127.2	94.7	81.8	95	125.7	90.9	87	115.4	109.5	71.8	82.5	77.4	85.5	89.2	113.8	123	121.6	294.5	254.5	295.7	391.1	282.6	270.6	358.9	340.7
P57716	Nicastrin OS=Mus musculus GN=Ncstn PE=1 SV=3	Ncstn	87.1	89.3	117	110.1	95.6	94.8	102	104.2	85.3	90.8	117.2	110.8	95.7	91.3	101.2	107.7	2552.5	2617.9	3429.7	3227.5	2803.2	2777.8	2991.1	3054.3	2293.7	2444	3151.5	2981.5	2574.9	2455.5	2723.7	2896.2
Q07417	Short-chain specific acyl-CoA dehydrogenase, mitochondrial OS=Mus musculus GN=Acads PE=1 SV=2	Acads	97	93.8	144.8	117.4	83.6	79.9	87.9	95.8	91.2	96.2	110.6	113.5	98.4	87.1	97.7	105.3	4284	4142.2	6395.9	5186.4	3692.5	3529	3882.7	4232.1	6492.5	6844.3	7869.3	8074.7	7003.3	6195.1	6951.6	7495.7
P56395	Cytochrome b5 OS=Mus musculus GN=Cyb5a PE=1 SV=2	Cyb5a	142	109.1	165.4	135	60.3	61	66.1	61.1	75.3	72.8	72.3	131.8	111.1	95	135.7	106	2540.8	1951.8	2958.4	2415.7	1077.9	1091.2	1182.4	1093.3	1817.6	1756.2	1744.6	3180.3	2680.8	2293.4	3274.4	2559
P51908	C->U-editing enzyme APOBEC-1 OS=Mus musculus GN=Apobec1 PE=1 SV=1	Apobec11									95.1	95.7	111.4	120.7	83.9	90.8	101.2	101.3									96.7	97.4	113.4	122.8	85.4	92.3	103	103.1
O35623	BET1 homolog OS=Mus musculus GN=Bet1 PE=1 SV=1	Bet1	78.5	92	110.1	112.5	88.2	96.8	114	107.9	87.3	92.9	102.3	93.3	92.3	102.5	117.2	112.2	87	102	122.1	124.7	97.8	107.3	126.3	119.6	153.7	163.6	180.2	164.4	162.5	180.6	206.5	197.7
Q0KL01	UBX domain-containing protein 2B OS=Mus musculus GN=Ubxn2b PE=1 SV=2	Ubxn2b									88.6	79.5	109.5	114	105.2	91.9	104.7	106.6									382.3	343.2	472.5	492.2	454.2	396.6	452	459.9
Q62035	Platelet-activating factor receptor OS=Mus musculus GN=Ptafr PE=1 SV=1	Ptafr	75.7	85.7	71.1	94.3	120.9	96.8	143.6	111.7	83.4	78.7	122.9	111.9	88.1	97.2	105.3	112.4	146.8	166.2	137.9	182.9	234.5	187.8	278.5	216.6	238.9	225.5	352.1	320.7	252.5	278.6	301.7	322
P63024	Vesicle-associated membrane protein 3 OS=Mus musculus GN=Vamp3 PE=1 SV=1	Vamp3	95.8	102.4	111.1	114.5	87.9	99.9	94.5	93.9	82.7	89.4	126.8	116.5	69.2	100.4	101.5	113.6	1269.2	1357.2	1472.2	1516.6	1164.7	1324.4	1252.7	1244	635.4	687.4	975	895.8	531.6	771.7	780.3	873.2
Q9Z2D0	Myotubularin-related protein 9 OS=Mus musculus GN=Mtmr9 PE=1 SV=2	Mtmr9	76.5	78.6	87.2	95.9	107.5	106.2	124	124.1	86.1	94.3	119.6	98.1	94.2	88.6	102.9	116.4	1124.6	1154.8	1282	1408.7	1579	1561.3	1821.7	1823.8	1612.7	1766.4	2240	1837.1	1764.6	1659.7	1927.6	2179.8
P28650	Adenylosuccinate synthetase isozyme 1 OS=Mus musculus GN=Adssl1 PE=1 SV=2	Adssl1	82.1	89.7	93.6	105	103.6	105	112.7	108.3	84.4	94.6	117	109.9	76.6	95.4	108.9	113.2	10413.3	11376.3	11874.1	13326.3	13144.3	13325.2	14300.7	13744	11385	12763.4	15786.4	14826	10336.6	12865.4	14699.3	15278.1
Q80VQ0	Aldehyde dehydrogenase family 3 member B1 OS=Mus musculus GN=Aldh3b1 PE=1 SV=1	Aldh3b1	69.4	80.8	80.1	98.6	111.5	111.5	119.5	128.5	84.2	88.8	119.3	109.1	94.3	91.5	106.7	106.1	11295.2	13134.3	13032.7	16036.4	18140.1	18136.7	19436.6	20902.2	10572.5	11149.1	14966.8	13686.7	11840.1	11489.5	13386.1	13311.1
P97369	Neutrophil cytosol factor 4 OS=Mus musculus GN=Ncf4 PE=1 SV=2	Ncf4	81.8	91.4	87.3	109.1	107	102.1	111.7	109.6	83.3	86.6	114.2	112.4	84	94.9	111.3	113.3	18748.4	20949.1	20021.5	25011.2	24527.9	23409.6	25616.3	25137	17832.2	18545.7	24450.4	24073	17994.6	20318.8	23827.9	24254.8
Q61635	GTP-binding protein OS=Mus musculus GN=Ifi47 PE=1 SV=1	Ifi47	90.4	82.1	104.1	98.4	89.1	97.2	108.3	130.4	94.4	102.2	110.7	108.4	85.9	89.9	102	106.6	8662.6	7867.1	9970.7	9424.4	8539.8	9308.5	10376.7	12490.3	4734.6	5127	5553.9	5437.6	4308	4512.8	5119.5	5346.6
Q91YR1	Twinfilin-1 OS=Mus musculus GN=Twf1 PE=1 SV=2	Twf1	76.1	81.8	102.9	97.3	93	101.9	122.5	124.6	90.1	102.3	112.3	107.2	86.7	99.2	94.3	107.9	1233.5	1326.1	1668.6	1577.3	1508	1652.7	1986.2	2021.1	1866.5	2118.5	2326.2	2220.9	1796.7	2054.4	1954.4	2235.5
Q9D684	Ras and Rab interactor 2 OS=Mus musculus GN=Rin2 PE=1 SV=3	Rin2									82.7	89.9	119.4	95	96.9	96.6	102	117.6									130.8	142.1	188.7	150.2	153.2	152.8	161.3	185.9
Q3ULW8	Poly [ADP-ribose] polymerase OS=Mus musculus GN=Parp3 PE=1 SV=1	Parp3	100.3	92.2	115.6	109.8	85.6	89.1	104.8	102.6	91.3	96.7	126.3	100.6	89.7	87.1	98.6	109.8	2103.9	1934.1	2425.8	2302.6	1795.9	1869.5	2198.1	2152.4	1870.8	1981	2587.3	2060.5	1836.9	1784.7	2020	2250.5
Q9D0F9	Phosphoglucomutase-1 OS=Mus musculus GN=Pgm1 PE=1 SV=4	Pgm1	87.2	98.1	103.8	117.4	98.1	96.4	100.2	98.9	81.4	96	116.1	112.4	77.4	95.6	107	114.1	10419.4	11731.1	12405	14040.3	11723.1	11519.3	11974.4	11826.9	6819.4	8043	9726.8	9413.4	6482.6	8012.4	8963.1	9554.9
Q80TL0	Protein phosphatase 1E OS=Mus musculus GN=Ppm1e PE=1 SV=2	Ppm1e	107.4	95.4	114.7	112.9	75.4	82.9	104.9	106.3	116.1	87.5	94	104.7	80	85	119.1	113.6	95.7	84.9	102.2	100.5	67.2	73.8	93.4	94.7	173.7	130.9	140.7	156.6	119.6	127.1	178.1	170
A2A259	Polycystic kidney disease 2-like 1 protein OS=Mus musculus GN=Pkd2l1 PE=1 SV=1	Pkd2l1	7.7	9.3	6.5	8.8	131.6	149.2	228.2	258.7									94.7	114.7	80.4	108.2	1623.8	1841.5	2815.8	3191.8
Q8HWB2	Histocompatibility 2, Q region locus 4 OS=Mus musculus GN=H2-Q4 PE=1 SV=1	H2-Q4	96.2	78.3	107.8	94.9	94.6	95.3	106.8	126	89.8	99.3	113.3	105.8	88.7	89.6	99.4	114.1	4962.8	4036.8	5560.6	4893.8	4880.2	4916	5511	6501	4620.1	5108.3	5825.2	5439.9	4563.8	4605.9	5113.5	5869.2
P97324	Glucose-6-phosphate 1-dehydrogenase 2 OS=Mus musculus GN=G6pd2 PE=1 SV=3	G6pd2									94.4	91	116.9	118.7	88.8	90.7	96.9	102.5									215.2	207.3	266.2	270.5	202.4	206.7	220.8	233.6
Q3V0C1	Zinc finger matrin-type protein 1 OS=Mus musculus GN=Zmat1 PE=1 SV=2	Zmat1									83.6	67.7	58.1	112.3	122.4	90	166.2	99.7									28.8	23.3	20	38.7	42.2	31	57.2	34.3
Q61072	Disintegrin and metalloproteinase domain-containing protein 9 OS=Mus musculus GN=Adam9 PE=1 SV=2	Adam9									98.1	81.3	92.8	114.9	77.3	109.3	116	110.3									274.8	227.6	259.9	321.9	216.4	306.3	325	309
Q91Z22	Porimin OS=Mus musculus GN=Tmem123 PE=1 SV=1	Tmem123	98.8	88.2	120.1	86.7	86.1	92.5	101.4	126.3									716	639.1	870.9	628.2	624.1	670.8	734.8	915.7
P27600	Guanine nucleotide-binding protein subunit alpha-12 OS=Mus musculus GN=Gna12 PE=1 SV=3	Gna12									81.5	105	107.2	107.3	97.9	81.8	101.6	117.7									32.6	42	42.9	43	39.2	32.8	40.7	47.1
Q62312	TGF-beta receptor type-2 OS=Mus musculus GN=Tgfbr2 PE=1 SV=1	Tgfbr2	98.5	106.3	114.9	130.3	89.8	82.3	85.3	92.6	93.8	79.4	104.4	119.8	88.1	91.2	112.4	110.9	219.5	236.9	256	290.4	200.2	183.3	190	206.4	324.5	274.5	361.2	414.3	304.6	315.2	388.9	383.6
Q8CJ53	Cdc42-interacting protein 4 OS=Mus musculus GN=Trip10 PE=1 SV=2	Trip10									96.8	90.6	116.7	105.3	92.7	86.2	98.9	112.9									102.1	95.5	123.1	111	97.8	91	104.3	119.1
Q8BX90	Fibronectin type-III domain-containing protein 3A OS=Mus musculus GN=Fndc3a PE=1 SV=3	Fndc3a	94.6	132.5	115.4	104.9	76.7	87.9	87.9	99.9	79.6	90.6	119	123.2	76.1	92.3	107.3	111.8	76.1	106.5	92.8	84.4	61.7	70.7	70.6	80.3	102.2	116.3	152.8	158.2	97.7	118.5	137.7	143.6
Q9DC37	Major facilitator superfamily domain-containing protein 1 OS=Mus musculus GN=Mfsd1 PE=1 SV=1	Mfsd1	78.3	80.7	118.6	103.1	106.5	88.9	113.4	110.5	91.8	99	106.1	107.3	91.2	95.7	100.1	108.8	641.7	661.8	972.5	845.2	873.5	729.2	929.6	906.3	281.6	303.6	325.3	329	279.7	293.4	307	333.6
Q3UMB9	WASH complex subunit 4 OS=Mus musculus GN=Washc4 PE=1 SV=2	Washc4	64.1	65.5	68.3	67.9	108.4	114.8	155.3	155.7	89.9	95.2	109.2	105.4	91.7	92.1	102.4	114	1452.4	1484.6	1547.9	1540.2	2456.7	2603.3	3520.3	3529	524.7	555.7	637.4	615.4	535.2	537.8	598	665.7
O35657	Sialidase-1 OS=Mus musculus GN=Neu1 PE=1 SV=1	Neu1	101.7	98.4	105.4	101.1	83.4	91.1	104.3	114.7	102.5	75.6	96	136.6	83.7	95.1	108.4	102	433.7	419.5	449.5	431	355.5	388.4	444.7	489.1	507.1	374.4	475.2	676.2	414.5	470.6	536.6	504.9
P70351	Histone-lysine N-methyltransferase EZH1 OS=Mus musculus GN=Ezh1 PE=1 SV=1	Ezh1	81.9	74.5	93.8	91.6	92.8	123.4	121.9	120.1	91.7	89.1	108.9	104.9	93.2	86.9	106.4	119.1	163.8	148.9	187.5	183.1	185.6	246.6	243.7	240.2	261	253.4	309.8	298.5	265.1	247.2	302.7	338.8
Q9QX60	Deoxyguanosine kinase, mitochondrial OS=Mus musculus GN=Dguok PE=1 SV=3	Dguok									98.2	84.5	129.8	100	99.7	83.5	102.3	102.1									312	268.4	412.4	317.9	316.7	265.4	325.2	324.4
P54751	CMP-N-acetylneuraminate-beta-galactosamide-alpha-2,3-sialyltransferase 1 OS=Mus musculus GN=St3gal1 PE=2 SV=1	St3gal1									89.1	94.6	108.8	104.1	89.1	93.7	112.7	108									186.6	198.2	227.9	218	186.6	196.3	236.2	226.3
Q60598	Src substrate cortactin OS=Mus musculus GN=Cttn PE=1 SV=2	Cttn									100.2	80.3	111.1	117.4	104.7	80.7	100.7	105									144.4	115.8	160.2	169.2	150.9	116.3	145.2	151.3
O09159	Lysosomal alpha-mannosidase OS=Mus musculus GN=Man2b1 PE=1 SV=4	Man2b1	91.5	96	105.2	105.8	89.4	96.2	107.9	108	96.6	76.1	92.6	140.3	91.7	94.4	117.7	90.7	10166	10668.7	11688.3	11752.2	9928.6	10690	11988.2	12004.5	9523.1	7500.1	9129.1	13835.9	9046.5	9306.8	11608.5	8945.1
Q91XR9	Phospholipid hydroperoxide glutathione peroxidase, nuclear OS=Mus musculus GN=Gpx4 PE=1 SV=3	Gpx4	73	78.2	93.2	92.4	107.9	107.8	130.4	117.1	88.4	95.1	115.1	111	89.2	94	100.9	106.2	5851.7	6266.8	7469.6	7411.4	8654.3	8647.6	10457.7	9388.4	4817.6	5182.6	6271.3	6044.9	4861.4	5120.1	5494.7	5788
Q9D7I5	Phospholysine phosphohistidine inorganic pyrophosphate phosphatase OS=Mus musculus GN=Lhpp PE=1 SV=1	Lhpp									91.7	91.7	108.6	108.3	85	98.2	104.5	112.1									632.9	632.6	749.1	747.5	586.6	677.8	720.9	773.3
Q8K0Y7	Protein PAXX OS=Mus musculus GN=Paxx PE=1 SV=1	Paxx	109.3	110.6	105.3	108.1	92.7	80.3	102.6	91	106.3	54.6	71.9	142.4	78.3	98	147.6	100.8	522.5	528.6	503.5	516.5	442.9	383.8	490.4	435.1	497.5	255.7	336.7	666.6	366.5	458.7	690.7	471.7
Q9CR89	Endoplasmic reticulum-Golgi intermediate compartment protein 2 OS=Mus musculus GN=Ergic2 PE=1 SV=1	Ergic2									99.4	93.8	106.1	112.4	89.7	83.8	108.2	106.6									249.3	235.2	266.1	281.8	225	210	271.2	267.2
Q9EPB5	Serine hydrolase-like protein OS=Mus musculus GN=Serhl PE=1 SV=1	Serhl	91.5	86.1	115.3	93	90.2	95.2	92.3	136.4	82.4	94	111.1	99.1	104.5	89.4	102.7	116.7	289.6	272.6	364.8	294.4	285.5	301.4	292	431.6	118.1	134.8	159.4	142.1	149.9	128.2	147.3	167.4
P47738	Aldehyde dehydrogenase, mitochondrial OS=Mus musculus GN=Aldh2 PE=1 SV=1	Aldh2	88.7	94.6	107.2	113.5	96	92.8	100.3	106.9	81.7	99.4	127.6	101.2	88.6	91.1	98.7	111.6	35780.5	38153.3	43227.6	45777.6	38698.6	37406.5	40467	43125.4	28837.7	35079	45049.1	35726.3	31281.5	32154.2	34819.7	39404
Q61233	Plastin-2 OS=Mus musculus GN=Lcp1 PE=1 SV=4	Lcp1	88.9	97.4	90.9	108.1	99.7	97.4	115.7	101.9	94.3	70.9	96.7	130	79.6	103.8	128.3	96.4	79619.8	87204.2	81352.1	96755.3	89218.7	87172.8	103571	91206.2	59827	44945.9	61292.7	82433.8	50452.8	65846.8	81373.6	61127.6
P58660	Caspase recruitment domain-containing protein 10 OS=Mus musculus GN=Card10 PE=1 SV=1	Card10									92.3	96.9	107.7	109.3	83.6	94.2	103.8	112.1									127.1	133.5	148.3	150.5	115.1	129.7	143	154.4
Q9D1H8	39S ribosomal protein L53, mitochondrial OS=Mus musculus GN=Mrpl53 PE=1 SV=1	Mrpl53									106.7	87.7	87.3	124.6	80.2	92	116.4	105.1									91.1	74.8	74.5	106.3	68.5	78.5	99.3	89.7
Q8R4G6	Alpha-1,6-mannosylglycoprotein 6-beta-N-acetylglucosaminyltransferase A OS=Mus musculus GN=Mgat5 PE=2 SV=1	Mgat5	86.3	89.8	99.9	103.7	100.1	90	112.6	117.5	93.1	90.6	109.5	106	91.3	92.6	100.1	116.8	124.2	129.3	143.7	149.2	144.1	129.5	162	169.1	508	494.5	597.7	578.7	498	505.3	546.2	637.4
Q3TAP4	AP-5 complex subunit beta-1 OS=Mus musculus GN=Ap5b1 PE=1 SV=1	Ap5b1									92.1	97.8	91.7	116.6	87.5	89.1	115.3	109.8									150.2	159.5	149.5	190.2	142.6	145.3	188	179
Q8K0B2	Probable lysosomal cobalamin transporter OS=Mus musculus GN=Lmbrd1 PE=1 SV=1	Lmbrd1	105.5	109.9	138.8	115.1	81.1	86.8	80.1	82.8	81.5	90	114.6	123	88.2	84.4	102.3	115.8	127.3	132.6	167.5	138.9	97.9	104.8	96.7	99.9	152.3	168.2	214.1	229.7	164.8	157.7	191.1	216.4
Q9D853	Protein-lysine N-methyltransferase Mettl10 OS=Mus musculus GN=Mettl10 PE=1 SV=1	Mettl10	95.9	92	109.7	94.6	90.5	97.2	112.8	107.2	90.4	91	109.1	107.9	81.4	95	112.8	112.3	123.3	118.3	141	121.7	116.4	125	145	137.8	501.2	504.5	604.7	598	451.4	526.2	624.9	622.6
Q91XL3	UDP-glucuronic acid decarboxylase 1 OS=Mus musculus GN=Uxs1 PE=1 SV=1	Uxs1	112.1	105.3	137.2	116.7	73.9	74.9	90.1	89.7	95.2	90.2	111.7	102.1	96.5	86.7	103.8	113.7	578.4	543.4	707.6	602	381.2	386.4	464.7	462.9	605.4	573.5	710.1	648.9	613.5	551.4	659.9	722.9
Q6WVG3	BTB/POZ domain-containing protein KCTD12 OS=Mus musculus GN=Kctd12 PE=1 SV=1	Kctd12	89.4	94.4	102.4	116.8	97.8	98	106.2	95	87.9	89.8	116.8	116.9	80.8	94.5	106.9	106.4	6415.9	6768.3	7347.4	8375.1	7018.2	7026.7	7616.2	6815.1	6630.5	6772.2	8811.7	8819.2	6097	7124.3	8060.2	8021.1
Q9EPW0	Type I inositol 3,4-bisphosphate 4-phosphatase OS=Mus musculus GN=Inpp4a PE=1 SV=1	Inpp4a	73.8	83.3	80.7	97.7	108.8	106.1	126.3	123.3	85.1	92.3	116.8	103.2	91	93.5	104.9	113.2	3790.2	4276.8	4142.3	5016.2	5589	5447	6486.3	6332	4127.5	4477.4	5663	5006.9	4412.8	4536.6	5089.2	5489.8
Q6PAV2	Probable E3 ubiquitin-protein ligase HERC4 OS=Mus musculus GN=Herc4 PE=1 SV=2	Herc4	77.5	82.3	85.2	94.4	105	98.9	125.8	130.9	90.2	91	111	100.7	90.1	97.5	106.9	112.5	2672.1	2836	2937.9	3252.8	3618.6	3410	4338.1	4511.4	2885.8	2913.1	3551.6	3222.6	2884	3121.4	3421.1	3599.3
Q9CQM5	Thioredoxin domain-containing protein 17 OS=Mus musculus GN=Txndc17 PE=1 SV=1	Txndc17	103.2	108.6	89.6	104.7	92.4	88.8	106.7	105.9	88.7	76.4	102.9	110.3	71.3	99.4	123.1	127.9	3184.2	3350.4	2762.5	3230.3	2851.5	2737.9	3292.4	3266.3	2394.5	2062.1	2779.9	2979.7	1924	2684.1	3324.1	3454.3
Q6PAL8	DENN domain-containing protein 5A OS=Mus musculus GN=Dennd5a PE=1 SV=1	Dennd5a	86	93.9	95.7	112.5	99.1	99.5	101.3	112	85.4	90	114.2	106.9	89.2	91.1	108.6	114.5	1799.1	1964.1	2003.6	2353.7	2074.1	2082.6	2120.5	2344.3	2262.9	2384.1	3024.9	2830.7	2362.5	2413.6	2876.8	3031.7
Q9QZF2	Glypican-1 OS=Mus musculus GN=Gpc1 PE=1 SV=1	Gpc1	79.3	88.8	78.7	97.7	105.8	104.2	119.6	125.9	84.5	89	117.4	107.2	92	88.6	108.1	113.2	5918.1	6623.6	5872.6	7294.3	7895.4	7774.8	8926.3	9393.5	5160	5435.8	7165.3	6542.9	5614.6	5410.6	6598.4	6912.3
P47199	Quinone oxidoreductase OS=Mus musculus GN=Cryz PE=1 SV=1	Cryz	87.3	89.3	89.5	93.6	96.1	96.9	124.3	123	95	84.6	99.1	121.7	84.2	97.9	118	99.4	633.6	648.3	649.4	679.4	697.7	703.3	901.9	892.5	456.4	406.6	475.8	584.8	404.7	470.3	566.6	477.7
Q91VB4	Hermansky-Pudlak syndrome 3 protein homolog OS=Mus musculus GN=Hps3 PE=2 SV=2	Hps3	88.7	73.2	95	114.6	81.8	100.8	114.1	131.8	91.8	100.2	101.6	99	93.9	101.9	97.4	114.1	65.5	54.1	70.2	84.6	60.4	74.5	84.2	97.4	302.9	330.8	335.4	326.9	310	336.3	321.5	376.8
Q9D162	Coiled-coil domain-containing protein 167 OS=Mus musculus GN=Ccdc167 PE=1 SV=2	Ccdc167	72.6	81.9	82.9	105.4	104	84.1	109.3	159.8	87.3	91.5	101.4	82.4	103.4	104.4	96.5	133.1	35.6	40.2	40.7	51.7	51	41.3	53.6	78.4	164.8	172.8	191.4	155.5	195.2	197.1	182.1	251.3
P52633	Signal transducer and transcription activator 6 OS=Mus musculus GN=Stat6 PE=1 SV=2	Stat6	69.1	72.5	79.7	88.3	113.9	120	125	131.6	83.8	100.3	122.1	98.8	84.6	92.3	97.5	120.6	3298.5	3458.6	3802.7	4216.2	5436.4	5726.9	5966.6	6279.4	5078.2	6077.4	7399.1	5987.2	5123.6	5590.4	5908.1	7307.9
Q8BKC8	Phosphatidylinositol 4-kinase beta OS=Mus musculus GN=Pi4kb PE=1 SV=2	Pi4kb	93.8	87.6	97.1	85.4	96.8	101.9	112.2	125.1	92.5	92.7	112.4	115.1	79.4	87.1	111.5	109.4	534	498.6	552.7	485.9	551.2	580	638.8	712.1	472.8	473.4	574.3	588.3	405.4	444.8	569.5	558.7
Q8BSL7	ADP-ribosylation factor 2 OS=Mus musculus GN=Arf2 PE=1 SV=2	Arf2									91.7	98.8	107.7	106.2	88	88.9	104.3	114.4									428.3	461.7	502.9	496.1	411.1	415	487.2	534.1
P39098	Mannosyl-oligosaccharide 1,2-alpha-mannosidase IB OS=Mus musculus GN=Man1a2 PE=1 SV=1	Man1a2	44.1	57.2	71.2	53	114.2	129.3	141.8	189.3	88.5	92.5	92.9	94.5	100.3	102.1	113.4	115.9	28.7	37.3	46.4	34.5	74.5	84.4	92.5	123.5	136.4	142.6	143.2	145.7	154.5	157.3	174.7	178.6
Q8K0P3	TLD domain-containing protein 1 OS=Mus musculus GN=Tldc1 PE=2 SV=1	Tldc1	80.6	87.3	103.7	92.2	96.6	105.3	114.2	120.1	91.1	92.1	100.4	115.3	84.4	97.7	114.6	104.4	187.8	203.5	241.6	214.8	225.1	245.5	266.2	280	333.3	336.9	367.1	421.5	308.7	357.4	419.3	381.8
Q9D6Z0	Alpha-ketoglutarate-dependent dioxygenase alkB homolog 7, mitochondrial OS=Mus musculus GN=Alkbh7 PE=1 SV=1	Alkbh7	65.4	56.6	60.6	45.1	104.4	97.9	161.1	208.9									69.9	60.5	64.8	48.2	111.6	104.6	172.2	223.3
Q8CG64	Fukutin-related protein OS=Mus musculus GN=Fkrp PE=1 SV=1	Fkrp									94.8	85.3	91.5	104.6	98	88.1	114.2	123.5									50.1	45.1	48.4	55.3	51.8	46.6	60.4	65.3
Q3UYC0	Protein phosphatase 1H OS=Mus musculus GN=Ppm1h PE=1 SV=1	Ppm1h	85.9	89	97.8	96.7	93.9	100	114.2	122.5	95.6	88	101.9	115.6	86	95.9	108.5	108.4	1566.3	1622.2	1783.6	1762.3	1712.4	1823.7	2083	2233.4	2030.6	1869.2	2163.9	2453.8	1826.7	2037.5	2304.9	2302.1
Q99J39	Malonyl-CoA decarboxylase, mitochondrial OS=Mus musculus GN=Mlycd PE=1 SV=1	Mlycd	61	57.9	96.5	82	116	126.5	120	140.2	93.6	81.9	107.4	110.1	92	111.3	101.8	101.9	54.8	52	86.7	73.7	104.2	113.6	107.9	126	153.6	134.4	176.3	180.6	151	182.5	167	167.2
Q69ZN6	N-acetylglucosamine-1-phosphotransferase subunits alpha/beta OS=Mus musculus GN=Gnptab PE=2 SV=2	Gnptab	90	102.6	142.2	94.6	67.7	87.9	113.4	101.5	109.8	103.7	96.7	109.1	90.6	81.8	100.1	108.2	38.5	43.8	60.8	40.4	28.9	37.6	48.5	43.4	205.3	194	180.9	204	169.5	153.1	187.1	202.4
Q9DB30	Phosphorylase b kinase gamma catalytic chain, liver/testis isoform OS=Mus musculus GN=Phkg2 PE=2 SV=2	Phkg2	85.5	90.4	90.1	98.3	98.8	105.3	118.2	113.5	87.9	86.6	110.6	112.5	89.6	90	111.2	111.6	1525.4	1612.3	1607.5	1754.7	1762.4	1878.4	2108.5	2025.4	933.4	919.7	1174.2	1194	950.6	955.1	1179.8	1184.3
Q9R1X5	Multidrug resistance-associated protein 5 OS=Mus musculus GN=Abcc5 PE=1 SV=2	Abcc5	101.4	85.8	132	102.4	76.5	98.7	83.9	119.3	91.7	96.1	107.4	102.3	96.4	88.3	104.6	113.3	42.3	35.8	55.1	42.8	31.9	41.2	35	49.8	621	650.5	727.1	692.8	653	597.9	708.6	767.1
Q9CWG1	Glioma pathogenesis-related protein 1 OS=Mus musculus GN=Glipr1 PE=2 SV=1	Glipr1	45.6	51.2	45	58.9	122.1	121.2	169.8	186.2	93.3	88.6	98	98.8	93.5	101.6	113.9	112.2	112.7	126.6	111.1	145.4	301.4	299.3	419.3	459.9	505.7	480	531.3	535.6	506.8	550.9	617.6	607.9
Q3UHA3	Spatacsin OS=Mus musculus GN=Spg11 PE=1 SV=3	Spg11	85.9	86.1	108.1	95.6	95.2	90.4	110.7	127.9	91.5	96.1	104.5	101.9	94.8	94.3	102	114.8	245	245.5	308.4	272.8	271.7	257.9	315.9	364.8	375.5	394.4	429	418.2	389.2	387	418.5	471.2
Q9D1Q4	Dolichol-phosphate mannosyltransferase subunit 3 OS=Mus musculus GN=Dpm3 PE=1 SV=1	Dpm3	93.6	74.9	164.7	112.5	76.9	95.6	102.3	79.5	97.8	105.9	99.9	108.1	82.8	97.6	101.5	106.4	91.5	73.3	161.2	110	75.2	93.5	100.1	77.8	227	245.8	231.8	250.9	192.3	226.7	235.7	246.9
O35955	Proteasome subunit beta type-10 OS=Mus musculus GN=Psmb10 PE=1 SV=1	Psmb10	109.1	95.4	111.1	102.4	87.3	87.6	100.1	107	107.3	79.8	89.5	125.6	76.2	92.1	129.4	100.1	3144.3	2750.3	3203.4	2953.6	2517.3	2525	2886	3085.4	2730.7	2032	2277.4	3196.4	1939	2342.9	3293.7	2547.9
O35618	Protein Mdm4 OS=Mus musculus GN=Mdm4 PE=1 SV=2	Mdm4	69.7	88.1	97.8	72.4	101.1	105.1	89.1	176.7									45.4	57.4	63.7	47.2	65.9	68.5	58.1	115.2
Q91YP2	Neurolysin, mitochondrial OS=Mus musculus GN=Nln PE=1 SV=1	Nln	81.8	80.6	106.3	97.3	96.6	105	114.8	117.6	86.3	98.8	116.2	99.4	95.7	91.5	97.6	114.5	1338.1	1319.3	1738.5	1592.2	1580.3	1717.1	1878.9	1923.1	1358	1555.5	1828.4	1564.2	1506.2	1440.1	1535.3	1801.9
Q7TNT2	Fatty acyl-CoA reductase 2 OS=Mus musculus GN=Far2 PE=2 SV=1	Far2	87.5	87.3	87.1	82.3	73.5	109.6	126.3	146.4									75.4	75.3	75.1	70.9	63.3	94.5	108.8	126.2
O89086	RNA-binding protein 3 OS=Mus musculus GN=Rbm3 PE=1 SV=1	Rbm3	123.9	120.5	100.7	97.7	75	75.1	102	105	92.8	75.5	106.4	116.8	75.9	91.8	128.7	112.1	5428.9	5282.9	4415.2	4283.4	3286.8	3291.4	4472.1	4601.9	2195	1785.8	2514.5	2761.3	1794.1	2171	3042.2	2649.7
P68033	Actin, alpha cardiac muscle 1 OS=Mus musculus GN=Actc1 PE=1 SV=1	Actc1	74.1	85.2	76.6	91.9	109.4	110.6	128.8	123.4	90.6	83.6	122.1	116.7	77.9	101.1	110.7	97.3	18320.5	21048.4	18928.1	22706.6	27031.2	27339.4	31832.9	30509.2	14449.4	13336.5	19482.2	18614.9	12435.2	16130.9	17656.8	15526
Q8CII9	Cytokine receptor-like factor 2 OS=Mus musculus GN=Crlf2 PE=1 SV=2	Crlf2	82.2	75.8	79.6	82.3	104.1	110.3	126.9	138.9	95.4	97.6	112	105.9	85.6	80	108.2	115.3	377.6	348	365.5	378.1	477.9	506.5	582.8	638	397.5	406.7	466.9	441.5	356.8	333.3	450.8	480.6
Q64191	N(4)-(beta-N-acetylglucosaminyl)-L-asparaginase OS=Mus musculus GN=Aga PE=1 SV=1	Aga	118.5	104.1	114.2	106.4	81	75.3	103.7	96.7	97.5	63.2	66	142.8	94.4	103.3	142.3	90.4	757.4	665.5	729.6	680.3	517.6	481.4	663	618.2	1484.1	963.2	1004.6	2174.5	1438	1573.8	2167.8	1377
P23953	Carboxylesterase 1C OS=Mus musculus GN=Ces1c PE=1 SV=4	Ces1c	66.9	84.2	98	124	106.2	106.4	116.9	97.4	83.2	85.8	116.1	97	104.6	98.3	105.3	109.8	1818.7	2290	2663.4	3372.4	2887.6	2892.7	3177.7	2648	1146.9	1182.1	1599.9	1336.5	1442.4	1355.4	1451	1514.3
Q9WUR9	Adenylate kinase 4, mitochondrial OS=Mus musculus GN=Ak4 PE=1 SV=1	Ak4	93.1	77.9	71.5	66.9	101.8	90.1	107.4	191.4	83.6	81	89.3	104.4	85.7	93.5	131.8	130.6	70.6	59.1	54.2	50.7	77.2	68.4	81.5	145.2	35.2	34.2	37.7	44	36.1	39.4	55.5	55.1
Q8R124	Kelch-like protein 36 OS=Mus musculus GN=Klhl36 PE=1 SV=1	Klhl36	74.4	82.5	81.4	83.2	100.2	110.7	131.4	136.3	91.7	98.5	116.3	94.7	83.9	89.3	103.3	122.1	358.8	397.9	392.7	401.1	483.4	533.8	633.8	657.4	556.1	597.4	705.2	574.4	508.8	541.6	626.5	740.5
P52480	Pyruvate kinase PKM OS=Mus musculus GN=Pkm PE=1 SV=4	Pkm	80.4	90	82.4	100.9	111.2	105.4	118.8	111	87.4	89.5	118.1	106.8	77.4	93.6	108.5	118.8	73289.1	82012	75090.8	91971.7	101410	96084.8	108259	101193	75747.4	77607.3	102414	92612.7	67091.9	81141.9	94087.3	103002
Q8BWJ3	Phosphorylase b kinase regulatory subunit alpha, liver isoform OS=Mus musculus GN=Phka2 PE=1 SV=1	Phka2	83.4	84.7	86.2	93.7	103.3	97.6	122.4	128.7	88.5	92	108.9	104.2	90.8	93.6	106.6	115.4	2427.6	2466	2508.4	2729.2	3007.2	2840.5	3563.5	3748	3182.1	3308	3916.1	3748.8	3266.5	3364.9	3835.4	4152.4
P62874	Guanine nucleotide-binding protein G(I)/G(S)/G(T) subunit beta-1 OS=Mus musculus GN=Gnb1 PE=1 SV=3	Gnb1	81.4	89.1	97.6	101.1	103.2	101.3	110.9	115.4	87.4	93	115.6	106.8	92.6	88.4	100.2	115.9	4947.3	5410.4	5929.9	6141.2	6267.8	6157	6734.9	7011.8	4744.1	5047.1	6272.2	5795.4	5025.3	4795.7	5434.9	6285.8
Q8VDC1	FYVE and coiled-coil domain-containing protein 1 OS=Mus musculus GN=Fyco1 PE=1 SV=1	Fyco1									88.8	94.4	113.4	109.5	92.9	92	91.7	117.3									134.6	142.9	171.7	165.9	140.6	139.3	138.9	177.7
P58058	NAD kinase OS=Mus musculus GN=Nadk PE=1 SV=2	Nadk	91.4	104.1	81.7	91.8	96.1	98.3	117.6	119	92.8	88.4	105.4	121.8	64.4	92.3	122.5	112.4	5092.8	5799.9	4553.3	5117.7	5354.6	5476.9	6550.8	6631.9	4856.1	4626.5	5518.3	6375.8	3372.6	4831	6413.3	5886.3
Q06335	Amyloid-like protein 2 OS=Mus musculus GN=Aplp2 PE=1 SV=4	Aplp2	98.6	92.1	200.8	145.7	69.5	71.4	67	55									174.1	162.6	354.7	257.3	122.8	126.2	118.3	97.1
Q99N80	Synaptotagmin-like protein 1 OS=Mus musculus GN=Sytl1 PE=1 SV=2	Sytl1	69.7	75.9	69.3	79	102.8	115.2	142.7	145.4	92	94.7	116	101	86	91.7	105.5	113	1759.1	1914.7	1749.1	1992.1	2592.4	2907.2	3598.9	3667.6	1054.5	1084.9	1329.3	1157	985	1050.6	1208.6	1295
P59268	Palmitoyltransferase ZDHHC9 OS=Mus musculus GN=Zdhhc9 PE=2 SV=1	Zdhhc9									85.5	90	111.2	97.8	97.5	95.5	107.2	115.3									268	282.1	348.8	306.7	305.6	299.4	336.2	361.5
Q00612	Glucose-6-phosphate 1-dehydrogenase X OS=Mus musculus GN=G6pdx PE=1 SV=3	G6pdx	72.4	80.7	77.3	95	115.1	111.7	126.9	120.9	86.9	92.7	118.6	109.6	80.7	96.3	105.3	110	33051.8	36833.7	35289.7	43366.9	52556.2	51008.7	57910.1	55182.4	29565.6	31535.4	40335.9	37263.3	27450.2	32744.4	35801.2	37418.4
O88811	Signal transducing adapter molecule 2 OS=Mus musculus GN=Stam2 PE=1 SV=1	Stam2	101.7	88.7	96.2	118.9	95.1	98	97.9	103.4	81.9	107.9	141.1	88.2	77.8	84.4	86.1	132.7	3904.9	3405	3691.4	4563.1	3651.6	3762.1	3758	3967	2843.1	3742.6	4895.8	3059.6	2697.7	2929.1	2985.9	4603.8
O55126	Protein NipSnap homolog 2 OS=Mus musculus GN=Gbas PE=1 SV=1	Gbas	119.3	103.4	131.2	110.1	74.8	83.6	83.4	94.2	86.5	88.4	95	107.6	92.4	86.7	123	120.4	460.5	399.3	506.5	424.9	288.9	322.8	322	363.5	1949.1	1991.8	2139.7	2425.4	2083	1953	2771.5	2712.4
Q5SRX1	TOM1-like protein 2 OS=Mus musculus GN=Tom1l2 PE=1 SV=1	Tom1l2	102.9	106.6	95.6	108.5	84.6	70.8	141.3	89.8	102.5	90.9	95.5	118.4	86.4	89.6	122.7	94	40.8	42.3	37.9	43	33.5	28	56	35.6	94.3	83.6	87.8	108.9	79.4	82.4	112.8	86.5
E9Q7M2	TSC22 domain family, member 2 OS=Mus musculus GN=Tsc22d2 PE=1 SV=1	Tsc22d2	84.3	83.6	78.8	77.3	101.7	106.8	133.2	134.4	88.9	94	123.3	96.7	75.4	92.1	114.8	114.9	287.2	284.6	268.2	263.1	346.2	363.5	453.6	457.5	120.2	127.1	166.8	130.9	102	124.6	155.3	155.4
Q61098	Interleukin-18 receptor 1 OS=Mus musculus GN=Il18r1 PE=1 SV=1	Il18r1	89.6	96.5	96.2	110.5	103.7	90.6	101.6	111.3	83.1	94.1	114.9	96.4	94.3	83.9	111.3	121.9	245.4	264.1	263.3	302.6	283.9	248.1	278.1	304.6	77.1	87.4	106.7	89.5	87.5	77.9	103.3	113.2
Q9DB73	NADH-cytochrome b5 reductase 1 OS=Mus musculus GN=Cyb5r1 PE=1 SV=1	Cyb5r1	102.8	83.7	99	84.4	97.6	104.4	109.5	118.6	81.9	87.4	110.5	99.9	85.3	88.9	113.2	132.8	700.8	570.8	674.8	575.3	665.2	711.3	746.4	808.3	501.7	535.4	676.6	611.9	522.1	544.7	693	813.2
P01897	H-2 class I histocompatibility antigen, L-D alpha chain OS=Mus musculus GN=H2-L PE=1 SV=2	H2-L	96.2	87.1	103.9	92.6	96.4	94	109.4	120.5	90.7	95.1	112.7	112.7	87.5	89.1	102.3	110	5179.2	4689.2	5596.1	4986.1	5192.4	5063.9	5894.2	6490.3	3089	3238.9	3840.5	3841	2982.1	3034.7	3485	3748.2
A6X942	SH2 domain-containing protein 4B OS=Mus musculus GN=Sh2d4b PE=2 SV=1	Sh2d4b	53.3	60.8	64.9	81.8	129.9	130	141.9	137.5									114.2	130.3	139	175.2	278.1	278.4	303.8	294.4
Q06649	SH3 domain-binding protein 2 OS=Mus musculus GN=Sh3bp2 PE=1 SV=1	Sh3bp2	73.6	80.8	79.5	85.1	108.3	110.9	134.1	127.7	95.4	83.8	98.4	119.6	83.8	97.7	116.3	104.9	1180	1295.7	1274.4	1364.9	1735.9	1777.4	2149.9	2047.3	1157.8	1017	1194.3	1451.2	1016.6	1184.9	1411.5	1272.9
A2RSY1	KAT8 regulatory NSL complex subunit 3 OS=Mus musculus GN=Kansl3 PE=1 SV=1	Kansl3	88.3	86.1	92.3	78.2	101.1	115.8	121.1	117.1	90.5	79.3	109.8	131.5	90.2	80.2	106.1	112.3	199.3	194.4	208.3	176.5	228.1	261.3	273.3	264.3	572.5	501.7	694.4	831.5	570	507.4	671.2	709.9
Q91X52	L-xylulose reductase OS=Mus musculus GN=Dcxr PE=1 SV=2	Dcxr	125.4	104	132.8	100.4	79.5	72.3	91.3	94.3	100.4	83.8	87	116.5	77.4	94.2	128.4	112.2	348.2	288.9	369	278.9	220.7	200.7	253.6	262	273.3	228.3	237	317.2	210.9	256.6	349.7	305.5
Q91VH2	Sorting nexin-9 OS=Mus musculus GN=Snx9 PE=1 SV=1	Snx9	90.5	91.3	118.5	109.8	92.4	96.4	99.3	101.9	89.1	103.8	119.5	109.8	82.5	90.4	96.6	108.2	3516.2	3545.3	4602.9	4266	3589.2	3744.1	3857.5	3960.6	2782.3	3242	3732.6	3429	2577.4	2821.4	3017.8	3377.3
O08983	Hermansky-Pudlak syndrome 1 protein homolog OS=Mus musculus GN=Hps1 PE=2 SV=2	Hps1	82.9	69.6	101.2	115	121.6	87.9	122.8	98.9	91.2	87.7	99.9	104	99.3	97.6	95.8	124.5	31.5	26.5	38.5	43.8	46.2	33.5	46.7	37.6	193.9	186.5	212.6	221.2	211.2	207.7	203.8	264.9
Q91YD9	Neural Wiskott-Aldrich syndrome protein OS=Mus musculus GN=Wasl PE=1 SV=1	Wasl									112.3	82.3	75.3	134.7	89.6	83.8	100.9	121									31.2	22.9	20.9	37.4	24.9	23.3	28	33.6
Q8R1V4	Transmembrane emp24 domain-containing protein 4 OS=Mus musculus GN=Tmed4 PE=1 SV=1	Tmed4	102.1	103	140.7	115.1	80.8	82.6	86.1	89.6	95.2	89.7	105.6	115.2	91.6	89.8	106.2	106.7	2802.4	2826.1	3862.2	3159.6	2217.8	2266.2	2362.4	2460.2	1232.2	1162.2	1367.4	1491.9	1186	1163.1	1374.9	1381.9
A2AIV8	Caspase recruitment domain-containing protein 9 OS=Mus musculus GN=Card9 PE=1 SV=1	Card9	86.3	91.7	89.5	103	103	99.6	107.8	119	83.6	95	122.8	100.5	85	92.4	101.8	119	6561.1	6968.6	6799.3	7830.4	7828	7568.7	8189.7	9043.6	7161	8135.1	10517.5	8605	7281.9	7916.1	8717.1	10192.4
O88673	Diacylglycerol kinase alpha OS=Mus musculus GN=Dgka PE=1 SV=2	Dgka	72.9	76	85.7	87.5	104.2	117.7	119	137	93.1	94.6	114.2	104.3	97.5	81.8	103.5	111	837.4	873.1	983.7	1004.9	1196.7	1351.9	1366.4	1573.6	553.6	562.4	679.4	620.2	580.1	486.6	615.6	660.1
Q7TNB8	Protein strawberry notch homolog 2 OS=Mus musculus GN=Sbno2 PE=1 SV=1	Sbno2	3.4	4.5	3.8	5.1	102	136.7	245.4	299.1	100.4	108.8	101.5	89.6	99.1	100.4	94	106.4	38.5	50.1	42.5	56.6	1142.2	1530.5	2747.8	3349.5	448.3	485.9	453.3	400.1	442.7	448.4	419.7	475.3
Q8VCG9	Regulatory factor X-associated protein OS=Mus musculus GN=Rfxap PE=2 SV=2	Rfxap									106	81.1	69.9	113.2	80.7	94.6	147.2	107.2									63.5	48.6	41.9	67.8	48.4	56.7	88.2	64.2
Q80XH1	KxDL motif-containing protein 1 OS=Mus musculus GN=Kxd1 PE=1 SV=1	Kxd1	98.2	103.5	124.6	109.1	86.4	87.2	97.6	93.3	110.8	70.7	78.6	143.8	86.2	94	133.4	82.5	247.7	261.1	314.3	275.2	217.9	220	246.1	235.3	339.4	216.6	240.6	440.3	264	287.8	408.7	252.8
Q91W89	Alpha-mannosidase 2C1 OS=Mus musculus GN=Man2c1 PE=1 SV=1	Man2c1	77.9	81.9	95.1	99.8	101.5	104.1	115.7	123.9	83.8	100.6	120.2	102.4	95.8	92.3	95.2	109.6	1350.4	1418.5	1648.2	1728.9	1759	1804.1	2005.7	2147.6	1758.3	2110.7	2522	2148.6	2008.8	1935.5	1997.7	2298.2
Q8BZZ3	NEDD4-like E3 ubiquitin-protein ligase WWP1 OS=Mus musculus GN=Wwp1 PE=1 SV=2	Wwp1	84.3	116.8	135.5	116.5	69.3	91.3	115.3	70.9	97.5	85.5	102.3	113.9	94.9	96.8	110.9	98.2	44.7	61.9	71.8	61.7	36.7	48.4	61.1	37.5	177.9	156	186.7	207.9	173.3	176.7	202.4	179.3
Q9Z280	Phospholipase D1 OS=Mus musculus GN=Pld1 PE=2 SV=1	Pld1	79	91.3	87.9	101.4	101.9	102	117.8	118.7	88	91.2	116.9	104.6	91.7	92.2	102.7	112.8	1828.4	2114.3	2034	2347.2	2358.9	2361	2725.7	2747.8	3286	3404.9	4364.6	3904.7	3423.4	3444	3834.7	4211.4
P10107	Annexin A1 OS=Mus musculus GN=Anxa1 PE=1 SV=2	Anxa1	79.4	89	82	104.5	106.9	106	115.7	116.5	94.9	81.2	109.3	111.2	87.2	92.9	114.3	109	102754	115113	105998	135178	138276	137081	149613	150716	113776	97331	131065	133397	104545	111444	137116	130653
Q8BGG7	Ubiquitin-associated and SH3 domain-containing protein B OS=Mus musculus GN=Ubash3b PE=1 SV=1	Ubash3b	86.2	87.4	90.1	103.7	108.1	102.8	108	113.8	87.9	90.4	116.2	107	86.5	88	110.2	113.8	218.5	221.5	228.2	262.6	273.8	260.5	273.5	288.2	595.1	611.8	786.5	724.6	585.5	595.6	746.2	770.6
Q9Z183	Protein-arginine deiminase type-4 OS=Mus musculus GN=Padi4 PE=2 SV=3	Padi4	79.1	89.3	82.5	109.1	109.4	107.6	115.9	107.2	81.7	88.5	124.2	104.3	92.5	89.3	106.1	113.3	23302.7	26305.5	24301.3	32161.6	32244.4	31698.2	34142.2	31589.7	22258.3	24119.2	33855.8	28411.1	25216.2	24341	28909.1	30877.9
Q9CQF9	Prenylcysteine oxidase OS=Mus musculus GN=Pcyox1 PE=1 SV=1	Pcyox1	91.7	95.2	122.8	114.1	90.7	95	93.7	96.9	89.2	94.4	111.7	112	90.3	89.2	104.6	108.7	3967.4	4118	5313.7	4935.4	3923.7	4111.4	4054.8	4192.3	4303.6	4556.7	5389	5405.1	4356	4303.1	5045.7	5244.8
Q9R016	Baculoviral IAP repeat-containing protein 1e OS=Mus musculus GN=Naip5 PE=1 SV=2	Naip5	109.2	78.8	90.9	98.2	110.4	76.3	99.6	136.5	91.2	96.4	98.8	109.5	81.4	90.6	110.8	121.3	53.4	38.6	44.5	48.1	54	37.4	48.8	66.8	71.4	75.6	77.5	85.8	63.8	71	86.8	95
Q3SXD3	HD domain-containing protein 2 OS=Mus musculus GN=Hddc2 PE=1 SV=1	Hddc2									101.9	91.7	99	103.2	79	94.9	122.8	107.5									135.6	122	131.7	137.2	105.1	126.3	163.4	143.1
Q3UMT1	Protein phosphatase 1 regulatory subunit 12C OS=Mus musculus GN=Ppp1r12c PE=1 SV=1	Ppp1r12c	88.5	95.6	84	96.6	96.6	99.9	124	114.7	99.9	77.5	94	125.1	78.7	97.4	122.9	104.4	4611.9	4985.1	4381.6	5034.9	5038.9	5209.3	6466.9	5979.7	5915.1	4590.5	5567.4	7405.2	4659	5765.9	7278.3	6178.8
Q9CRC0	Vitamin K epoxide reductase complex subunit 1 OS=Mus musculus GN=Vkorc1 PE=1 SV=1	Vkorc1									94	96.3	111.3	108.2	94.2	84.7	99.9	111.4									190.1	194.7	225.1	218.8	190.5	171.2	201.9	225.3
Q8K124	Pleckstrin homology domain-containing family O member 2 OS=Mus musculus GN=Plekho2 PE=1 SV=1	Plekho2	84.3	92	85.6	94	100.8	101.5	124.3	117.4	101.6	75	83.6	131.9	79	101	128.1	99.9	8189.6	8941.9	8317.7	9135.9	9794.4	9858.2	12080	11401.2	8727.9	6437.1	7176.5	11325.1	6781.9	8670.4	11002	8579.2
P28867	Protein kinase C delta type OS=Mus musculus GN=Prkcd PE=1 SV=3	Prkcd	82.8	89.7	93.6	108.3	107.1	105.5	108.8	104.4	85.4	93.6	121.8	107.3	83.5	90	104.8	113.6	19170.5	20768.7	21681.9	25078.4	24806.6	24433.4	25192.9	24178.4	18608.7	20396.4	26527.9	23382.3	18200.2	19606.7	22825.2	24741.2
Q9QZS3	Protein numb homolog OS=Mus musculus GN=Numb PE=1 SV=1	Numb	93.3	99.2	89.5	102.8	99.5	96.7	113	105.9	92.1	83.6	102.3	124	75.4	95.8	119.9	106.9	4969.3	5284.4	4766.6	5474.3	5301.3	5150.1	6019.8	5641.6	4409	4000.6	4896	5935	3610.2	4588.4	5740.7	5116.9
Q9CQK7	RWD domain-containing protein 1 OS=Mus musculus GN=Rwdd1 PE=1 SV=1	Rwdd1	75.8	78	81.9	87.2	99.4	110.2	126.4	141.1	95.5	98.1	108.8	102.7	79.7	98.1	104.6	112.3	818	841.1	882.9	939.9	1072.5	1188.9	1363.2	1521.4	1290.1	1324.1	1469.5	1387.2	1076.7	1325	1412.9	1516.8
Q6P9S7	Polypeptide N-acetylgalactosaminyltransferase 10 OS=Mus musculus GN=Galnt10 PE=2 SV=1	Galnt10	71.7	67.7	76.4	70	115	99.1	144.6	155.4	90.3	86.7	100.3	128.8	109.5	86.5	99.5	98.4	29.8	28.1	31.7	29.1	47.7	41.1	60	64.5	159.6	153.3	177.2	227.6	193.5	153	175.9	173.9
F8VPN4	Amylo-1,6-glucosidase, 4-alpha-glucanotransferase OS=Mus musculus GN=Agl PE=1 SV=1	Agl	82.5	90.2	91.3	110.2	104.5	101.8	109.3	110.1	81.8	99.3	121.3	102	84.2	94.1	101.8	115.5	12529.2	13703.7	13872.6	16740.6	15875.5	15454.5	16594.6	16721.1	12277.6	14904	18203.4	15310.3	12639.9	14116.5	15270.9	17325.6
Q9JKM7	Ras-related protein Rab-37 OS=Mus musculus GN=Rab37 PE=1 SV=2	Rab37	93.6	90.7	101.6	108.4	99.7	96.5	103.9	105.6	82.9	96.3	132.7	101.6	91.6	86	98.6	110.3	925.6	897.7	1005	1072.8	986	955.1	1027.4	1045	526.5	611.2	842.3	644.9	581.3	546	625.8	700.3
G3X9X1	Kelch repeat and BTB (POZ) domain-containing 2 OS=Mus musculus GN=Kbtbd2 PE=1 SV=1	Kbtbd2	78.2	86	87.8	96.5	95.3	116.4	126.4	113.5	82.1	96.9	141.3	102.2	89.7	91.3	87.2	109.2	378.4	415.9	424.7	466.6	460.9	562.8	611.2	549	78.4	92.5	134.9	97.6	85.6	87.1	83.2	104.3
P53612	Geranylgeranyl transferase type-2 subunit beta OS=Mus musculus GN=Rabggtb PE=1 SV=2	Rabggtb	66.9	73.9	86.4	78.6	99.2	103.5	128.7	162.8	92.9	96.7	105.8	107	91.4	106.4	101.6	98.2	81.4	89.8	105.1	95.5	120.6	125.9	156.5	198	472.1	491.3	537.4	543.6	464.6	540.4	516.3	499.1
Q9R0X4	Acyl-coenzyme A thioesterase 9, mitochondrial OS=Mus musculus GN=Acot9 PE=1 SV=1	Acot9	91.8	91.3	127.6	114	88.8	94.8	91	100.7	91.5	93.5	109.5	111.2	96	88.1	102.7	107.6	4294.5	4271.4	5965.8	5328.8	4151	4433	4253.1	4709.2	3997.2	4083	4784.5	4857.9	4192.5	3849.4	4485.4	4698.7
O88844	Isocitrate dehydrogenase [NADP] cytoplasmic OS=Mus musculus GN=Idh1 PE=1 SV=2	Idh1	82.3	91.5	92.4	102.8	107	103	111.7	109.2	85.3	93.2	115.7	108.8	80.1	95.5	106.5	114.8	24057.8	26767.2	27018.3	30055.6	31291.2	30127.1	32666.3	31930.6	20813.4	22733.4	28219.9	26547.3	19535.1	23293.6	25980.7	28000.8
O89084	cAMP-specific 3',5'-cyclic phosphodiesterase 4A OS=Mus musculus GN=Pde4a PE=1 SV=2	Pde4a	69.9	96.1	90.1	105.8	90.5	112.9	116.9	117.7									119.7	164.5	154.2	181	155	193.2	200.1	201.4
Q8VCI0	Phospholipase B-like 1 OS=Mus musculus GN=Plbd1 PE=1 SV=1	Plbd1	90.4	95.4	96	111.7	97.6	94.8	109	105	94.7	68.6	84.7	132.8	92.7	104.2	129.3	93	14240.7	15022.4	15118.5	17582	15365.8	14922.4	17168.9	16535.2	13862.9	10048.9	12396	19441	13564.4	15259.4	18933.3	13607.7
Q711T7	Glutamine-dependent NAD(+) synthetase OS=Mus musculus GN=Nadsyn1 PE=1 SV=1	Nadsyn1									83.1	84.4	110.3	101.9	92.8	109.4	106.3	111.8									24.7	25.1	32.8	30.3	27.6	32.5	31.6	33.3
P70343	Caspase-4 OS=Mus musculus GN=Casp4 PE=1 SV=2	Casp4	80.2	75.8	97.8	92.5	107.6	106.8	117.3	122.1									268	253.3	327	309	359.6	356.9	392	407.9
Q60575	Kinesin-like protein KIF1B OS=Mus musculus GN=Kif1b PE=1 SV=2	Kif1b	83.4	87.5	90	103.4	104.1	99.1	118	114.5	86.7	93.7	119.1	102.5	91	93	98.5	115.6	2854.8	2993.9	3081.1	3539.7	3561.8	3392.1	4037.7	3920.6	4528.6	4898	6223.4	5358.1	4758	4858	5145.6	6039.3
Q9CZX7	Type 2 phosphatidylinositol 4,5-bisphosphate 4-phosphatase OS=Mus musculus GN=Tmem55a PE=1 SV=1	Tmem55a	119.5	139.7	133.8	121.1	79.8	62.3	75.7	68.1	94	74.2	78.9	139	85.2	78.6	129.6	120.5	357.4	418	400.4	362.2	238.8	186.5	226.5	203.7	985.5	777.8	827.6	1457.5	893.8	824.3	1359.8	1264.3
Q9D3J5	Ankyrin repeat domain-containing protein 22 OS=Mus musculus GN=Ankrd22 PE=2 SV=1	Ankrd22	104	98.7	103.4	128.5	82.3	90	105.1	88	97.3	76.2	98.8	112.1	82.6	107.5	130.2	95.4	168.9	160.2	167.8	208.6	133.7	146.2	170.7	143	488.5	382.4	495.8	562.5	414.5	539.5	653.3	478.9
Q7TMQ7	WD repeat-containing protein 91 OS=Mus musculus GN=Wdr91 PE=1 SV=1	Wdr91	92.6	86.9	127.9	105.5	84.1	95.3	108.2	99.4	95.2	91.3	99.7	115.9	100.7	91.5	103.7	102	1441.9	1352.2	1991	1641.4	1309.3	1483.3	1684.6	1547.3	2631	2522.6	2755	3202	2781.2	2527.9	2866	2819.5
Q9CQX6	MCG141091, isoform CRA_a OS=Mus musculus GN=Gm16286 PE=1 SV=1	Gm16286	67.1	75.2	92.1	74.5	96.4	96.3	141.9	156.5	102.7	97.5	86.5	107.5	92.5	99.7	105.3	108.3	64.8	72.6	88.9	72	93.1	93	137	151.1	330.4	313.9	278.3	346.1	297.9	320.9	338.7	348.5
P43352	DNA repair protein RAD52 homolog OS=Mus musculus GN=Rad52 PE=2 SV=1	Rad52									103.3	89.2	91.8	123.6	76.1	101	126.5	88.6									105.1	90.7	93.3	125.8	77.4	102.7	128.6	90.2
Q8VCS3	Glycosaminoglycan xylosylkinase OS=Mus musculus GN=Fam20b PE=1 SV=1	Fam20b	91.8	93	108.8	96	90.9	91.4	103.3	124.8	94.7	96.5	112.8	104.8	94.4	85.7	102.5	108.5	738.3	747.9	875.2	771.8	731	735.2	831.2	1003.9	1370.8	1396.5	1631.8	1516	1366.1	1240	1483.6	1569.6
Q9D8S3	ADP-ribosylation factor GTPase-activating protein 3 OS=Mus musculus GN=Arfgap3 PE=1 SV=2	Arfgap3	86.6	87.7	106.1	92.7	91.6	91.8	124.1	119.5	100.6	90.9	97.9	109.2	88.5	99.5	105.5	107.9	408.6	414.2	501	437.6	432.4	433.2	585.8	563.9	1412.2	1276.6	1375.3	1534	1243.2	1396.7	1481	1515.8
P24527	Leukotriene A-4 hydrolase OS=Mus musculus GN=Lta4h PE=1 SV=4	Lta4h	82.3	90.9	90.2	106.1	104.8	103.1	112.3	110.3	81.3	96.6	123.7	102.6	87.4	92.6	102.7	113.3	43312	47810.8	47442.3	55843.6	55111.5	54253.2	59076.4	58031.3	40917.9	48624.3	62281.5	51665.8	43999.7	46607.4	51723.3	57052.6
Q5KU39	Vacuolar protein sorting-associated protein 41 homolog OS=Mus musculus GN=Vps41 PE=1 SV=1	Vps41	91.7	92.6	113.5	106	99.2	98.5	99	99.5	80.8	92.4	122.8	109.5	94.6	87.2	100.8	112.1	2039.5	2059.9	2525.4	2358.1	2207.7	2191.5	2202	2214.7	1154.3	1320.1	1754.7	1564.7	1352.2	1245.8	1439.9	1601.4
Q80ZJ7	Sorting nexin-32 OS=Mus musculus GN=Snx32 PE=2 SV=1	Snx32									95.2	93.7	103.5	110.2	86.1	94.5	105.3	111.4									163.1	160.5	177.2	188.8	147.5	161.8	180.3	190.8
Q8R001	Microtubule-associated protein RP/EB family member 2 OS=Mus musculus GN=Mapre2 PE=1 SV=1	Mapre2	97.5	99.7	103.1	112	89.7	93.8	103.4	100.8	86.1	94.1	121.2	101.2	84.9	93	104.5	115.1	4171	4264.6	4410.3	4792.4	3838	4012.9	4421.1	4310.4	4499.4	4913	6328	5286.8	4433.1	4856.9	5456.8	6011.6
Q810U5	Coiled-coil domain-containing protein 50 OS=Mus musculus GN=Ccdc50 PE=1 SV=1	Ccdc50	46.1	42.9	49.3	23.8	92	111	207.8	227.2	118	78.5	90.7	125.8	79.9	97.3	112.5	97.3	307.5	286	328.8	158.7	613.8	740.9	1386.6	1515.9	489.3	325.6	376.1	521.7	331.2	403.5	466.5	403.3
P31786	Acyl-CoA-binding protein OS=Mus musculus GN=Dbi PE=1 SV=2	Dbi	176.9	110.4	117.4	113.4	59	64.7	74.6	83.5	94.6	50.8	55.6	140.6	68.2	115.6	170.8	103.8	330.7	206.4	219.4	212	110.3	120.9	139.4	156.1	532.6	285.9	312.8	791.3	383.6	650.5	961.4	584.4
Q8BJA3	Homeobox-containing protein 1 OS=Mus musculus GN=Hmbox1 PE=1 SV=1	Hmbox1	105.5	115.3	126.8	117.8	73.5	76.8	99.8	84.4									65	71	78.1	72.5	45.3	47.3	61.5	52
Q4FZE8	Major urinary protein 1 OS=Mus musculus GN=Mup1 PE=1 SV=1	Mup1	77	61.9	89.7	73.4	136.1	108.1	175.6	78.1	92.9	90.2	115.6	111.5	88.6	86.8	120.1	94.3	523.7	420.8	610	499.4	925.8	735.3	1194.5	531.1	148.9	144.4	185.2	178.7	142	139	192.4	151.1
Q8K031	StAR-related lipid transfer protein 8 OS=Mus musculus GN=Stard8 PE=1 SV=2	Stard8									102.7	87.9	108.4	110.9	89.4	89.8	102.5	108.4									382.7	327.8	404	413.4	333.3	334.9	382.2	404.1
A4FUP9	Glycosyltransferase 1 domain-containing protein 1 OS=Mus musculus GN=Glt1d1 PE=2 SV=2	Glt1d1									90	101.2	125.2	95.7	86.9	91.8	103	106.2									73	82.2	101.7	77.7	70.5	74.5	83.6	86.2
Q571E4	N-acetylgalactosamine-6-sulfatase OS=Mus musculus GN=Galns PE=1 SV=2	Galns	93.3	98.3	101.4	111.4	92	91.7	103.1	108.8	95.7	71.1	82.8	134.9	94.9	102.5	125.8	92.3	6690.5	7054.7	7275.6	7990	6598.1	6581.9	7399	7802	5540.9	4117.7	4795.4	7814.1	5494.3	5936	7284.3	5347.9
Q810Q5	Normal mucosa of esophagus-specific gene 1 protein OS=Mus musculus GN=Nmes1 PE=1 SV=1	Nmes1									85.6	80.1	55.2	121.6	87.2	113.7	144.2	112.4									152.5	142.8	98.5	216.8	155.4	202.8	257.1	200.4
Q9D2V7	Coronin-7 OS=Mus musculus GN=Coro7 PE=1 SV=2	Coro7	91.3	97	94.7	107.2	94.4	97.9	109.6	107.9	88	92.5	119.3	104.6	86.4	91.4	107	110.7	20085.3	21335.8	20842.7	23582.2	20777.9	21533.3	24108.1	23744.5	18578.8	19533.8	25192.2	22076.9	18226.9	19291.6	22596.3	23369.1
Q9JLN9	Serine/threonine-protein kinase mTOR OS=Mus musculus GN=Mtor PE=1 SV=2	Mtor	93.8	91.4	109	101	97.1	99.9	100.2	107.6	86.9	92.8	117.7	112.9	88.1	88.7	102.3	110.6	1612.6	1571.8	1875.2	1736.3	1670.6	1717.9	1722.9	1850.6	2123.2	2268	2876.5	2760.2	2153.6	2167.6	2501.6	2702.9
Q9DC16	Endoplasmic reticulum-Golgi intermediate compartment protein 1 OS=Mus musculus GN=Ergic1 PE=1 SV=1	Ergic1	104.8	103.7	160.9	110.1	70.6	68.5	84.2	97.3	111.4	131.8	87.6	125.4	84	64.7	103.5	91.5	385.4	381.2	591.9	404.8	259.5	251.9	309.7	357.9	133.3	157.7	104.8	150.1	100.5	77.4	123.8	109.5
Q3UZ09	Complement C1r subcomponent-like protein OS=Mus musculus GN=C1rl PE=1 SV=1	C1rl	78.1	92.9	86.3	96.6	92.8	108.8	115.2	129.4	93.2	87.8	98.1	105.6	94	89.5	120.1	111.6	502.5	597.8	555.6	621.6	597	700.3	741.2	832.8	195.7	184.3	205.9	221.7	197.3	187.8	252.1	234.2
Q9CQE6	Histone chaperone ASF1A OS=Mus musculus GN=Asf1a PE=1 SV=1	Asf1a	43.1	49.7	53.2	46.1	135.6	132	159.5	180.9									29.6	34.1	36.5	31.7	93	90.5	109.4	124.1
B2RXV4	Feline leukemia virus subgroup C receptor-related protein 1 OS=Mus musculus GN=Flvcr1 PE=2 SV=1	Flvcr1	84.1	84.5	72.4	67.7	101.4	98.4	134.6	156.8	102.8	80.3	102.9	121.1	77.4	88.9	128.8	97.8	375.2	376.8	322.8	302	452.3	439	600.3	699.5	367.1	286.8	367.5	432.5	276.4	317.5	460	349.4
Q6P5F7	Protein tweety homolog 3 OS=Mus musculus GN=Ttyh3 PE=1 SV=1	Ttyh3	95.6	92.8	104.2	101	109.4	92.6	99.8	104.7	86.4	93.2	112.7	127	87.7	79.9	94.8	118.4	380.6	369.2	414.8	402	435.4	368.4	397.1	416.6	173.5	187.2	226.3	255.1	176.1	160.4	190.5	237.9
E9PUS4	Zinc finger protein 944 OS=Mus musculus GN=Zfp944 PE=3 SV=1	Zfp944	77.5	83.1	69.1	71.8	88.6	94.6	148.5	166.7									67.3	72.1	60	62.3	76.9	82.1	128.9	144.6
O88746	Target of Myb protein 1 OS=Mus musculus GN=Tom1 PE=1 SV=1	Tom1	95.6	97.5	94.6	102.4	96	93.1	112.1	108.8	90.1	90	115.2	107.8	80.9	95.3	105.7	114.9	5458.9	5570	5401.1	5846.5	5483	5315.1	6402.6	6212.7	5563.1	5556.2	7114	6654.4	4993.2	5884.1	6527.3	7090.7
Q9Z2G6	Protein sel-1 homolog 1 OS=Mus musculus GN=Sel1l PE=1 SV=2	Sel1l	92.9	93.9	105.5	95.9	90.3	97.2	107.1	117.1	95.2	95.1	106.2	111	87.6	87.3	106.6	111.1	1093.2	1104.6	1241.6	1128.7	1063	1144.1	1259.6	1378.2	1713	1712	1912.4	1998	1576.3	1571.2	1919.1	1999.6
Q9QXS1	Plectin OS=Mus musculus GN=Plec PE=1 SV=3	Plec	86.3	90.8	93.1	103.7	100	100.4	111.8	113.8	88.5	93.2	120.7	105.6	87.1	93.3	101.8	109.9	87060	91588.7	93855.7	104598	100868	101266	112777	114722	78809.9	83016.1	107487	94073	77546	83113.4	90703.8	97854.5
Q8VC42	Uncharacterized protein C18orf8 homolog OS=Mus musculus GN=Mic1 PE=2 SV=1	Mic1	97.4	97.5	94.3	100.6	96	94.6	111.5	108.1	91.2	84.3	101.3	125.1	81.1	95.9	113.7	107.4	1368.7	1370.2	1325.2	1413.1	1349.2	1329.8	1567.1	1518.7	723	668.5	803.1	991.4	642.6	760.5	901.7	851.4
Q62074	Protein kinase C iota type OS=Mus musculus GN=Prkci PE=1 SV=3	Prkci	71	77.7	86.8	79.8	105.5	97.9	136.8	144.5	83.6	109.4	121.3	97.9	93.4	95.2	96.6	102.6	109.4	119.7	133.6	122.9	162.6	150.9	210.7	222.6	80.6	105.5	116.9	94.3	90	91.8	93.2	98.9
Q8BL86	Metallo-beta-lactamase domain-containing protein 2 OS=Mus musculus GN=Mblac2 PE=1 SV=2	Mblac2	88.7	83.5	127.4	109.7	84.7	113.5	92.3	100.2	90.6	91.2	114.6	109.5	100.6	83.7	103.5	106.3	89.8	84.6	129.1	111.1	85.8	115	93.5	101.5	616.7	621.3	780.5	745.6	684.6	569.5	705	723.5
Q9CR56	NF-kappa-B inhibitor-interacting Ras-like protein 2 OS=Mus musculus GN=Nkiras2 PE=1 SV=1	Nkiras2	95.2	103.6	103.7	114.9	86.8	93.1	97.4	105.4	90.6	92	111	108.9	87.1	91.8	108.7	109.9	849.2	924.1	925.1	1024.7	774.4	830.4	868.9	940.7	1547.7	1572.6	1896.6	1861.1	1488.5	1569.7	1858.3	1878.2
P30678	Guanine nucleotide-binding protein subunit alpha-15 OS=Mus musculus GN=Gna15 PE=2 SV=1	Gna15	46.1	51.5	49.5	56.2	136.9	125	144.6	190.3	93.7	95.8	114.4	100.5	93.4	89.4	104	108.7	453.6	507.2	488	553.2	1348.1	1231.1	1424.1	1874.3	1224.2	1251.3	1494.6	1312.4	1219.6	1167.8	1358.5	1419.6
Q8BGD4	Solute carrier organic anion transporter family member 4C1 OS=Mus musculus GN=Slco4c1 PE=1 SV=1	Slco4c1	72	73.2	63.8	75.6	123.6	110.9	132	148.9	78.1	90.6	124.8	97.3	93.1	90	99.7	126.4	384.9	391.4	341.2	403.9	660.5	592.7	705.3	795.7	976.9	1134.4	1561.7	1218.2	1164.9	1126.5	1247.3	1582.1
O88851	Putative hydrolase RBBP9 OS=Mus musculus GN=Rbbp9 PE=1 SV=2	Rbbp9	90.3	94.8	105.3	102.8	93.4	103.4	103.2	106.8	92.1	89.8	113.1	111.2	88.4	87.7	105.7	112	341.8	358.7	398.3	388.8	353.5	391	390.4	404.1	226.9	221.3	278.8	274.1	217.9	216.1	260.4	276
Q8VCW4	Protein unc-93 homolog B1 OS=Mus musculus GN=Unc93b1 PE=1 SV=2	Unc93b1	112.8	105.9	134.8	122.5	98	70.9	79.9	75.3	98.3	79.8	107.6	143.4	78.4	86.2	113.3	93	77.6	72.8	92.7	84.2	67.4	48.8	54.9	51.8	469.8	381.4	514.2	685.3	374.8	412.1	541.7	444.4
Q3UYH7	Beta-adrenergic receptor kinase 2 OS=Mus musculus GN=Adrbk2 PE=1 SV=2	Adrbk2									95.8	105.1	111.2	90.7	74.1	93.3	110.1	119.6									266.4	292.5	309.4	252.4	206.2	259.4	306.2	332.8
O35678	Monoglyceride lipase OS=Mus musculus GN=Mgll PE=1 SV=1	Mgll	84.4	96	140.4	124.7	83.4	88.9	105.6	76.5	89.7	89	111.7	112.4	97.2	103.7	101.2	95	734.3	835.5	1221.8	1084.9	725.5	773.1	919.1	665.8	1320.2	1310.6	1645.2	1655.2	1431.3	1527	1490	1398.5
D3Z286	Transmembrane protein with metallophosphoesterase domain OS=Mus musculus GN=Tmppe PE=1 SV=2	Tmppe									95.9	95.8	103.1	120.1	99.8	78.9	105	101.4									118.3	118.1	127.1	148.1	123	97.2	129.5	125
Q9ER63	Tumor necrosis factor receptor superfamily member 23 OS=Mus musculus GN=Tnfrsf23 PE=2 SV=2	Tnfrsf23	85	75.4	72	79.8	124.1	102.2	106	155.5	84.4	70.8	83.1	103.7	111.5	76.6	115.9	154	48.8	43.3	41.4	45.8	71.2	58.6	60.9	89.3	112.4	94.4	110.6	138.1	148.5	102.1	154.4	205.2
O70348	Decapping and exoribonuclease protein OS=Mus musculus GN=Dxo PE=1 SV=2	Dxo	126.4	102.1	137.7	149.1	72.1	53.6	84.5	74.4	111.5	78.2	91.4	107	96.6	99	102.2	114	98	79.1	106.7	115.6	55.9	41.5	65.5	57.7	36.8	25.8	30.2	35.3	31.9	32.7	33.7	37.6
Q91WG5	5'-AMP-activated protein kinase subunit gamma-2 OS=Mus musculus GN=Prkag2 PE=1 SV=2	Prkag2	79.5	84.6	87.1	95.1	93	111.6	140	109.1									33	35.1	36.1	39.4	38.6	46.3	58	45.2
Q3TRM8	Hexokinase-3 OS=Mus musculus GN=Hk3 PE=1 SV=2	Hk3	78.6	87.4	88.2	105.2	109.9	108.4	111.2	111	81.8	98	122.2	103.4	84.2	92.5	103.3	114.5	23955.7	26620.6	26851.1	32058.4	33482	33024.7	33865.3	33819.2	22334.2	26745.4	33333.7	28222.9	22983.9	25227.1	28198.9	31251.5
A2RSJ4	UHRF1-binding protein 1-like OS=Mus musculus GN=Uhrf1bp1l PE=1 SV=2	Uhrf1bp1l	81.3	90.4	81.5	93.3	97.3	100.1	131.8	124.2	101.1	74.8	83.8	125.1	87.2	104.2	127.3	96.5	1751.5	1948.6	1757.5	2011.2	2097.3	2157.7	2839.8	2677.4	2107.4	1558.5	1746.8	2607.2	1817.1	2171.7	2653.3	2010.6
Q9D9I4	TBC1 domain family member 20 OS=Mus musculus GN=Tbc1d20 PE=1 SV=1	Tbc1d20									92.8	91.1	99.7	110.7	89.3	97.3	104.1	115.1									218.2	214.2	234.5	260.2	209.9	228.7	244.7	270.6
Q8BWG8	Beta-arrestin-1 OS=Mus musculus GN=Arrb1 PE=1 SV=1	Arrb1	78.4	88.6	91.6	101	107.7	105.8	120	106.9	86.2	94	119.9	109.3	82.2	97.9	101.4	109.1	3511.8	3968.3	4101	4521.3	4821.2	4735.8	5371.8	4787.8	5186.3	5652.3	7211.8	6570.5	4946	5886.5	6098.9	6558.5
O88856	Protein-tyrosine sulfotransferase 2 OS=Mus musculus GN=Tpst2 PE=1 SV=1	Tpst2	80.6	87	79.3	84.2	104.3	108.9	118	137.7	91.8	89.3	110.1	108.1	83.1	90.1	110.4	117	527.1	569	518.6	550.5	682.6	712.4	772	901	504.8	491.5	605.9	594.5	457.4	495.6	607.5	643.8
Q9D2R0	Acetoacetyl-CoA synthetase OS=Mus musculus GN=Aacs PE=1 SV=1	Aacs	83.9	85.8	91.9	103.9	102.3	99.3	110.7	122.2	88.2	96	111.6	105.6	93.6	92	101.2	111.8	3098	3168.1	3394.5	3835.7	3776.4	3666.1	4086.1	4513.1	1961.5	2133.8	2482.5	2348.8	2080.9	2045.7	2249.7	2485.4
P39429	TNF receptor-associated factor 2 OS=Mus musculus GN=Traf2 PE=1 SV=1	Traf2	82.8	84.6	85.7	89.3	91.8	102.9	121.9	141	91.1	97	111.5	96.1	97.4	88.2	97.7	120.9	439.7	449	455.2	474.2	487.7	546.2	647.4	748.7	1260.8	1342.4	1542.1	1330.3	1347.9	1219.9	1352.1	1672.9
Q60592	Microtubule-associated serine/threonine-protein kinase 2 OS=Mus musculus GN=Mast2 PE=1 SV=1	Mast2									82.4	101.7	114.5	103.4	105.1	81.3	84.8	126.7									25.6	31.6	35.6	32.1	32.6	25.2	26.3	39.3
Q99MN9	Propionyl-CoA carboxylase beta chain, mitochondrial OS=Mus musculus GN=Pccb PE=1 SV=2	Pccb	81.8	79.7	129.7	103.5	94.7	92.3	99.8	118.5	86.6	94.8	101.5	112.9	116.4	91.3	97.8	98.7	2469.2	2406.9	3918.4	3127.2	2859.6	2788.3	3013.5	3578.6	3027.1	3316.3	3548.9	3946.6	4071.2	3192.2	3420.2	3450
Q8BUB4	WD repeat and FYVE domain-containing protein 2 OS=Mus musculus GN=Wdfy2 PE=1 SV=2	Wdfy2	99.1	101.4	111.5	116	89.4	87.7	91.1	103.9	81.1	101.1	123	94.1	92.1	88.9	95.1	124.7	473.1	484	532.1	553.6	426.9	418.7	434.8	495.9	619.1	772.1	939.3	718.8	703.3	679.2	726.1	952.6
P45700	Mannosyl-oligosaccharide 1,2-alpha-mannosidase IA OS=Mus musculus GN=Man1a1 PE=1 SV=1	Man1a1	84.2	83.5	128.8	84.8	89.9	98.3	106.9	123.6	104.2	91.7	93.3	113.9	98.9	89.8	107.4	100.8	429.7	426.2	657	432.4	458.4	501.3	545.5	630.4	758	667.4	679.1	828.6	719.3	653.3	781	733.2
Q8VCR7	Protein ABHD14B OS=Mus musculus GN=Abhd14b PE=1 SV=1	Abhd14b	100.6	75.2	101.5	89	91.4	101.9	122.7	117.7									162.1	121.1	163.5	143.4	147.3	164.2	197.7	189.7
P04202	Transforming growth factor beta-1 OS=Mus musculus GN=Tgfb1 PE=1 SV=1	Tgfb1	95.7	94.6	116.8	110.8	88.9	91.5	96.5	105.1	98.4	80.5	96.5	118.5	99.3	92.1	109.6	105.2	1550.9	1532.9	1892.4	1795.4	1440.6	1482.1	1562.5	1701.7	735.5	601.7	721.6	886.1	742.3	688.4	819.6	786.7
O70166	Stathmin-3 OS=Mus musculus GN=Stmn3 PE=1 SV=1	Stmn3	85.9	94.9	108.7	119.2	101.6	99.4	97.8	92.4	85.9	99.7	121.1	120.2	74.7	95.1	93.1	110.2	179.8	198.5	227.5	249.5	212.6	208	204.6	193.3	450.8	523.1	635.6	631.2	392.3	499.1	488.8	578.6
Q9ERR7	Selenoprotein F OS=Mus musculus GN=Selenof PE=1 SV=3	Selenof	163.2	123.3	127.9	109.5	66.6	64.1	63.5	81.9	88.1	70.8	69.4	115.8	71.3	78.7	137.9	168.1	1668.1	1260.8	1307.6	1119.3	681.3	655.7	649.1	837.6	1025.2	822.8	806.8	1346.4	829.4	914.8	1603.8	1954.9
Q8BM88	Cathepsin O OS=Mus musculus GN=Ctso PE=2 SV=1	Ctso									93.7	90.2	109.2	136.1	92.5	90.6	118.5	69.2									29.4	28.3	34.3	42.7	29.1	28.5	37.2	21.7
Q9Z0L8	Gamma-glutamyl hydrolase OS=Mus musculus GN=Ggh PE=1 SV=2	Ggh	78.1	86.9	95.4	103.1	106.6	104.3	114.9	110.6	92.3	75.9	94.6	133.2	97	99.8	116.6	90.6	1967.9	2187.9	2402.8	2596	2684.8	2627.5	2894.7	2785.3	1645.4	1352.5	1686.2	2373	1728	1778.3	2077.5	1614.6
Q8BJF9	Charged multivesicular body protein 2b OS=Mus musculus GN=Chmp2b PE=1 SV=1	Chmp2b	107.5	110.2	117.3	113.1	85.9	81.5	95.6	88.8	92.9	80.8	98.2	118.8	84.6	97.5	115.6	111.6	3087.8	3164.3	3368.4	3247.4	2467.1	2340.7	2745.1	2549.3	1645.3	1431.8	1740.2	2104.5	1498	1727.9	2048	1976.3
Q00609	T-lymphocyte activation antigen CD80 OS=Mus musculus GN=Cd80 PE=1 SV=1	Cd80	107.7	111.4	137.8	131.7	67.6	81.1	76.4	86.4									47.2	48.9	60.4	57.8	29.7	35.6	33.5	37.9
Q9EPL4	Methyltransferase-like protein 9 OS=Mus musculus GN=Mettl9 PE=1 SV=1	Mettl9	95.2	83.5	84.7	104.6	103.3	104.1	108.7	116	80.9	88	103.7	102.6	91.4	93.5	119.8	120.1	786.8	690.4	699.9	864.8	854.3	860.4	899	959	303.7	330.5	389.3	385.2	343.1	351.1	449.9	451.1
Q99JW2	Aminoacylase-1 OS=Mus musculus GN=Acy1 PE=1 SV=1	Acy1	92.8	91.9	99	94.3	87.8	100.1	117.2	117	93.9	99.5	103.6	108.8	77.5	96.4	111.2	109.1	1711.5	1694	1825.9	1738.1	1618.5	1845.5	2161.1	2158.3	939.6	996	1037	1089.4	775.9	965	1113.5	1092.1
Q8CIV8	Tubulin-specific chaperone E OS=Mus musculus GN=Tbce PE=1 SV=1	Tbce	84.7	91.9	96.4	102	97.5	96.9	116	114.7	96.3	91.3	107.1	106.3	85.1	97.9	105.5	110.5	2134.7	2317	2431.1	2571.1	2457.5	2441.9	2925.7	2891.1	1650.5	1564.6	1836.4	1823.3	1459.1	1678.3	1809.7	1894.7
Q9DB90	Protein SMG9 OS=Mus musculus GN=Smg9 PE=1 SV=1	Smg9	88.1	87.6	85.2	91.7	89.8	106.2	116.7	134.7	99.5	93.9	90.8	118.9	77.2	94.5	115.1	110.1	347.2	345.2	335.5	361.3	353.9	418.2	459.8	530.8	379.5	358.2	346.2	453.5	294.4	360.3	438.9	420
Q9D7J6	Deoxyribonuclease-1-like 1 OS=Mus musculus GN=Dnase1l1 PE=2 SV=3	Dnase1l1	80.7	89.4	110.1	100.3	106	86.9	117.6	109	95	83.7	99.7	105.1	105.2	95.1	101.8	114.5	103	114.1	140.5	128.1	135.4	110.9	150.1	139.1	131.2	115.5	137.7	145.1	145.2	131.2	140.5	158.1
P51863	V-type proton ATPase subunit d 1 OS=Mus musculus GN=Atp6v0d1 PE=1 SV=2	Atp6v0d1	130	77.8	113.7	100.2	90.3	95.7	102.1	90.2	84	88.9	104	115.4	79.5	92.8	116.7	118.7	2849.7	1705.8	2491.6	2195.6	1978.7	2096.6	2237.4	1977.2	1887.9	1997.1	2337.4	2593.7	1786.6	2084.3	2623.3	2666.4
Q99PN3	Tripartite motif-containing protein 26 OS=Mus musculus GN=Trim26 PE=2 SV=3	Trim26	58.5	64.3	71.1	61	106.4	130.8	153.9	154	81.9	99.4	105.9	102.5	106.7	86.6	111.4	105.6	63.6	70	77.3	66.3	115.8	142.3	167.5	167.6	44.2	53.7	57.2	55.4	57.7	46.8	60.2	57.1
P00493	Hypoxanthine-guanine phosphoribosyltransferase OS=Mus musculus GN=Hprt1 PE=1 SV=3	Hprt1	97.7	99.8	112.9	115.6	89.9	92.4	95.9	95.8	97.6	83.6	96.1	123.8	77.5	102.3	119.5	99.5	6285.7	6421.5	7262.1	7435.8	5782.5	5947.4	6167.1	6165.9	6689.8	5732.9	6586.9	8486.2	5311.3	7014.1	8187.9	6819.2
A2BFG8	Zinc finger protein 971 OS=Mus musculus GN=Zfp971 PE=4 SV=1	Zfp971	100.6	93	97	106.3	95.5	89.4	111.6	106.6	99.7	74.3	96.7	121.6	97.9	91	123.1	95.6	230.9	213.3	222.4	243.8	219.1	205.1	256.1	244.5	148.1	110.4	143.5	180.6	145.4	135.1	182.7	142
P51855	Glutathione synthetase OS=Mus musculus GN=Gss PE=1 SV=1	Gss	83.8	84.4	99.3	96.1	95.1	107.2	120.5	113.5	87.6	103.2	114.2	105.1	83.8	97.2	100.9	107.9	2349.9	2367.4	2783.1	2694.5	2665	3006	3379.3	3183.4	2411.9	2843.9	3146.6	2894.6	2307.6	2677.9	2779.4	2973.4
Q99JT1	Glutamyl-tRNA(Gln) amidotransferase subunit B, mitochondrial OS=Mus musculus GN=Gatb PE=1 SV=1	Gatb									96.4	92.3	114.7	95.2	91.4	90.9	97.5	121.7									113	108.2	134.4	111.6	107.2	106.6	114.3	142.7
Q8R2S8	CD177 antigen OS=Mus musculus GN=Cd177 PE=2 SV=1	Cd177	85.6	97.3	82.2	106	110.2	97	108.1	113.7	83.3	88.1	126	97.7	90	88.8	100.3	125.8	40095.2	45603	38526.7	49667.3	51628.9	45438.1	50654.1	53271.8	42967.6	45418.7	64974.8	50403.5	46397.4	45785.9	51704.2	64865.6
Q8K1T4	Lymphocyte antigen 6 complex locus protein G5b OS=Mus musculus GN=Ly6g5b PE=1 SV=1	Ly6g5b	61.5	74.2	62.7	76.5	110.5	115.7	147.4	151.6									173.9	209.7	177.3	216.1	312.3	327	416.6	428.6
Q99KQ4	Nicotinamide phosphoribosyltransferase OS=Mus musculus GN=Nampt PE=1 SV=1	Nampt	77.3	84.2	91.8	107.3	112.6	104.9	115.6	106.3	79	93.7	123.1	109.4	94	96.2	97.6	107.1	7443.9	8108.3	8834.5	10329.6	10836.8	10103	11131.3	10233.7	6901.1	8176.9	10748.1	9549.1	8204.8	8395.1	8520	9348
E9Q4S1	High affinity cAMP-specific and IBMX-insensitive 3',5'-cyclic phosphodiesterase 8B OS=Mus musculus GN=Pde8b PE=1 SV=1	Pde8b									60.7	97.6	132	97.7	93.6	116.7	100.9	100.8									16	25.8	34.9	25.8	24.7	30.9	26.7	26.6
P16858	Glyceraldehyde-3-phosphate dehydrogenase OS=Mus musculus GN=Gapdh PE=1 SV=2	Gapdh	83.1	91.8	87.1	103.2	110.6	105.4	111.9	107	86.7	88.9	118.6	107.1	81.1	93.7	107.2	116.8	68716.4	75843	71961.6	85270.7	91411.8	87094.9	92523.2	88459.4	67632.8	69317.7	92441.9	83500.4	63218.7	73034.3	83617	91052.7
O35969	Guanidinoacetate N-methyltransferase OS=Mus musculus GN=Gamt PE=1 SV=1	Gamt	71.2	76.1	69.7	68.4	101.2	108.8	145.3	159.1	95.6	96.3	107.5	96.6	89.6	85.7	110.2	118.4	141.8	151.6	138.8	136.2	201.6	216.7	289.4	316.9	427.7	430.9	481.1	432	401	383.6	493.1	529.6
P57725	SAM domain-containing protein SAMSN-1 OS=Mus musculus GN=Samsn1 PE=1 SV=2	Samsn1	99.3	97.1	96	102.4	89.8	93.7	105.9	115.7	89.2	91.9	114.9	101.6	83	97	106.5	115.8	4858	4749.6	4696.4	5010.2	4394.8	4583.5	5177.9	5661.2	3233.4	3332.6	4167.5	3685.7	3010.9	3518.9	3860.6	4198.7
Q9CQ45	Neudesin OS=Mus musculus GN=Nenf PE=1 SV=1	Nenf	184.1	167.8	124.6	91.9	42.2	52.4	80.8	56.1	119.3	43.3	58.6	227.4	65.8	63.2	156.6	65.9	229.1	208.9	155	114.4	52.5	65.3	100.5	69.8	136.8	49.6	67.2	260.6	75.4	72.4	179.5	75.6
Q9QUR8	Semaphorin-7A OS=Mus musculus GN=Sema7a PE=1 SV=1	Sema7a									87.9	85.3	109.7	110.4	102.3	95.5	109.5	99.5									423.4	410.9	528.5	531.9	493	460.3	527.7	479.5
F8VQB6	Unconventional myosin-X OS=Mus musculus GN=Myo10 PE=1 SV=1	Myo10									90.3	85.2	98.9	114.6	84.8	111.2	108.9	106.2									248	234.2	271.6	314.8	232.9	305.4	299.1	291.8
Q9ET66	Peptidase inhibitor 16 OS=Mus musculus GN=Pi16 PE=1 SV=1	Pi16	82.4	95.3	79.3	103.7	107.8	101.1	120.2	110.2	91.3	78.6	109.6	114.5	87.4	96.8	116.1	105.6	4173.4	4826	4013.4	5247.6	5456.6	5118.5	6082.1	5578.3	3953	3401.5	4745.9	4956.8	3783.5	4191.5	5025.1	4571.4
Q920G3	Sialic acid-binding Ig-like lectin 5 OS=Mus musculus GN=Siglec5 PE=2 SV=1	Siglec5	89.5	74.8	81.7	89.5	106.3	109	132.5	116.7	88.3	81.1	105.2	102.4	96.6	94.9	107.9	123.6	70.9	59.3	64.7	70.9	84.2	86.4	105	92.5	133.6	122.8	159.2	154.9	146.2	143.6	163.2	187
Q61599	Rho GDP-dissociation inhibitor 2 OS=Mus musculus GN=Arhgdib PE=1 SV=3	Arhgdib	91.7	108.5	88.9	106.8	98.2	95.3	107.6	103	100.6	67.2	84.7	134.3	71.2	107.2	132.3	102.5	39558.6	46802.5	38349.1	46099.9	42377.6	41140.3	46420.1	44446.7	35510.7	23727.7	29886.8	47387.8	25120.2	37850.5	46710.8	36189.6
Q91ZA3	Propionyl-CoA carboxylase alpha chain, mitochondrial OS=Mus musculus GN=Pcca PE=1 SV=2	Pcca	91.5	89.8	150	119.5	83.2	83.4	86.7	95.9	91.2	93.4	99.6	113.5	113.3	89.7	99.8	99.6	3425.5	3359.7	5614.7	4470.1	3111.9	3119.7	3245.5	3589.3	4227.2	4327.6	4616.1	5260.9	5250.2	4156.9	4625.6	4618.3
E9Q5R7	NACHT, LRR and PYD domains-containing protein 12 OS=Mus musculus GN=Nlrp12 PE=2 SV=1	Nlrp12	62.5	72.3	67.8	79.5	118.2	121.4	164.9	113.3	88.7	89.3	110.6	112.7	92	96.4	106.2	104.1	106.3	123	115.4	135.4	201.2	206.6	280.7	192.8	295.9	297.7	368.7	375.8	306.7	321.5	353.9	347.2
Q8CD10	Calcium uptake protein 2, mitochondrial OS=Mus musculus GN=Micu2 PE=1 SV=2	Micu2	83	86.4	99.1	106.2	98.8	102.5	107.2	116.8	89.7	102.8	124.2	100.2	94.4	85.7	94.9	108	1009.5	1051.9	1205.7	1291.7	1202.2	1247.4	1305	1421.5	1669.3	1913.5	2311.6	1863.5	1757.3	1594.1	1766.3	2010.2
P49442	Inositol polyphosphate 1-phosphatase OS=Mus musculus GN=Inpp1 PE=1 SV=2	Inpp1	91.4	100.5	93.6	112.4	100.9	97.6	104.1	99.7	93	81.2	100.2	121.7	77.2	99.5	121.2	105.9	4921	5412.9	5037.6	6049.6	5430.3	5253.2	5604.4	5365.5	5080.1	4435.3	5469.4	6646.6	4215.8	5434.3	6619.7	5780.9
Q3ULD5	Methylcrotonoyl-CoA carboxylase beta chain, mitochondrial OS=Mus musculus GN=Mccc2 PE=1 SV=1	Mccc2	89.9	84.5	145	99.8	93.4	85.1	96.7	105.6	93.8	93.9	93.8	120.7	111.8	87.1	101	97.8	830	780.8	1339.1	921.7	862.4	786.3	892.8	975.7	1025.2	1026.9	1026.1	1319.7	1222	952.1	1104.8	1069.6
Q9JK81	UPF0160 protein MYG1, mitochondrial OS=Mus musculus GN=Myg1 PE=1 SV=1	Myg1	88	87.3	93.3	88.7	96.4	105.9	121.1	119.3	94.2	99.8	116.2	106.7	78.6	91.2	103.5	109.9	2094.3	2079.3	2221.5	2113.3	2295.6	2520.8	2884.2	2841	2176.2	2305.1	2684.9	2464.2	1814.5	2105.6	2391.1	2537.7
Q9QUK4	Baculoviral IAP repeat-containing protein 1b OS=Mus musculus GN=Naip2 PE=1 SV=2	Naip2	86.3	91.4	94.9	105	103.9	99.9	105.4	113.2	84.8	96.6	115.6	104.4	87.7	92.5	103.6	115	2627.9	2781.9	2890	3196.2	3163.7	3040.8	3210	3445.7	4334	4932.6	5903.2	5330.4	4477.3	4722.5	5292.2	5872.4
Q9CY64	Biliverdin reductase A OS=Mus musculus GN=Blvra PE=1 SV=1	Blvra	84.7	89.3	126.2	110.6	88	98.6	105.4	97.2	89.4	98.3	110.3	111.7	89.7	102.4	97	101.3	3222.2	3395.3	4799	4206.5	3348.9	3752.3	4008.6	3697.6	2522.1	2773	3112.1	3153.2	2530.8	2889.4	2737.4	2858.7
Q8R1Q9	Ribokinase OS=Mus musculus GN=Rbks PE=1 SV=1	Rbks	86.9	85	85.5	96.9	101.1	103.2	119.8	121.6	106.3	72.7	77.3	128.5	79.3	106.9	129.7	99.3	875.1	855.9	861.5	976.5	1018.8	1040	1206.3	1224.8	1380.3	944.1	1003.7	1669.4	1030	1388.4	1684.8	1290.4
O35075	Down syndrome critical region protein 3 homolog OS=Mus musculus GN=Dscr3 PE=1 SV=1	Dscr3	93.8	95.6	115.3	110.2	89	91.3	100.9	104.1	96.9	89.5	100.1	113.4	96.6	90.5	109.4	103.5	978.1	996.1	1201.5	1148.4	927.4	951.6	1051.4	1085	538	497	555.8	629.3	536.4	502.5	607.1	574.8
Q5ND34	WD repeat-containing protein 81 OS=Mus musculus GN=Wdr81 PE=1 SV=2	Wdr81	84	82.5	117.5	100.5	94.4	96.5	115.2	109.4	90.7	95.7	108.1	106.2	105.3	93.2	95.5	105.3	1095.4	1075.9	1531.7	1309.6	1230.8	1257.8	1502.3	1425.9	1847.4	1950.7	2202.8	2164.3	2146.8	1899.2	1946.3	2145.8
Q9JHW2	Omega-amidase NIT2 OS=Mus musculus GN=Nit2 PE=1 SV=1	Nit2	93	90.4	102.9	95.3	88.8	101.3	118.3	109.9	98.4	96.9	106.5	109.1	84.4	89.7	106.1	109	3295	3200.7	3646.4	3377.4	3147.1	3588	4188.8	3894.3	2649.9	2609.3	2867.6	2939.6	2273.4	2416.6	2857	2935.6
Q9DCJ1	Target of rapamycin complex subunit LST8 OS=Mus musculus GN=Mlst8 PE=1 SV=1	Mlst8	104.1	105.4	135.7	120.7	71.5	80.6	91.5	90.4	96.3	96	102	106.2	98.2	90.8	98.6	112	194.2	196.5	253.1	225.2	133.3	150.3	170.7	168.6	806.8	804.2	854.8	890.4	823.1	761	826.3	938.3
O70503	Very-long-chain 3-oxoacyl-CoA reductase OS=Mus musculus GN=Hsd17b12 PE=1 SV=1	Hsd17b	86	84.5	111.7	100.6	100	104	97.8	115.4	85.8	98.4	102.7	116.5	93.6	91.4	103.1	108.6	1242.6	1221	1614.9	1453.8	1445.4	1502.6	1412.9	1668.3	1585.9	1820.4	1898.6	2155.4	1730.5	1689.9	1906.1	2008.6
Q80UW3	Ras and Rab interactor-like protein OS=Mus musculus GN=Rinl PE=1 SV=1	Rinl	73.1	84.6	76.1	85.8	111	108.4	126.2	134.8	93.8	93	107.2	110.3	83.1	92.9	108.2	111.5	765.9	887	797.9	899.7	1163.9	1135.8	1323	1413	1257	1245.4	1436.3	1476.9	1113.2	1243.9	1449.5	1494.1
Q9EP72	ER membrane protein complex subunit 7 OS=Mus musculus GN=Emc7 PE=1 SV=1	Emc7	107.8	95.1	120.1	92	83	99.3	103.4	99.4	117.8	85	79.7	135.8	71.3	82.9	130.1	97.4	428.7	378.5	477.9	365.9	330.1	395.1	411.3	395.6	237.2	171.1	160.5	273.3	143.5	166.9	261.8	196.1
O88942	Nuclear factor of activated T-cells, cytoplasmic 1 OS=Mus musculus GN=Nfatc1 PE=1 SV=1	Nfatc1	95	96.3	99.2	105.2	92	96.5	105.8	109.9	91.1	93.8	116.7	103.4	86.5	92.1	99.1	117.4	2750	2786.9	2871.9	3044.8	2662.1	2793.6	3061.2	3180.5	2986.2	3074.7	3823.6	3388.6	2834.2	3016.8	3247.2	3845.9
O70145	Neutrophil cytosol factor 2 OS=Mus musculus GN=Ncf2 PE=1 SV=1	Ncf2	74.6	84.5	79.6	99.8	113.7	112	121.7	114	80.7	95.3	124.3	110.2	88	94.4	101.4	105.7	22902.3	25929.6	24421	30637.2	34903.9	34366.2	37358.1	34974.7	20665.1	24418.1	31838.5	28246.5	22552.7	24177.8	25977.2	27091.4
O35379	Multidrug resistance-associated protein 1 OS=Mus musculus GN=Abcc1 PE=1 SV=1	Abcc1	83.7	82.2	86.1	79.7	114	100.2	125.3	128.9	85.3	89.1	111.9	117	96.8	87.9	107.7	104.3	962.8	944.9	990.1	915.9	1310.6	1151.7	1440.8	1482.6	923	964.2	1210.9	1266.2	1047.8	951	1164.9	1128.7
Q9DD18	D-tyrosyl-tRNA(Tyr) deacylase 1 OS=Mus musculus GN=Dtd1 PE=1 SV=2	Dtd1	91.8	87.7	119.9	102.5	79	89.4	124	105.8	105.6	85.8	102.1	120.2	93.3	106.8	97.6	88.5	431.6	412.6	563.9	482.1	371.6	420.6	583.1	497.4	235.5	191.5	227.8	268.1	208.1	238.3	217.8	197.3
Q8BG93	Nucleotide triphosphate diphosphatase NUDT15 OS=Mus musculus GN=Nudt15 PE=1 SV=1	Nudt15	62.5	76.6	80.4	67.1	97.5	114.5	127.1	174.3	109.6	90.2	110.6	103.2	85	97.6	106.3	97.4	47.2	57.9	60.7	50.6	73.6	86.4	95.9	131.6	87.7	72.2	88.6	82.7	68.1	78.1	85.2	78
P16110	Galectin-3 OS=Mus musculus GN=Lgals3 PE=1 SV=3	Lgals3	117.4	97.9	98.5	106.9	99.6	92.5	94.1	93.1	82.3	81.3	106.3	107.5	74.2	90.3	131.8	126.3	9893.5	8248.1	8302	9007.4	8396.7	7793.2	7930.6	7842.2	7638.7	7545	9867.5	9974.7	6888.1	8378.3	12229.3	11719
Q9D8V7	Signal peptidase complex catalytic subunit SEC11C OS=Mus musculus GN=Sec11c PE=1 SV=3	Sec11c	93.2	86.9	94.4	86.6	99.6	97.5	110.7	131	88.5	96.5	90.1	106.4	83.4	92.5	117.6	124.9	590.2	550	597.6	548.3	630.4	617.4	700.6	829.3	92.6	100.9	94.2	111.3	87.2	96.7	123	130.6
Q9D8Y0	EF-hand domain-containing protein D2 OS=Mus musculus GN=Efhd2 PE=1 SV=1	Efhd2	86.5	97	90.1	107.8	107.3	98.9	110.1	102.3	90	89.2	112.2	109.6	79.9	93.9	111	114.2	7927.4	8890.7	8251.5	9872.9	9834.1	9057.8	10087.5	9377.1	9015.3	8928.8	11238.7	10971.7	7999	9406.2	11119.9	11441.9
Q99PT1	Rho GDP-dissociation inhibitor 1 OS=Mus musculus GN=Arhgdia PE=1 SV=3	Arhgdia	83.6	89.4	93.2	96.2	101.9	106.3	116	113.3	105.6	76	86.3	131.4	74.4	106.4	121.9	98	16092.1	17203.5	17935.2	18519.4	19610.4	20445.3	22322	21801	13962.3	10052.8	11408.2	17367.9	9836.4	14072.3	16122.6	12956.7
Q923L7	Ear6 protein OS=Mus musculus GN=Ear6 PE=1 SV=1	Ear6	188.9	108.8	131	58	49.2	86.3	71.7	106	129.7	60.2	76.3	190.8	41.2	62	170.1	69.8	6805.9	3918.7	4721.4	2090.9	1772.4	3110.9	2583	3819.6	3546.1	1645.4	2085.5	5217.5	1126.9	1695.8	4652.8	1909.6
Q8CHP8	Glycerol-3-phosphate phosphatase OS=Mus musculus GN=Pgp PE=1 SV=1	Pgp	86.5	94.5	85.8	97.1	101.8	104.5	116.5	113.3	97.4	79.1	96.1	121.2	73.5	104.4	122.6	105.7	7806.7	8529.6	7746.7	8763.2	9185.4	9430.8	10514.9	10221.4	6835.9	5551.3	6744.5	8506.1	5153.9	7322.8	8599.1	7417.4
P09581	Macrophage colony-stimulating factor 1 receptor OS=Mus musculus GN=Csf1r PE=1 SV=3	Csf1r	76.8	88.7	120.4	102.6	110.5	98	112.2	90.8	90.3	90.4	109.9	104.6	94.7	93.2	102.5	114.4	194.9	225.3	305.6	260.5	280.5	248.8	284.8	230.5	525.1	526.2	639.3	608.4	551.2	542.4	596.4	665.4
Q9D394	Protein RUFY3 OS=Mus musculus GN=Rufy3 PE=1 SV=1	Rufy3	85.8	101	113.3	105.8	88.7	95.2	98.7	111.5	92.3	95.2	106.6	107	86.1	99.9	105.5	107.3	212.8	250.4	280.8	262.2	220	236.1	244.8	276.3	399.7	411.9	461.6	462.9	372.8	432.4	456.7	464.6
P45878	Peptidyl-prolyl cis-trans isomerase FKBP2 OS=Mus musculus GN=Fkbp2 PE=1 SV=1	Fkbp2	129.5	109.2	115.3	96.5	73	76.3	92.8	107.2	117.8	68.6	68.7	140.9	78.7	90.1	146.1	89.2	3579.1	3017.6	3185.6	2667.4	2018	2107.4	2565.1	2961.9	2023.3	1178.7	1179.4	2420	1351.1	1547.1	2509	1532
Q9EQW7	Kinesin-like protein KIF13A OS=Mus musculus GN=Kif13a PE=1 SV=1	Kif13a	78.9	91.5	90.2	88.4	97.4	109.3	123.7	120.6	93	94.4	103.8	109.2	86.7	90.9	107.1	114.9	281.2	326.4	321.8	315.3	347.4	389.8	441.1	430.1	712.8	723.6	794.9	836.2	664.1	696.2	820.4	880.4
Q3TYD4	Arylsulfatase G OS=Mus musculus GN=Arsg PE=2 SV=1	Arsg	68.6	79.3	83.5	93	118.8	111.3	124.9	120.6	85.9	86.4	112.7	108.8	96.6	98.8	101.6	109.2	633.6	731.7	770.5	858.1	1096.5	1027.7	1152.9	1113.4	657.7	661.2	862.4	833	739.1	755.9	777.2	835.8
Q6PFQ7	Ras GTPase-activating protein 4 OS=Mus musculus GN=Rasa4 PE=1 SV=1	Rasa4									89.2	99.2	116.4	102	90.7	93.2	107.2	102.1									222.4	247.5	290.2	254.4	226.1	232.3	267.2	254.6
Q8VIG3	Radial spoke head 1 homolog OS=Mus musculus GN=Rsph1 PE=1 SV=2	Rsph1	108.2	96.7	93.4	111.1	96.2	85	102.9	106.6	94.3	91.4	115.1	102.9	88.9	82.6	108.2	116.7	54.2	48.4	46.7	55.6	48.2	42.6	51.5	53.4	298	288.8	363.6	325.1	281	261	341.8	368.8
P58802	TBC1 domain family member 10A OS=Mus musculus GN=Tbc1d10a PE=1 SV=1	Tbc1d10a	100	85.1	128.8	101.2	86.5	95.4	94	109.1	90.8	101.7	109.9	108.5	90.9	93.5	90.7	114	281.1	239.3	362.3	284.5	243.3	268.3	264.3	306.8	255.5	286.1	309	305.1	255.7	263	255.1	320.6
Q9R0P5	Destrin OS=Mus musculus GN=Dstn PE=1 SV=3	Dstn	102.7	111.2	94.6	114.8	96.2	91.1	96.4	93	83.7	88.6	121.9	107.4	75.9	91.1	110.6	120.7	38682.8	41859.8	35606.3	43241.6	36212.4	34318.5	36313.8	35032.7	26695.3	28233.4	38864.4	34227.5	24187.6	29045	35262.8	38489.3
Q8JZL3	Thiamine-triphosphatase OS=Mus musculus GN=Thtpa PE=1 SV=3	Thtpa	104.5	91.4	111	96.2	97.5	82.3	116.9	100.1	103.8	98.7	111.5	110.4	89.8	76.9	101.1	107.7	40.8	35.7	43.4	37.6	38.1	32.2	45.7	39.1	109.6	104.3	117.8	116.6	94.8	81.2	106.8	113.7
Q8K0C9	GDP-mannose 4,6 dehydratase OS=Mus musculus GN=Gmds PE=1 SV=1	Gmds	94.2	94	103.2	106	97.1	95.9	102.7	107	88.4	94.7	108.1	116.2	80.6	99.6	106.6	105.7	2467.1	2460.1	2702.6	2775.2	2541.7	2510.4	2689.1	2801.5	2011	2153.3	2459.4	2643.5	1833.7	2264.2	2423.3	2404.2
Q8QZW8	Putative uncharacterized protein OS=Mus musculus GN=Arhgap9 PE=1 SV=2	Arhgap9	83.8	92.8	93.6	112.3	103.2	105.5	105.9	102.8	84.8	90.5	115.8	107.9	90.5	93.1	105.6	111.9	7394.5	8197.4	8263.8	9916.7	9111.2	9318.1	9350.9	9080.6	7229.8	7716.1	9874.9	9202.9	7714.8	7943.9	9003.6	9547
Q8BHA3	Probable D-tyrosyl-tRNA(Tyr) deacylase 2 OS=Mus musculus GN=Dtd2 PE=1 SV=1	Dtd2	73.9	75.2	89.6	85.4	90.6	107.8	136.9	140.6	111.4	74.9	72.1	123.8	99.1	106.2	120.6	91.8	476.3	484.8	577.2	550.6	583.9	694.5	882.1	906	663.6	446.3	429.5	737	590.4	632.2	718.3	546.4
Q9D273	Cob(I)yrinic acid a,c-diamide adenosyltransferase, mitochondrial OS=Mus musculus GN=Mmab PE=1 SV=1	Mmab	126.8	98.7	149.2	108.6	76.9	75.3	73.9	90.5	99.1	86.8	79.5	138.4	84.9	95.1	110.4	105.8	208.6	162.5	245.5	178.6	126.5	123.9	121.6	148.9	100.2	87.7	80.4	139.9	85.9	96.1	111.6	107
Q07113	Cation-independent mannose-6-phosphate receptor OS=Mus musculus GN=Igf2r PE=1 SV=1	Igf2r	99.9	94.8	128.9	102.3	82	84.7	95.4	112.1	102.7	108.3	104.3	100.5	86.9	85.1	92.5	119.7	6815.4	6467.5	8792.4	6980.9	5598.4	5777.4	6510.7	7646.8	5837.5	6159.3	5928.8	5712.6	4937.5	4838.2	5260.5	6805.2
A3KGF7	1-phosphatidylinositol 4,5-bisphosphate phosphodiesterase beta-2 OS=Mus musculus GN=Plcb2 PE=1 SV=1	Plcb2	90	99.2	86.3	96	98.1	96.6	118	115.8	91.5	91.6	106.3	108.9	79.7	94.5	113.8	113.7	13164.1	14500.6	12617.9	14040.9	14341.9	14119	17250.3	16926.2	12868.6	12886.2	14959.9	15325.5	11206.8	13299.6	16007.3	16002.2
Q9WUM4	Coronin-1C OS=Mus musculus GN=Coro1c PE=1 SV=2	Coro1c	95.6	97.9	115.6	116.5	92.3	88.9	98.3	94.9	90.6	90.9	102.1	114.7	89.9	97.9	108.3	105.6	12083.3	12381.2	14616.3	14725.8	11665.4	11240.1	12431.8	11992.6	8410.8	8446.3	9481	10649.7	8349.3	9097.3	10060	9808.9
P62342	Selenoprotein T OS=Mus musculus GN=Selenot PE=1 SV=2	Selenot	121.7	116.3	118.9	110.9	88.1	82.7	71.6	89.9	77.8	75.2	78.8	77.3	70.9	72.7	78.5	268.9	703.7	672.7	687.5	641.7	509.7	478.4	414	519.7	102.6	99.1	103.9	101.8	93.4	95.8	103.4	354.5
P61460	DEP domain-containing protein 5 OS=Mus musculus GN=Depdc5 PE=1 SV=2	Depdc5	85.6	75.5	86.3	93.1	99.1	105.8	124.5	130.1	92.9	92.3	107.7	103.3	100.6	91.5	104.6	107.1	218.8	192.9	220.7	237.9	253.4	270.4	318.1	332.6	99.3	98.6	115	110.4	107.4	97.8	111.7	114.5
Q8VDQ1	Prostaglandin reductase 2 OS=Mus musculus GN=Ptgr2 PE=1 SV=2	Ptgr2	97.7	101.3	100	108	92.8	100.8	105.9	93.5	97.6	87.4	100.5	123	69.2	96.4	121.4	104.5	2888	2992.3	2956	3190.2	2741	2978.7	3128.7	2764	2924.9	2617.2	3011.1	3686.2	2074.3	2886.8	3636.5	3131.2
A3KGS3	Ral GTPase-activating protein subunit alpha-2 OS=Mus musculus GN=Ralgapa2 PE=1 SV=2	Ralgapa2									95.6	88.5	111.7	107.5	102.2	86.1	109	99.4									79.5	73.5	92.8	89.3	85	71.6	90.6	82.6
Q8K157	Aldose 1-epimerase OS=Mus musculus GN=Galm PE=1 SV=1	Galm	83.2	91.3	91.5	102.3	104.7	105.8	115.6	105.8	94.1	92.1	104.6	112.9	77.7	96.1	113.9	108.5	923.8	1014.1	1015.9	1136.4	1162.7	1175	1283.6	1175	2020.7	1976.7	2245.2	2424.1	1669.2	2063.7	2446	2329.1
Q8K2H4	Arf-GAP with coiled-coil, ANK repeat and PH domain-containing protein 1 OS=Mus musculus GN=Acap1 PE=1 SV=1	Acap1	77.5	83.5	83.2	97.3	104.4	111	119.8	123.2	88.2	97.6	116.9	105.1	92.2	90.8	103.2	106	6516.4	7022.5	7000.2	8186.1	8784.8	9336.9	10077.9	10364	7389.2	8177.4	9796	8807.2	7726.5	7605.4	8642.2	8880.3
Q9Z2C5	Myotubularin OS=Mus musculus GN=Mtm1 PE=1 SV=2	Mtm1	89.1	90	105.1	107.1	97.7	98.4	102.9	109.7	88.6	96.9	113.2	101.8	94.7	90.1	102.4	112.2	1239.1	1251.8	1461.7	1489.7	1358.1	1368.8	1431.4	1525.4	1739.2	1901.6	2221.3	1997.4	1857.8	1768.1	2010.2	2201.9
E9Q912	RAP1, GTP-GDP dissociation stimulator 1 OS=Mus musculus GN=Rap1gds1 PE=1 SV=1	Rap1gds1	100.2	100.3	105.6	114.5	93.3	90	93.2	102.8	86.3	93.6	109.3	108.2	86.1	95	108.2	113.4	5562.9	5566.9	5862.1	6356.1	5174.8	4993	5171.7	5707	2961.9	3212	3750.4	3713	2953.4	3259.8	3711.7	3889.6
O54940	BCL2/adenovirus E1B 19 kDa protein-interacting protein 2 OS=Mus musculus GN=Bnip2 PE=1 SV=2	Bnip2	69.8	77.2	68.2	77.5	113.4	114.1	132	147.9	77	105.9	128.7	84.1	83.6	97.3	86.8	136.6	663.3	733.7	648	736.8	1077.6	1084.4	1254.5	1406.4	615.7	847.1	1029.4	672.4	668.7	778	694.3	1092.6
P97402	N-acetyllactosaminide beta-1,6-N-acetylglucosaminyl-transferase OS=Mus musculus GN=Gcnt2 PE=2 SV=2	Gcnt2									70.8	95.5	134.8	115.3	105.7	93.3	90	94.4									63.3	85.3	120.4	103	94.5	83.4	80.4	84.3
Q91X72	Hemopexin OS=Mus musculus GN=Hpx PE=1 SV=2	Hpx	69.1	69.4	89.8	94.3	141.7	100.5	108.5	126.7	82.1	81.5	102.4	135.4	100.8	100.4	102.8	94.5	3541.1	3552.9	4601.1	4828.4	7259.5	5149.4	5556.3	6491.3	5225.4	5188.3	6515.1	8614.9	6414.1	6390	6540.6	6009.2
Q9Z2Q6	Septin-5 OS=Mus musculus GN=Sept5 PE=1 SV=2	Sept5	86.8	97.9	88	104.9	99.3	101.6	111.9	109.6	85.6	96.4	116.2	101.4	84.1	92.7	107.1	116.5	8337.2	9395.5	8451.4	10067.9	9533.5	9751.3	10739.8	10524.7	8103.8	9122.6	11005.4	9602	7964.7	8775.8	10136.1	11033.5
Q04857	Collagen alpha-1(VI) chain OS=Mus musculus GN=Col6a1 PE=1 SV=1	Col6a1									95	125.4	73.8	180.9	78	74	110.8	62									42.4	56	32.9	80.7	34.8	33	49.4	27.7
Q8VE11	Myotubularin-related protein 6 OS=Mus musculus GN=Mtmr6 PE=1 SV=1	Mtmr6	84.9	94.3	97.2	107.9	99.4	104.9	106.1	105.3	87	91.8	114.4	105	90.9	92	104.7	114.2	2487.7	2763	2846	3161.1	2911.6	3071.6	3108.8	3084.4	3237.6	3415	4254.6	3903.9	3381.8	3421.3	3893.6	4248.4
P09242	Alkaline phosphatase, tissue-nonspecific isozyme OS=Mus musculus GN=Alpl PE=1 SV=2	Alpl									118.5	88.2	102.8	101.6	83.9	80.6	120.2	104.1									35.4	26.4	30.7	30.4	25.1	24.1	35.9	31.1
Q9CR20	Immediate early response 3-interacting protein 1 OS=Mus musculus GN=Ier3ip1 PE=3 SV=1	Ier3ip1	100.1	104.3	101.9	112.7	71.4	84.5	112.5	112.7	90.4	93.8	113.5	85.6	100.2	99.8	107.9	108.8	51.8	54	52.7	58.4	37	43.7	58.3	58.4	103	107	129.4	97.6	114.3	113.8	123.1	124.1
Q91VN4	MICOS complex subunit Mic25 OS=Mus musculus GN=Chchd6 PE=1 SV=2	Chchd6	102.7	97.3	124.1	100.8	90	87.8	95.1	102.1	113.7	69.2	79.2	141.5	103.2	81.6	124.2	87.5	828.6	784.8	1001	813.1	726.2	707.9	767	823.4	464.2	282.4	323.2	577.6	421.2	333.4	507.2	357.4
P24369	Peptidyl-prolyl cis-trans isomerase B OS=Mus musculus GN=Ppib PE=1 SV=2	Ppib	114.9	120.4	132.3	115.2	75.1	77.3	78.7	86.1	114.1	79.4	94.8	122.3	78.9	84.9	118.3	107.3	12460.9	13050.3	14344	12485	8147	8378.2	8535.1	9336.8	9450.3	6573.3	7852	10126.8	6530.1	7025.7	9792.8	8881
Q80TQ2	Ubiquitin carboxyl-terminal hydrolase CYLD OS=Mus musculus GN=Cyld PE=1 SV=2	Cyld	69.3	83.5	74.7	87.8	100.3	122.3	126.9	135.2	92.5	92.6	105.8	101.5	87.1	95.5	105.1	119.9	590.6	711.5	636.6	748.9	855.1	1042.7	1081.6	1152.3	1613.8	1615.2	1845.6	1771.5	1519.3	1666.8	1833.8	2091.1
Q8K4R4	Cytoplasmic phosphatidylinositol transfer protein 1 OS=Mus musculus GN=Pitpnc1 PE=1 SV=1	Pitpnc1	84.7	91.2	84.2	102.2	103.5	105.3	115.7	113.1	86	89.4	116.3	102.8	89.3	95.6	104.1	116.5	601.1	647.3	597.5	725	734.5	746.9	821	802.6	624.4	648.6	844	746.5	648.4	693.8	755.6	845.6
E0CZ22	Maestro heat-like repeat family member 1 OS=Mus musculus GN=Mroh1 PE=1 SV=1	Mroh1	73.5	79	87.8	91.2	113.2	114.9	122.1	118.2	85.9	92.9	116	104.5	97.1	90.8	100.5	112.4	723.5	777.1	863.5	897.1	1114	1130.6	1201.7	1163	1837.1	1985.9	2480.5	2234.6	2076.7	1941.6	2148.3	2403.5
Q8K3W0	BRCA1-A complex subunit BRE OS=Mus musculus GN=Bre PE=1 SV=2	Bre	56.8	58.5	57.9	58.2	107.4	120.3	163	177.9	86.9	101	111.1	106.4	96.3	97.9	97.7	102.7	857.6	882.7	872.9	877.7	1619.9	1815.9	2459.7	2684.6	819.8	953.3	1048.4	1004.2	908.7	924.3	921.6	969.4
Q9D906	Ubiquitin-like modifier-activating enzyme ATG7 OS=Mus musculus GN=Atg7 PE=1 SV=1	Atg7	79.4	88.4	85.9	105.8	109.6	107.7	115.4	107.9	83.2	93.7	113.8	110.3	86.6	97.7	105.4	109.5	7214.3	8031	7806.6	9612.5	9958.2	9791.8	10485.7	9810.2	9007.6	10147	12318.8	11938.3	9373.3	10575.7	11406.8	11851.6
P24452	Macrophage-capping protein OS=Mus musculus GN=Capg PE=1 SV=2	Capg	90.5	100.7	93.2	109.8	99.1	98.8	110.4	97.4	93.1	85.2	105.1	117.8	79.2	98.3	119.1	102.1	6780.4	7545.4	6986.4	8229.2	7421.5	7401.4	8272.5	7299.9	5352.4	4895.7	6041.6	6767.2	4553.8	5651.5	6846.7	5867.5
Q99JF5	Diphosphomevalonate decarboxylase OS=Mus musculus GN=Mvd PE=1 SV=2	Mvd	83.9	91.3	91.9	94.7	103.5	103.1	110.5	121.1	93.3	95.1	111	108.6	85.3	89.9	100.1	116.8	489.9	533.6	536.8	553.5	604.9	602.3	645.5	707.7	861.4	877.9	1024.9	1003.1	787.8	829.9	924.1	1078.8
Q8BGT6	MICAL-like protein 1 OS=Mus musculus GN=Micall1 PE=1 SV=3	Micall1	97.2	93.4	96.3	97.2	89.3	88.9	114.8	122.8	113	72.9	80.6	123.2	86.7	101.7	129.3	92.7	479.5	460.4	475.1	479.1	440.5	438.6	566.2	605.3	441.1	284.7	314.5	480.9	338.6	397.1	504.9	362
Q68FD7	Folliculin-interacting protein 1 OS=Mus musculus GN=Fnip1 PE=1 SV=1	Fnip1	79.5	86.8	92.3	81.8	106.5	99	120	134.1	90.5	101.3	118.2	95	85.1	94.6	99.9	115.5	162.5	177.3	188.7	167.2	217.6	202.4	245.2	274.1	614.6	688.2	803.2	645.7	578.2	642.7	678.5	784.6
Q8R4C2	RUN and FYVE domain-containing protein 2 OS=Mus musculus GN=Rufy2 PE=1 SV=2	Rufy2									99.7	89.2	104.8	102.6	90.5	93.7	117.6	102									101.7	91	107	104.7	92.3	95.6	120	104.1
Q9JLG8	Calpain-15 OS=Mus musculus GN=Capn15 PE=1 SV=1	Capn15									97.4	95.3	111.4	108.3	85.6	94.9	96.7	110.4									37.5	36.7	42.9	41.6	32.9	36.5	37.2	42.5
P22437	Prostaglandin G/H synthase 1 OS=Mus musculus GN=Ptgs1 PE=1 SV=1	Ptgs1	89.6	97	94.4	108.8	98.3	100.1	104.4	107.3	90.8	91	108.3	108.6	87	92	111.9	110.4	5375.2	5822.6	5667.1	6533.4	5899.6	6007.9	6269.4	6443.4	4630.4	4643	5523.6	5538.3	4440.3	4693.8	5709	5634.5
Q8VCX5	Calcium uptake protein 1, mitochondrial OS=Mus musculus GN=Micu1 PE=1 SV=1	Micu1	86.7	86.7	92.7	94.2	96.1	102.1	113.9	127.6	90	100.3	117.3	98.7	92.9	90.1	98.5	112.2	3622.3	3622.7	3872.7	3934.9	4016.9	4265.2	4759.7	5329.7	2699.2	3007.6	3520.3	2961.9	2786.9	2704.2	2953.7	3366.3
Q9QUG9	RAS guanyl-releasing protein 2 OS=Mus musculus GN=Rasgrp2 PE=1 SV=2	Rasgrp2	86.1	93.6	90.6	99.3	99.8	102.6	109.9	118.2	86.3	99.2	115.1	105.9	88.5	89.5	99.4	116.1	5537	6017.2	5826.3	6388.3	6416.6	6598.6	7066.1	7604.2	5902.7	6782.2	7868.2	7241.1	6048.1	6122.1	6793.3	7938.7
A3KMP2	Tetratricopeptide repeat protein 38 OS=Mus musculus GN=Ttc38 PE=1 SV=2	Ttc38	104.5	101.1	125.4	116.3	80.9	92.6	88.5	90.7	99.5	92.1	100	118.2	77.6	96	115.6	101	1950.4	1887.2	2341.7	2170.9	1509.9	1729.4	1651.1	1693.2	1886.2	1746.7	1895.5	2240.6	1471.5	1819.5	2191.9	1914.6
P61237	Protein yippee-like 3 OS=Mus musculus GN=Ypel3 PE=1 SV=1	Ypel3									84.8	83.6	131.1	62.9	114.3	90.8	109.6	122.9									24.6	24.2	38	18.2	33.1	26.3	31.8	35.6
Q8BZ00	Sodium/hydrogen exchanger 9 OS=Mus musculus GN=Slc9a9 PE=2 SV=1	Slc9a9	96.6	107.8	87	88.5	89.8	85.9	124.5	119.8	99.8	82.6	107.9	127.1	87.6	87	112.5	95.4	35.5	39.6	32	32.5	33	31.6	45.8	44	247.9	205.1	267.8	315.7	217.5	216.1	279.3	236.9
Q8BPG6	Sulfatase-modifying factor 2 OS=Mus musculus GN=Sumf2 PE=1 SV=2	Sumf2	94.9	90.1	105.7	100.2	98.2	98.3	106.4	106.2	111.3	93.1	111.4	119.8	80	81.2	104.4	98.7	456	433.1	508	481.3	471.7	472.4	511.2	510.5	110.5	92.5	110.7	119	79.5	80.7	103.7	98
P06151	L-lactate dehydrogenase A chain OS=Mus musculus GN=Ldha PE=1 SV=3	Ldha	80.7	88.2	88	102.8	110.8	106.2	112.1	111.2	84.3	95.5	109.9	117.4	79.1	101.7	109.6	102.4	21882.9	23925.6	23869.8	27877.2	30049.6	28814.6	30414.4	30158	20606.4	23342.1	26845.9	28683.8	19325.5	24861.3	26790.8	25025.7
P54923	[Protein ADP-ribosylarginine] hydrolase OS=Mus musculus GN=Adprh PE=1 SV=1	Adprh	71.2	79.2	74.1	88.6	113.5	119.3	128.4	125.7	87	98.6	122.3	108	80.7	96.2	102.4	104.8	6523.2	7256.4	6781.9	8114	10396.9	10924.3	11756.6	11508	5448.3	6173.2	7657.6	6762.8	5055.7	6024.5	6409.8	6563.3
Q3TDK6	Protein rogdi homolog OS=Mus musculus GN=Rogdi PE=1 SV=2	Rogdi	87.5	72.6	73.2	76.3	113.3	120.2	111.8	145.2	76.6	86.6	99.4	100.9	91	89.9	121.8	133.7	122.7	101.8	102.6	107.1	158.9	168.6	156.8	203.7	79	89.3	102.6	104	93.9	92.8	125.7	137.9
Q99J47	Dehydrogenase/reductase SDR family member 7B OS=Mus musculus GN=Dhrs7b PE=1 SV=1	Dhrs7b	81.8	83.1	131.5	98.1	97.9	95.9	98.3	113.3	94.9	97.5	93.9	112.1	100	94	103.3	104.2	1027.6	1044.7	1653.4	1233.6	1230.5	1205.6	1235.9	1424.5	946.5	972.8	936.2	1118.4	997.2	937.7	1030.1	1039.5
Q61193	Ral guanine nucleotide dissociation stimulator-like 2 OS=Mus musculus GN=Rgl2 PE=1 SV=2	Rgl2	79.6	89.9	90.7	101.6	111	105.2	107.9	114.1	85.9	94.4	116.2	105.2	86.9	94.2	100.3	117	599.5	677.7	683.4	765.5	836.5	792.6	813.3	860.2	1493.8	1642.1	2019.9	1829	1510.4	1637.6	1744.8	2034.3
Q8VE42	Ankyrin repeat domain-containing protein 49 OS=Mus musculus GN=Ankrd49 PE=1 SV=1	Ankrd49	83.2	101.4	90.7	102.5	92.1	101.3	109.7	119	103.6	83.5	100.4	110.9	85.2	95.4	115.2	105.8	64.2	78.3	70	79.1	71.1	78.2	84.7	91.9	271.2	218.6	262.9	290.4	223	249.8	301.5	277.1
P40142	Transketolase OS=Mus musculus GN=Tkt PE=1 SV=1	Tkt	90.2	97.9	92.5	107.4	99.8	97.9	107.9	106.4	88.9	97.4	122.5	100.1	81.9	92.4	102.6	114.1	93538.4	101472	95937.1	111398	103432	101522	111890	110301	78912	86489.6	108778	88921.3	72702.8	82080.8	91137.4	101304
Q9CZD5	Translation initiation factor IF-3, mitochondrial OS=Mus musculus GN=Mtif3 PE=1 SV=1	Mtif3	102.3	94.6	97.1	98.6	83.4	90.7	119.1	114.2									78.8	72.9	74.8	76	64.2	69.9	91.8	87.9
P08228	Superoxide dismutase [Cu-Zn] OS=Mus musculus GN=Sod1 PE=1 SV=2	Sod1	113.6	105	126.9	114.1	71.7	97.8	88.3	82.6	129	49.5	54.7	166.2	71.7	106.1	145.8	77.2	7501.7	6935.7	8381.6	7539.3	4735.8	6463.4	5831.1	5458.7	6020.4	2312	2550.5	7755.1	3344.9	4949.3	6802.1	3601.2
Q91VT4	Carbonyl reductase family member 4 OS=Mus musculus GN=Cbr4 PE=1 SV=2	Cbr4	83.5	86.7	119	96.7	97.8	97.7	101.8	116.8	92.9	93.7	98.4	108.6	101.6	93.3	105.7	105.9	1654	1718.7	2358.7	1916.6	1939.1	1935.9	2018.3	2314.5	1319.1	1330.1	1397.4	1542.5	1442.2	1324.6	1500.5	1503.2
P17182	Alpha-enolase OS=Mus musculus GN=Eno1 PE=1 SV=3	Eno1	91.5	100.7	90.4	107.1	105.3	98.8	106.5	99.7	90.6	83.3	103.5	116.1	74.6	99.6	117.7	114.7	58304.8	64164.8	57568	68224.8	67116.7	62972.1	67833.8	63499.7	60120.5	55250.6	68674.9	77016	49515	66075.2	78132.8	76093.1
Q3UQN2	F-BAR domain only protein 2 OS=Mus musculus GN=Fcho2 PE=1 SV=1	Fcho2	91.9	102.6	102.7	115.3	94.8	96.7	102.4	93.6	90.2	87.6	108.5	115.1	85.2	96.9	111.2	105.2	3758.8	4192.9	4197.9	4714.4	3874.1	3953.8	4188.1	3827.9	4296.8	4172.9	5165.2	5482.3	4057.9	4614.4	5297.3	5008.6
Q9ERG0	LIM domain and actin-binding protein 1 OS=Mus musculus GN=Lima1 PE=1 SV=3	Lima1	121.2	127.3	125.1	113.9	73.5	71.7	87.1	80.3	99.1	80.7	86.7	124.7	81.8	93.3	121.8	112	2613.8	2745.4	2699.4	2456.7	1585.2	1546.6	1879.3	1732.3	3101.4	2525.8	2713.6	3905	2561.5	2919.8	3812.4	3505.4
P56380	Bis(5'-nucleosyl)-tetraphosphatase [asymmetrical] OS=Mus musculus GN=Nudt2 PE=1 SV=3	Nudt2	107.7	95.3	110.7	103.3	90.4	92.9	101.2	98.5	101.8	81.5	95	126.8	81.6	95.6	117.4	100.3	1016.7	900.1	1045	974.9	853.4	877	955.7	930.3	602.8	482.2	562.5	750.6	483.2	565.8	694.8	593.7
A2RT67	DENN domain-containing protein 3 OS=Mus musculus GN=Dennd3 PE=1 SV=2	Dennd3	91.5	98.9	94.9	114.8	101.9	96.6	101.3	100.1	86.6	87.4	113.5	114.6	85.1	97.8	107.1	107.9	1536	1660.3	1593.6	1926.6	1710.7	1620.7	1699.7	1679.5	1686	1701.9	2210.7	2232.4	1656.9	1904.2	2085.9	2100.4
Q99J78	Differentially expressed in FDCP 8 OS=Mus musculus GN=Def8 PE=1 SV=1	Def8	88.9	81.8	87.3	97	88.2	110.9	111.6	134.3	94.8	92.7	99.7	102.9	88.3	99.8	109.1	112.7	251.6	231.4	247.1	274.5	249.5	313.7	315.8	380.1	576.6	563.8	606.1	625.8	536.8	606.8	663.5	685.6
Q9CR39	WD repeat domain phosphoinositide-interacting protein 3 OS=Mus musculus GN=Wdr45b PE=1 SV=2	Wdr45b	84.6	100.4	94.7	109.2	98.1	106	104.4	102.6	95.4	85.3	100.6	117.3	82.9	93.8	110.4	114.4	297.2	352.6	332.5	383.4	344.6	372.3	366.6	360.2	452.4	404.7	477.4	556.4	393.1	444.9	523.7	542.5
Q80YE4	Serine/threonine-protein kinase LMTK1 OS=Mus musculus GN=Aatk PE=1 SV=1	Aatk	74.5	80.8	70.6	81.9	116.6	114.1	130.6	130.9	83.4	85.3	119.8	109.7	88.9	98.4	106.4	108.1	3388.1	3673.7	3209.6	3723.5	5303.5	5187.3	5940	5951.1	4592.1	4699.2	6594.6	6039.5	4894.2	5420.5	5856.9	5954.6
Q924N4	Solute carrier family 12 member 6 OS=Mus musculus GN=Slc12a6 PE=1 SV=2	Slc12a6									91.9	85.4	101.3	101	94.7	102	118.9	104.9									37.5	34.8	41.3	41.2	38.6	41.6	48.5	42.8
O70589	Peripheral plasma membrane protein CASK OS=Mus musculus GN=Cask PE=1 SV=2	Cask	87.3	98.6	105.4	112.3	93.2	94.4	106.5	102.3	92	86.9	111.9	101.9	97.9	97.4	106.2	105.9	142.5	161	172.1	183.4	152.3	154.1	173.9	167.1	192.1	181.5	233.7	212.9	204.5	203.6	221.8	221.2
Q8K0F1	TBC1 domain family member 23 OS=Mus musculus GN=Tbc1d23 PE=1 SV=1	Tbc1d23	80	95.9	102.8	111.8	96.6	101.5	105.3	106	89.4	89.8	121.2	102.8	100.5	93.2	90.9	112.3	205	245.4	263.2	286.3	247.4	259.9	269.7	271.4	446.1	448.5	605.2	513.2	501.6	465	453.6	560.5
Q8K2Q0	COMM domain-containing protein 9 OS=Mus musculus GN=Commd9 PE=1 SV=3	Commd9									100.5	88.7	96.1	104.4	89.4	94.4	124.8	101.7									349.5	308.4	334.2	363.1	311.1	328.3	434	353.7
Q8K2V1	Serine/threonine-protein phosphatase 4 regulatory subunit 1 OS=Mus musculus GN=Ppp4r1 PE=1 SV=2	Ppp4r1	92.1	94.7	90.8	102.2	100.7	99.5	113.2	106.7	89.1	94.4	114.1	107.1	82.5	93.6	106.6	112.6	4799.8	4937.3	4732.6	5331	5250.3	5190.3	5904.2	5565.4	4304.1	4559.8	5515.1	5173	3988.1	4521.3	5150.6	5441.5
Q9DCM0	Persulfide dioxygenase ETHE1, mitochondrial OS=Mus musculus GN=Ethe1 PE=1 SV=2	Ethe1	96	98.7	107.2	110.2	99.8	91.7	96.4	100	86.8	95.2	113.5	102.7	88.7	89.7	106	117.5	6753.5	6944.3	7546	7753.7	7023.1	6452.9	6781.5	7039.6	6409.1	7024.9	8378.3	7582.8	6552	6619.7	7823.2	8671.3
Q9WVL3	Solute carrier family 12 member 7 OS=Mus musculus GN=Slc12a7 PE=1 SV=1	Slc12a7	104.3	105.4	140.5	105.4	76.3	82.2	98.4	87.5	107.3	88.1	76.6	138.8	102.8	81.3	104.8	100.3	60.6	61.2	81.6	61.2	44.3	47.7	57.1	50.8	98.1	80.5	70	126.8	94	74.3	95.8	91.7
Q99M15	Proline-serine-threonine phosphatase-interacting protein 2 OS=Mus musculus GN=Pstpip2 PE=1 SV=4	Pstpip2	95.4	105.2	89.3	107.6	98	93.8	105.7	105.1	92.9	87.3	105.9	113.2	79	94.1	119.3	108.4	8364.9	9227.9	7832.5	9441.3	8596.8	8223.7	9269.8	9216.9	8552.1	8036.9	9750.1	10421.3	7278.7	8663.4	10991.3	9986.1
P06745	Glucose-6-phosphate isomerase OS=Mus musculus GN=Gpi PE=1 SV=4	Gpi	89.7	97.6	92.5	111.5	104.9	97.7	104.8	101.3	86.3	92.3	108.8	112.6	80.8	97.4	112.8	109	46461.2	50562.5	47921.3	57788.7	54336.8	50620.4	54319.3	52473.7	43740.6	46761.2	55099.7	57029.6	40905.3	49336.7	57146.9	55231.7
Q91WG7	Diacylglycerol kinase gamma OS=Mus musculus GN=Dgkg PE=1 SV=1	Dgkg	85.6	88.4	87.2	100.6	103.8	106.2	111.7	116.4	86.3	93.2	115.2	102.5	90.7	93.2	101.2	117.7	2952.8	3051.3	3011.4	3473.1	3583.5	3665.6	3856.9	4017.3	3996.8	4320.3	5335.1	4749.4	4200.5	4319.5	4690.5	5452.2
Q80W54	CAAX prenyl protease 1 homolog OS=Mus musculus GN=Zmpste24 PE=1 SV=2	Zmpste24	98	100.9	87.5	102.2	100.1	88.5	102.5	120.3	81.6	93.8	122.5	100.4	90.7	91.4	106.2	113.3	10312	10621.9	9211.9	10753.5	10537.2	9309.6	10782.4	12659.4	6761	7777	10158.8	8325.5	7523.3	7578	8806.1	9395.3
Q3U1V8	Mitogen-activated protein kinase kinase kinase 9 OS=Mus musculus GN=Map3k9 PE=2 SV=2	Map3k9	70.3	79.1	73.9	94.7	119.4	117.2	132.4	112.9	90.5	90.2	110.4	101.4	96.4	85.8	104.8	120.7	145	163.3	152.5	195.4	246.4	241.8	273.2	233	260.3	259.4	317.7	291.6	277.2	246.8	301.4	347.1
O88783	Coagulation factor V OS=Mus musculus GN=F5 PE=1 SV=1	F5	79	91.4	82.6	109.3	105.4	104.5	119	108.8	86.1	90.3	118.5	105.6	96.5	94.4	102.4	106.2	11985.4	13859.5	12527.1	16576.2	15983.6	15842	18044.3	16500.7	15105.9	15841.2	20784.8	18519.6	16925.1	16549.3	17958.1	18623
Q9DCD0	6-phosphogluconate dehydrogenase, decarboxylating OS=Mus musculus GN=Pgd PE=1 SV=3	Pgd	90.2	98.2	90.5	111.9	106.5	98.9	105	98.9	84.6	91.8	121.3	104.6	81.2	94.6	102.9	118.9	33165.4	36089.2	33268.8	41137.2	39161.2	36362.9	38586.9	36347.7	29629.5	32131.2	42458	36633.1	28440.8	33104.5	36032.2	41632.6
Q61739	Integrin alpha-6 OS=Mus musculus GN=Itga6 PE=1 SV=3	Itga6	88.1	96.8	97.5	92	88.2	102.4	112.9	122.2	94.6	100.5	113.1	101	87.4	88.1	101.6	113.8	1369.4	1504.9	1516	1430.5	1371.8	1592.4	1755.3	1899.4	1837.6	1952.7	2197.7	1961.7	1697.4	1710.7	1972.9	2210.6
P47936	Cannabinoid receptor 2 OS=Mus musculus GN=Cnr2 PE=1 SV=1	Cnr2									84.5	91.8	117.6	91.1	102.6	95.4	95.8	121.2									344.1	373.7	479.1	371.2	417.9	388.5	390.1	493.6
Q8C1Y8	Vacuolar fusion protein CCZ1 homolog OS=Mus musculus GN=Ccz1 PE=1 SV=1	Ccz1	84.2	84.2	105.3	96.1	104.4	104.3	111.2	110.3	94.8	91.3	100.2	117	88.2	97.3	107.1	104.1	2365.6	2363.9	2956.3	2699.1	2932.3	2930.6	3123.5	3096.8	2539.8	2445.9	2684.1	3135.4	2363.6	2607.2	2871.1	2790.7
Q9CPQ1	Cytochrome c oxidase subunit 6C OS=Mus musculus GN=Cox6c PE=1 SV=3	Cox6c	104.9	86	158.1	115.2	75.9	72.6	88.1	99.2	103.7	98.4	75.7	115.7	103.7	96.3	106.7	100	699.7	573.5	1054.2	768.4	505.9	483.8	587.3	661.5	759.1	720.3	554.4	846.7	758.9	704.7	780.8	732
P27870	Proto-oncogene vav OS=Mus musculus GN=Vav1 PE=1 SV=1	Vav1	80.4	85.4	90.8	100.9	104.7	106.8	112	119.1	83.7	100.7	124.4	100.2	93.4	93.3	95.5	108.8	13114.6	13928.1	14814	16471.6	17082.3	17421	18277.7	19439.8	12958.7	15581.6	19246.7	15500.9	14462.3	14446	14777.4	16845.3
Q8CDN6	Thioredoxin-like protein 1 OS=Mus musculus GN=Txnl1 PE=1 SV=3	Txnl1	93.9	98.5	103.2	102.4	87.1	98.5	110.5	105.8	106.2	81.3	92.6	119.7	78.3	104.2	115.9	101.8	5521.1	5794.2	6069.8	6021.3	5121.4	5792.2	6498.9	6223.4	5499.2	4211.6	4795.2	6198.3	4052.7	5393.1	6000.3	5271.6
Q8VCM8	Nicalin OS=Mus musculus GN=Ncln PE=1 SV=2	Ncln	90.8	88.6	96.8	84.5	91.8	104	110.7	133	104.1	92.8	95.9	112.1	87.6	85	111.7	110.8	1575.2	1537.1	1679.8	1466.3	1592.5	1805.3	1920.4	2307.4	1521.1	1356	1401.1	1637.8	1279.6	1241.8	1632	1619.1
P97328	Ketohexokinase OS=Mus musculus GN=Khk PE=1 SV=1	Khk	108	106.5	128.3	128.3	91.2	89.6	80.5	67.6	90.4	81.9	105.7	121.2	72.2	92.9	123.8	111.9	162.4	160	192.9	192.9	137.1	134.6	121.1	101.7	703.7	637.4	822.1	943	562	722.5	963	871
P48962	ADP/ATP translocase 1 OS=Mus musculus GN=Slc25a4 PE=1 SV=4	Slc25a4	97	86.5	167.5	116.3	81.7	82.9	73.4	94.8	90.2	104.2	103.4	133.1	108.7	82	93.1	85.3	2207.5	1968.1	3812.2	2648.8	1860.6	1886.3	1671.2	2158.2	1268.8	1465.8	1454.8	1872.9	1530.2	1153.9	1310.4	1200.8
Q5SPW0	Vacuolar protein sorting-associated protein 54 OS=Mus musculus GN=Vps54 PE=1 SV=1	Vps54									93.3	97	116.3	102.8	92	91.8	100.5	106.3									524.7	546.1	654.5	578.4	517.9	516.7	565.4	598.1
Q8BH60	Golgi-associated PDZ and coiled-coil motif-containing protein OS=Mus musculus GN=Gopc PE=1 SV=1	Gopc	91.4	85	90.7	85.9	100.2	99.4	119.1	128.3	100.6	94.6	101.9	104.6	83	89.6	116.7	109	636.6	591.6	631.7	598.3	697.5	691.7	828.9	893.2	1129.4	1062.2	1144.4	1174	932.3	1006.2	1309.9	1223.9
Q7TSV4	Phosphoglucomutase-2 OS=Mus musculus GN=Pgm2 PE=1 SV=1	Pgm2	87.6	88.7	102.1	108.6	98.5	103.8	108.4	102.4	89.4	99.2	111.4	107.5	83.5	97.6	101.5	109.9	6076.6	6156.6	7083.8	7532.9	6832.2	7204.5	7518.5	7101.5	4331.2	4806.2	5395.1	5208	4044.7	4730.1	4916.1	5321.3
Q9Z0N2	Eukaryotic translation initiation factor 2 subunit 3, Y-linked OS=Mus musculus GN=Eif2s3y PE=1 SV=2	Eif2s3y	79.5	81	100.1	88.5	97.2	100.2	120.1	133.4	102.6	91.2	93.6	113.5	98.9	95.6	104.8	99.8	602.8	614.5	759.4	671.5	737.7	760.3	911	1011.8	1401.7	1245.7	1279	1550.4	1351	1306	1431.5	1363
P40124	Adenylyl cyclase-associated protein 1 OS=Mus musculus GN=Cap1 PE=1 SV=4	Cap1	88.1	96.2	90.8	111.3	104.3	102.4	107.8	99	90.7	89.3	105	117.6	78.2	98	114.8	106.4	49654.3	54176.5	51180.6	62717.6	58790.1	57709.9	60731.2	55785	49661.6	48906.7	57519.8	64391.9	42824.5	53655.3	62871.8	58249.8
Q571I9	Aldehyde dehydrogenase family 16 member A1 OS=Mus musculus GN=Aldh16a1 PE=1 SV=2	Aldh16a1	80.2	82.2	86	94.8	107	110.6	116.8	122.6	88.9	96.6	112	105.2	87.7	95.5	105.4	108.8	4482	4592.2	4806	5297.8	5979.3	6182.4	6526.6	6852.1	4373.6	4753.4	5508.1	5174.2	4313.3	4700	5183.9	5353.3
Q6PFY1	F-BAR and double SH3 domains protein 1 OS=Mus musculus GN=Fchsd1 PE=2 SV=1	Fchsd1	68.2	72.5	71.5	84.6	114.9	119.9	135.8	132.6	91.6	85.8	104.6	106.6	100	94.9	113.2	103.3	406.3	432	426.1	503.9	684.8	714.7	809.2	790.3	336.3	314.9	384.2	391.3	367.3	348.6	415.4	379.3
Q08048	Hepatocyte growth factor OS=Mus musculus GN=Hgf PE=1 SV=1	Hgf	78.5	88.1	78.8	94.9	90.6	100.3	127.8	140.9	96.7	86.8	97.2	105	102.7	98	106.7	106.9	904.6	1016	908.4	1093.6	1044.3	1156.8	1473.7	1624.7	1664.3	1493.2	1672.2	1806.5	1766.8	1686.5	1836.4	1838.8
P41778	Pre-B-cell leukemia transcription factor 1 OS=Mus musculus GN=Pbx1 PE=1 SV=2	Pbx1	79.3	79.4	71.7	81.3	103	104.7	127.3	153.3	97.3	86.8	89.6	121.3	97.6	90.3	116.7	100.4	669.4	669.9	605	685.6	869.3	883.9	1074	1293.2	736.1	656.7	678.1	917.6	738.3	683.4	882.7	759.3
P24604	Tyrosine-protein kinase Tec OS=Mus musculus GN=Tec PE=1 SV=2	Tec									96.4	97.3	117	99.1	95.2	85.6	101.2	108.3									190.3	192.1	231.1	195.7	187.9	169	199.8	213.9
Q8BGB5	LIM domain-containing protein 2 OS=Mus musculus GN=Limd2 PE=1 SV=1	Limd2	108.4	118	91	97.9	87.3	74.2	106	117.3	109.1	62.8	56.9	139.7	84.8	95.9	150.9	99.9	6738.3	7333.3	5654.7	6083.1	5428.2	4613.9	6586.1	7287.9	5478	3151.6	2856.9	7010.4	4257.8	4811.3	7574.3	5015.7
Q9D920	BLOC-1-related complex subunit 5 OS=Mus musculus GN=Borcs5 PE=1 SV=1	Borcs5									103.7	80.1	87.8	117.4	98.8	91.6	103.6	117									323.4	249.6	273.6	365.9	308	285.4	322.9	364.8
Q8R379	GTPase, IMAP family member 7 OS=Mus musculus GN=Gimap7 PE=1 SV=1	Gimap7	102.7	85.5	189.3	123.9	58.4	73.1	71.8	95.4	131.6	112.5	105.2	95.6	100.8	68.9	88.8	96.6	886.7	738.6	1634.5	1070.4	503.9	631.2	619.7	823.9	359.4	307.3	287.4	261.1	275.4	188.2	242.6	264
Q9D1D4	Transmembrane emp24 domain-containing protein 10 OS=Mus musculus GN=Tmed10 PE=1 SV=1	Tmed10	94.9	94.3	110.9	102.7	94.1	96.9	98	108.3	95.9	94.3	103.4	109.4	88.4	89.6	107.7	111.2	5382.4	5347.8	6288.6	5824.6	5339.3	5495.3	5559.5	6142.3	7947.9	7816	8572.2	9065.9	7329.8	7422	8929.1	9212.9
Q9R062	Glycogenin-1 OS=Mus musculus GN=Gyg1 PE=1 SV=3	Gyg1	92.6	105.4	94.8	114.5	96.5	92.9	108.7	94.6	100.1	73.4	78.6	138.9	77.1	110.1	128	93.9	7390	8412.1	7567.4	9135.1	7695.4	7408.7	8674.6	7544.5	5841.3	4286.2	4585.8	8109.7	4499.8	6426.2	7469.8	5481.3
P50396	Rab GDP dissociation inhibitor alpha OS=Mus musculus GN=Gdi1 PE=1 SV=3	Gdi1	89.4	101	98	116.9	97.8	100.9	102.4	93.7	82.2	97.9	122.6	109.6	82.8	94.8	103.2	106.9	9486.7	10714.5	10398.1	12405.3	10375.7	10703.4	10872.4	9947.7	9350.3	11126.2	13943.7	12464.5	9418.7	10778.3	11729.9	12149.7
P35831	Tyrosine-protein phosphatase non-receptor type 12 OS=Mus musculus GN=Ptpn12 PE=1 SV=3	Ptpn12	92.8	99.2	94.4	111.1	95.8	93.3	110.7	102.6	97.3	76.4	85.5	125	89.7	104	123.6	98.4	8005	8555.2	8137.5	9585.4	8265.8	8050.8	9547.5	8848.1	6810.9	5351.1	5982.6	8751.3	6280.9	7282.2	8653.1	6888.9
Q8R2H9	Phosphoethanolamine/phosphocholine phosphatase OS=Mus musculus GN=Phospho1 PE=1 SV=1	Phospho1	75.1	79.3	74.5	102.6	127	111.5	130.5	99.4	84.2	77.9	113.4	125.7	95	97.4	105.6	100.8	1387.5	1465.3	1375.9	1895.5	2346	2058.8	2409.9	1835.1	2608.5	2412.7	3511.4	3893.9	2941.8	3017.6	3272.5	3122.7
P59672	Ankyrin repeat and SAM domain-containing protein 1A OS=Mus musculus GN=Anks1a PE=1 SV=3	Anks1a	78.1	81.3	80.8	86	109.8	109	124.8	130.2	93.7	93	110.5	109.6	86.6	95	106.1	105.6	2870.3	2989.1	2969.1	3160.7	4036.2	4004.5	4586.3	4786.5	3312.9	3286.2	3905.9	3872.2	3061	3356.4	3750.5	3731.3
Q6NSR8	Probable aminopeptidase NPEPL1 OS=Mus musculus GN=Npepl1 PE=1 SV=1	Npepl1	85.5	84.9	101.1	95.8	98.2	104.5	113	117	96	101.6	111.3	102.2	86	92.4	98.4	112.1	2675	2655.2	3162.9	2995.7	3071.6	3268.1	3534	3658.9	2262.7	2393.7	2622.6	2407.6	2026.9	2177.1	2318.4	2641.1
Q8C050	Ribosomal protein S6 kinase alpha-5 OS=Mus musculus GN=Rps6ka5 PE=1 SV=2	Rps6ka5	92.6	98.1	102	106.2	94	99.2	103	104.9	87.5	96.5	120.4	101	91	89.6	103.1	110.9	5367.9	5689.7	5912.2	6159.7	5452	5749.3	5971.8	6081.8	5983.5	6596.5	8227.3	6902.8	6218.6	6123.1	7045.3	7580.3
P28741	Kinesin-like protein KIF3A OS=Mus musculus GN=Kif3a PE=1 SV=2	Kif3a	95	94.6	105.2	97.8	92.2	94.2	98.4	122.5	86.9	98.3	110	110.3	98.5	88.6	100.1	107.4	101.8	101.4	112.7	104.7	98.8	100.9	105.4	131.2	186.6	210.9	236	236.7	211.4	190.1	214.7	230.5
Q3TAS6	ER membrane protein complex subunit 10 OS=Mus musculus GN=Emc10 PE=2 SV=2	Emc10	102.9	98.2	116.8	96.7	80.1	94.6	101.7	109	121	81.3	72.4	139.1	88.3	82.5	129	86.3	830.5	792.6	942.1	780.5	646.1	763.3	820.5	879.6	809.1	543.8	484.3	929.8	590.6	551.4	862.2	576.9
Q9QXT0	Protein canopy homolog 2 OS=Mus musculus GN=Cnpy2 PE=1 SV=1	Cnpy2	116.4	113.7	126.3	100.3	74.3	79.8	87.8	101.5	117.5	79.5	88.1	125	79.7	89.6	117.9	102.6	3624.5	3540.2	3932.4	3125.3	2314.2	2484.7	2735.5	3160.6	3648.5	2469.2	2735.3	3878.8	2475	2781.1	3658.8	3185.8
Q8BRK9	Alpha-mannosidase 2x OS=Mus musculus GN=Man2a2 PE=1 SV=2	Man2a2	65.5	66.3	51.3	58.5	127.3	133.8	124.7	172.7	90.9	70.4	76.2	95.7	68.8	88	151.8	158.2	140.4	142.2	110	125.5	272.9	286.9	267.4	370.3	375.2	290.6	314.3	394.9	283.8	363.1	626.6	652.9
L7N466	5-formyltetrahydrofolate cyclo-ligase OS=Mus musculus GN=Mthfsl PE=1 SV=1	Mthfsl	121.7	107.4	107.6	106.8	91.3	85.6	83.9	95.7	89.9	82.9	98.4	117.5	79	85.9	135.2	111.5	2787	2460.3	2465.3	2445	2091.8	1959.5	1922.2	2191.1	2760.5	2545.7	3021.4	3608.5	2425.4	2638.7	4151.9	3424.1
Q7TQI3	Ubiquitin thioesterase OTUB1 OS=Mus musculus GN=Otub1 PE=1 SV=2	Otub1	83.1	84.9	94.4	99.5	104.3	111.2	110.8	111.8	87.2	99.5	119.7	102.8	85.2	94.2	101.5	109.9	3978.1	4061	4516.2	4760.9	4991.5	5322.5	5304.5	5352.8	4617.5	5265.4	6338.3	5440.9	4512.2	4984.5	5370.1	5815.6
E9PYF7	AP1AR OS=Mus musculus GN=Ap1ar PE=1 SV=1	Ap1ar									99.4	92.1	102.2	106.4	91.7	91.3	110.9	106.1									92.1	85.4	94.7	98.6	85	84.6	102.8	98.4
P59438	Hermansky-Pudlak syndrome 5 protein homolog OS=Mus musculus GN=Hps5 PE=1 SV=2	Hps5	69.7	71.7	80.8	76.4	118.3	122.5	119.2	141.4	81.2	104.3	125.1	101	86.5	95.1	85	121.6	175.2	180.4	203.1	192.1	297.3	308	299.7	355.6	271.2	348.4	417.6	337.2	288.9	317.5	283.9	406.1
Q9JJU8	SH3 domain-binding glutamic acid-rich-like protein OS=Mus musculus GN=Sh3bgrl PE=1 SV=1	Sh3bgrl	142.4	120	105.3	110.9	74.8	76.2	81.7	88.6	107.9	52.9	58.5	137.7	63.3	103.3	174.3	102.1	5731.6	4831.2	4235.9	4464.4	3010.8	3066.1	3289.7	3566.1	4884	2395.4	2647.4	6231.3	2866.5	4674	7886.8	4619.7
Q9ERL7	Glia maturation factor gamma OS=Mus musculus GN=Gmfg PE=1 SV=1	Gmfg	106.8	110.1	96.1	116.9	96.4	92.3	93.2	88.3	85	85.7	111.6	112.8	72.4	95.1	118.3	119.2	16510.1	17018.7	14863.3	18068.2	14903.7	14269.9	14407.9	13658.3	11822.2	11918.5	15521.8	15686.8	10067.1	13223.2	16454.7	16575
P22777	Plasminogen activator inhibitor 1 OS=Mus musculus GN=Serpine1 PE=1 SV=1	Serpine1									90.1	92.9	91.9	108.3	79.7	111.6	120.5	105.1									207.9	214.2	212	249.9	183.8	257.4	277.9	242.4
Q68FF6	ARF GTPase-activating protein GIT1 OS=Mus musculus GN=Git1 PE=1 SV=1	Git1	77.8	75.4	85.2	77	101.8	110.4	134.9	137.4	97.9	95.9	107.9	105.6	94.5	90.6	98.8	108.8	502.2	487.2	550.2	497.4	657.7	713.1	871.1	887.5	716.5	701.9	789.8	772.8	691.6	663.4	722.8	796.2
P18653	Ribosomal protein S6 kinase alpha-1 OS=Mus musculus GN=Rps6ka1 PE=1 SV=1	Rps6ka1	77.5	87.7	86.8	97.7	105.9	107.3	115	122	86.5	99.5	117.2	103.1	90.2	94.5	101	107.9	19787.9	22389.5	22159.3	24917.3	27025.3	27377.1	29334.3	31140.1	18211	20963.1	24683.6	21720	19006.7	19896.5	21277.1	22732.6
Q9CQE7	Endoplasmic reticulum-Golgi intermediate compartment protein 3 OS=Mus musculus GN=Ergic3 PE=1 SV=1	Ergic3	118.3	109.3	146.7	118.6	77.9	74.8	72.7	81.6	91.5	92.2	103	103.8	98.7	81.6	103.4	125.7	1290.4	1192.2	1600.1	1293.3	849.9	815.5	792.6	890.4	862.7	869.5	970.6	978.2	930.8	769.6	975.1	1184.6
Q8BGB7	Enolase-phosphatase E1 OS=Mus musculus GN=Enoph1 PE=1 SV=1	Enoph1	89.1	88	97.9	97	103.5	99.3	108.2	117.1	96	94.2	103.1	108.3	79.6	99.3	108.6	110.9	1200.7	1185.8	1319.1	1306.7	1394.5	1338.1	1458	1577.6	443.1	434.6	475.9	499.5	367.1	458.2	500.9	511.8
Q91WL8	WW domain-containing oxidoreductase OS=Mus musculus GN=Wwox PE=1 SV=1	Wwox	92.6	91.4	112.1	101.1	107.1	103.9	98.7	93.1	102.5	82.5	114	111	84.2	81.5	113.1	111.2	191.3	188.9	231.8	208.9	221.5	214.7	204	192.5	47.1	37.9	52.4	51	38.7	37.5	52	51.1
P50171	Estradiol 17-beta-dehydrogenase 8 OS=Mus musculus GN=Hsd17b8 PE=1 SV=2	Hsd17b8	94.1	92.2	128.2	111.5	89.5	87.1	95.8	101.7	92.6	94.5	102.8	103.1	104.5	93.2	99.7	109.6	1668.6	1635.7	2273	1976.6	1586.5	1545.3	1698.1	1803.5	2085.5	2128	2316.1	2322.5	2353.1	2098	2245.9	2467.2
Q9JL56	Glycerophosphodiester phosphodiesterase 1 OS=Mus musculus GN=Gde1 PE=1 SV=1	Gde1	85.1	87.3	103.5	96.8	96.5	101	111	118.9	95.6	88.5	99.6	113.8	103	92.2	108.3	98.9	219.2	224.9	266.8	249.5	248.6	260.4	286	306.5	540.4	500.1	562.5	643.2	582.2	521.1	611.7	558.9
Q9D9B4	Leucine-rich repeat-containing protein C10orf11 homolog OS=Mus musculus PE=1 SV=1	C10orf11	93.5	98.1	92.6	92.5	93.9	100.4	109.4	119.6	91.2	85.4	99.6	109.6	91.1	92.6	117.6	112.8	1461.6	1533.5	1447.7	1444.8	1466.9	1568.3	1709.5	1869.3	1924.4	1802	2101.9	2312.1	1923.1	1954.7	2481.7	2381
Q6PD29	Zinc finger protein 513 OS=Mus musculus GN=Znf513 PE=1 SV=2	Znf513									95.8	101.1	106.1	98.2	89.4	87.6	92.7	129.1									145	153.1	160.6	148.5	135.3	132.6	140.2	195.4
Q9Z1A9	TBC1 domain family member 8 OS=Mus musculus GN=Tbc1d8 PE=1 SV=2	Tbc1d8	89.8	92.7	87.6	98.9	101.3	93.9	113.8	121.9	90.7	96.4	110.1	98.2	88.7	93.6	104.3	118	1355.6	1399.4	1322.5	1491.9	1529.1	1417.5	1718.1	1839.9	1390	1478.4	1687.2	1506	1360.3	1435	1599.3	1808.5
Q6GQT0	Dual specificity protein phosphatase CDC14A OS=Mus musculus GN=Cdc14a PE=2 SV=2	Cdc14a									109.7	87.1	106.9	94.3	100	77.1	95.2	129.7									48.1	38.2	46.9	41.4	43.8	33.8	41.8	56.9
Q9DBB1	Dual specificity protein phosphatase 6 OS=Mus musculus GN=Dusp6 PE=1 SV=1	Dusp6	73.6	81.5	70.9	90.9	119.5	119.1	123.5	121	80.2	96.5	120.2	101.9	85.4	92.6	109.1	114.1	478.8	529.9	461	591	777.5	774.5	803.1	787.1	573.4	690	860	729	611	662	780.5	816.1
Q3TIR1	Trafficking protein particle complex subunit 13 OS=Mus musculus GN=Trappc13 PE=2 SV=1	Trappc13	85.9	87.4	100.5	104.3	98.9	99.5	107.2	116.3	97.2	90.4	102.7	108.3	91.7	98.9	104.6	106.1	1138.4	1157.4	1331.4	1381.4	1309.7	1318	1419.5	1540.6	1145.8	1064.6	1210.7	1275.9	1080.9	1165.6	1232.1	1250.8
Q9CQY1	Ubiquitin-like protein ATG12 OS=Mus musculus GN=Atg12 PE=1 SV=1	Atg12	84	82	84.6	88.4	109.8	108.4	114.4	128.5	94.1	90.8	97.4	114.1	82.5	96.4	110.6	114.2	1006	981.7	1012.9	1059.5	1315.8	1297.9	1370.3	1539.1	659.4	636.6	682.7	799.3	578.4	675.4	774.8	800.1
P60710	Actin, cytoplasmic 1 OS=Mus musculus GN=Actb PE=1 SV=1	Actb	85.4	94.9	88.5	105.5	107.8	105.7	107.5	104.7	86.4	91.3	118.4	106.3	85.3	91.6	109.2	111.4	281571	312978	291607	347878	355250	348511	354433	345038	242877	256532	332794	298885	239914	257450	307088	313254
Q9D620	Rab11 family-interacting protein 1 OS=Mus musculus GN=Rab11fip1 PE=1 SV=2	Rab11fip1	88.4	98.7	81.1	104.3	98.4	101.6	120.7	106.8	101.5	68.7	76.2	142.4	85.4	104.9	131.7	89.2	6704.5	7483.7	6151.3	7913.1	7465.5	7701.5	9150.1	8100.9	6214.1	4205.3	4668.6	8720.8	5232.4	6427.2	8065.1	5460.3
Q9JI46	Diphosphoinositol polyphosphate phosphohydrolase 1 OS=Mus musculus GN=Nudt3 PE=1 SV=1	Nudt3	107.3	108.8	108.6	109.7	88.7	87.5	93.5	95.8	106.2	69.3	83	129.9	74.4	106.3	129.3	101.5	2780.5	2818	2813.2	2841.6	2299.2	2268.3	2423.5	2482.4	2609.4	1703.3	2039.5	3190.6	1826.8	2610.7	3175.5	2494.3
P51660	Peroxisomal multifunctional enzyme type 2 OS=Mus musculus GN=Hsd17b4 PE=1 SV=3	Hsd17b4	89.5	85.4	127.2	101.5	91.4	94.6	98.2	112.3	94.6	100.4	101.6	111.1	100	92.5	96.2	103.6	7671.9	7320.7	10908.8	8706.5	7836.3	8117.1	8422.9	9628.4	8170.6	8668	8773.5	9588.1	8628.4	7984.5	8301.4	8945.7
Q9CQI6	Coactosin-like protein OS=Mus musculus GN=Cotl1 PE=1 SV=3	Cotl1	88.7	99.8	98.4	115.8	103.1	101.3	101.6	91.3	94.3	89.4	121.5	111.6	78.7	91.9	105.8	106.9	17045.7	19167.9	18898.5	22255.9	19801.8	19460.6	19519.8	17546	19425.6	18422.5	25035.6	22999.6	16213.5	18934.5	21799.2	22029.4
P15066	Transcription factor jun-D OS=Mus musculus GN=Jund PE=1 SV=1	Jund									103.3	77.3	86.5	128.6	97.7	96.5	124.2	85.9									227.3	170.2	190.2	282.8	215	212.2	273.2	189
Q8R429	Sarcoplasmic/endoplasmic reticulum calcium ATPase 1 OS=Mus musculus GN=Atp2a1 PE=1 SV=1	Atp2a1	120.5	98.2	96.9	87.7	97.3	89.3	95	115.2	95.6	133.2	196.5	137.9	49.7	53.5	83.5	50.1	100.2	81.6	80.6	72.9	80.9	74.2	79	95.8	1394.6	1942.5	2866.1	2010.9	725.4	780.8	1217.2	730.2
Q99LJ1	Tissue alpha-L-fucosidase OS=Mus musculus GN=Fuca1 PE=1 SV=1	Fuca1	86.2	93.5	101.1	109.7	103.3	97.9	100.3	108	106	79.7	88.4	135.2	92.1	90.9	109.8	97.9	750.1	813.2	879.7	954.5	898.4	851.5	872.1	939.5	154.5	116.1	128.9	197.1	134.3	132.5	160	142.8
P97364	Selenide, water dikinase 2 OS=Mus musculus GN=Sephs2 PE=1 SV=3	Sephs2	95.5	100.8	103.2	115.3	97.2	96.1	97.8	94.2	98.8	72.1	86.1	134.7	83.1	104.6	127.8	92.7	3182.4	3358.1	3438	3844.1	3238.9	3201.8	3259.2	3141.1	1225.6	895.2	1068	1671.8	1030.9	1298.4	1585.8	1150.5
P53395	Lipoamide acyltransferase component of branched-chain alpha-keto acid dehydrogenase complex, mitochondrial OS=Mus musculus GN=Dbt PE=1 SV=2	Dbt	99.8	94.3	139.8	104.8	81.7	88.4	85.2	106.2	103.6	97.1	93.6	116.7	97.9	85.6	105	100.5	945.8	893.9	1324.8	993.3	774.2	837.6	807.4	1006.4	1078.5	1010.9	974.4	1214.5	1019.7	891.3	1093.2	1046.7
O89053	Coronin-1A OS=Mus musculus GN=Coro1a PE=1 SV=5	Coro1a	90.1	95.7	90.1	107	103	102.2	110	101.9	91.9	91	111.7	109.2	81.2	93.9	110	111.2	42805.6	45492.6	42810.1	50850.6	48957.5	48573.8	52292.1	48455.1	34633.8	34296.3	42078.4	41155.6	30583.1	35382.5	41440.8	41924
Q9CYR6	Phosphoacetylglucosamine mutase OS=Mus musculus GN=Pgm3 PE=1 SV=1	Pgm3	78.6	80	85	82.8	106.1	106.1	130.6	130.8	98.1	95.3	103.1	111.1	86.9	95.8	104.6	105.2	2209.8	2248.2	2389.4	2326.4	2982.2	2981.8	3668.9	3675	1935.6	1880.2	2034.6	2192.9	1714.2	1890.3	2064.5	2077.2
Q8C190	VPS9 domain-containing protein 1 OS=Mus musculus GN=Vps9d1 PE=1 SV=1	Vps9d1									102.2	64.6	98.7	122.6	110.9	96.1	100.4	104.4									35.1	22.2	33.9	42.1	38.1	33	34.5	35.8
P97864	Caspase-7 OS=Mus musculus GN=Casp7 PE=1 SV=2	Casp7	115.4	118.9	113.9	118.8	76.4	82.4	87.3	86.9	93.9	87	105.7	112.3	76.9	99.1	114	111.1	3083	3175	3043.5	3173	2040.9	2202.2	2331.8	2320.3	2954.5	2739.4	3327.8	3534	2422.1	3120.5	3587.9	3496.5
O35239	Tyrosine-protein phosphatase non-receptor type 9 OS=Mus musculus GN=Ptpn9 PE=1 SV=2	Ptpn9	71.9	80	75.2	87.7	108.2	112.7	130.7	133.7	90.6	96.8	116.2	103.9	96.3	91	97.5	107.6	1680.6	1870.3	1759.8	2051.1	2529.7	2634.5	3056.6	3126.5	1971.8	2106	2528.4	2261.6	2095.8	1981.1	2121.4	2340.4
P50518	V-type proton ATPase subunit E 1 OS=Mus musculus GN=Atp6v1e1 PE=1 SV=2	Atp6v1e1	131.4	106.3	106.2	95.6	91.6	83.6	89.8	95.4	85.5	74.2	93.9	139.6	77.5	93.6	125.9	109.8	10706.7	8658.8	8654.1	7784.9	7461.7	6806.9	7317.7	7772.3	7816.6	6789.1	8586.1	12766.5	7083.2	8557.8	11515.3	10037.2
Q8R4B8	NACHT, LRR and PYD domains-containing protein 3 OS=Mus musculus GN=Nlrp3 PE=1 SV=1	Nlrp3	67.1	71.8	67.4	94.4	130.3	125.7	141.7	101.6	93.9	81.2	112	111.4	90.9	92.3	109.8	108.5	119.5	128	120.1	168.1	232.1	223.8	252.5	180.9	130.5	112.8	155.6	154.8	126.3	128.2	152.6	150.7
Q60898	Src-like-adapter OS=Mus musculus GN=Sla PE=1 SV=3	Sla	79.2	80.9	89.8	87	104.4	111.1	120.2	127.5	90.3	106.1	120.8	99.6	95.8	82.3	97.4	107.8	656.1	670.3	744	720.7	865.6	920.8	996.2	1057.1	802.9	943.3	1074.5	885.9	851.9	731.7	866.4	959.1
Q09014	Neutrophil cytosol factor 1 OS=Mus musculus GN=Ncf1 PE=1 SV=3	Ncf1	83.6	93.4	87.6	107.4	103.6	103.6	110.9	110	86.2	95.9	122.2	100.9	89.7	94.2	100.5	110.4	30515.8	34104.1	31987.4	39207.5	37838	37842.2	40514.5	40166.4	25672.3	28544.6	36371.2	30032.8	26716.3	28048.5	29919.5	32870.6
Q8CFJ7	Solute carrier family 25 member 45 OS=Mus musculus GN=Slc25a45 PE=1 SV=1	Slc25a45	69	83.1	85.2	81.3	113.8	105.5	122.4	139.7	88.5	91.9	102.6	110.4	100.1	96.7	104.2	105.6	199.4	240.4	246.3	235.2	329	304.9	353.9	404	166.2	172.7	192.7	207.3	188	181.6	195.6	198.3
Q8BZA9	Fructose-2,6-bisphosphatase TIGAR OS=Mus musculus GN=Tigar PE=1 SV=1	Tigar	85.2	88.3	90.4	90.3	107.6	109.1	109.2	119.9	95.5	88	98.2	120.1	80.8	94.8	112.9	109.7	436	452.1	462.8	462.6	551.2	558.7	559.1	613.9	570.2	525.8	586.2	717.4	482.7	565.9	674.2	655.3
Q8C2K1	Differentially expressed in FDCP 6 OS=Mus musculus GN=Def6 PE=1 SV=1	Def6	94.1	98.7	93.2	101.1	95.5	96.6	106.4	114.4	88.8	94.6	115.3	103.7	87.9	93.1	103	113.6	7990.6	8379.6	7912.4	8585	8110.1	8200	9033	9709.1	8241.5	8780.1	10695.4	9619.2	8150.7	8633.5	9554.2	10543.6
Q8BTM8	Filamin-A OS=Mus musculus GN=Flna PE=1 SV=5	Flna	89.3	96.9	85.2	104	101.3	100.9	114.5	107.9	89.6	86.3	109.9	109	87.3	97.6	109.5	110.7	159547	173158	152274	185870	180950	180297	204638	192891	152600	147112	187286	185785	148736	166347	186580	188584
Q9DB27	Malignant T-cell-amplified sequence 1 OS=Mus musculus GN=Mcts1 PE=1 SV=1	Mcts1	98.3	92.4	99.7	93.2	91.6	99.3	110.3	115.4	92.8	94.3	97.3	107.9	82.6	97.3	112.4	115.4	1231	1157.7	1248.5	1167.4	1147	1243.7	1381.4	1445.1	1099.9	1117.4	1152.7	1278.4	978.7	1152.3	1331.8	1367.4
P46656	Adrenodoxin, mitochondrial OS=Mus musculus GN=Fdx1 PE=1 SV=1	Fdx1									93.3	88.7	84.4	117.2	110	83.2	96.4	126.8									111	105.6	100.5	139.6	130.9	99.1	114.7	150.9
Q9D819	Inorganic pyrophosphatase OS=Mus musculus GN=Ppa1 PE=1 SV=1	Ppa1	88	88.5	95.2	94.9	97.6	100.6	116.7	118.5	106.8	83.6	90.3	120.9	78.4	106.2	116.3	97.5	6126.2	6164.4	6630.7	6609	6794.3	7005.6	8124.2	8253.1	5206.7	4075.9	4400.5	5892.1	3818.7	5177.3	5665.9	4753.2
Q8BRN9	Coiled-coil and C2 domain-containing protein 1B OS=Mus musculus GN=Cc2d1b PE=1 SV=1	Cc2d1b	90.4	89.1	89.8	88.4	95.8	102.5	117.9	126.1	99.4	88.7	108.1	115.8	90.8	90.3	103	103.8	6355.5	6264.3	6308.9	6211.2	6734.6	7201	8283.3	8858.7	5313.9	4740.1	5779.5	6188.6	4854.5	4824.4	5505.3	5549.8
Q8BND5	Sulfhydryl oxidase 1 OS=Mus musculus GN=Qsox1 PE=1 SV=1	Qsox1	76.5	88.2	86.9	109.4	110.3	101.6	112.4	114.6	88.6	80.6	100.4	120.2	100.9	103.9	109.1	96.3	4202.5	4847.3	4773.8	6010.3	6056.7	5584	6177.1	6297.1	4267.5	3881.9	4835.4	5790.1	4862.2	5007.8	5256.1	4639.8
Q9R0E1	Procollagen-lysine,2-oxoglutarate 5-dioxygenase 3 OS=Mus musculus GN=Plod3 PE=1 SV=1	Plod3	80.9	88.8	100	102.9	102.8	108	106.8	109.7	90.1	91.9	115.8	105.9	95.4	93.1	101.4	106.4	1667.2	1831.3	2062.1	2122.1	2120.4	2227.2	2202.6	2261.7	3173.5	3236.5	4080.5	3732	3360.7	3278.3	3573.7	3749.4
Q80X71	Transmembrane protein 106B OS=Mus musculus GN=Tmem106b PE=1 SV=1	Tmem106b	98.1	88.6	92.9	84.3	101.5	88.8	135.6	110.1	107	79.1	88.2	140	94.6	87.4	113.7	90	126.2	114.1	119.6	108.5	130.7	114.3	174.5	141.7	349.5	258.3	288.2	457.2	308.9	285.3	371.2	293.8
P62071	Ras-related protein R-Ras2 OS=Mus musculus GN=Rras2 PE=1 SV=1	Rras2	98.9	73.4	150.3	96.6	78.3	104.4	88.5	109.5	101.2	110.2	110.8	114.5	100.7	79.1	82.7	100.9	1021.3	757.5	1552.4	997.6	808.6	1078.4	914.3	1131.1	283.2	308.4	310	320.5	281.8	221.3	231.5	282.4
S4R1W1	Glyceraldehyde-3-phosphate dehydrogenase OS=Mus musculus GN=Gm3839 PE=1 SV=1	Gm3839	97.8	103.3	101.3	121.2	101.4	90	93.9	91	84.7	89.7	112.6	107.9	87.7	93.3	106	118.2	1395	1473.4	1444.6	1727.6	1445.9	1283.4	1339.1	1297.6	945.2	1001.2	1256.6	1204.1	979.1	1041.4	1183.3	1320
Q99P72	Reticulon-4 OS=Mus musculus GN=Rtn4 PE=1 SV=2	Rtn4	84.9	87.8	91.1	91.4	100.9	97.4	125.5	121.1	96.4	88.9	104	113.3	95.3	96.6	103.7	101.7	3580.9	3703.3	3843.4	3854.5	4256.6	4110.7	5294.2	5110.5	4206.1	3879.2	4537.5	4943.6	4156.2	4215	4521.3	4436.4
P47968	Ribose-5-phosphate isomerase OS=Mus musculus GN=Rpia PE=1 SV=2	Rpia	93.5	99.4	101.6	103.7	93.6	98.7	106	103.5	96.7	93.2	104.6	110.1	74.4	101	112	108	8437.3	8962.1	9168.5	9358.8	8443.2	8899.5	9559.2	9336.5	8356	8048.3	9040	9512.2	6428.8	8725.2	9675	9335.6
Q8BSA9	tRNA wybutosine-synthesizing protein 3 homolog OS=Mus musculus GN=Tyw3 PE=1 SV=1	Tyw3	85.9	77.5	103.3	90.9	89.9	87.9	143.4	121.3	105.4	92.9	92	93.7	111.1	92.4	111.7	100.8	33	29.8	39.7	35	34.5	33.8	55.1	46.6	173.5	153	151.4	154.2	183	152	183.9	165.9
Q9CQS8	Protein transport protein Sec61 subunit beta OS=Mus musculus GN=Sec61b PE=1 SV=3	Sec61b	120.9	117.8	171.7	135.8	63.9	67.4	53.9	68.6	80	94.7	112.8	98.9	94.5	97.2	95.4	126.4	1303.8	1270.7	1851.2	1464.6	688.8	727	580.8	739.3	455.7	539.7	642.7	563.1	538.4	553.7	543.7	720.3
Q7TSI1	Pleckstrin homology domain-containing family M member 1 OS=Mus musculus GN=Plekhm1 PE=1 SV=1	Plekhm1	76.6	80.5	80.7	85.7	110.3	112	125.3	128.9	89.9	91.1	108.1	98.2	93.2	95.4	99.3	124.6	959.9	1009.4	1011.7	1073.9	1382.1	1404.1	1570.3	1615.2	1792.6	1816.6	2155	1958.5	1858.6	1902.7	1979.8	2485
Q91YL3	Uridine-cytidine kinase-like 1 OS=Mus musculus GN=Uckl1 PE=1 SV=1	Uckl1	87.1	83.9	95.4	85.7	86.2	99.8	131.4	130.5	107.5	92.1	98.6	102.1	97.7	90.5	102.8	108.7	475.2	457.7	520.2	467.6	470	544.3	716.4	711.8	528.4	452.6	484.9	501.9	480.5	445	505.3	534.5
Q9R059	Four and a half LIM domains protein 3 OS=Mus musculus GN=Fhl3 PE=1 SV=2	Fhl3	96.8	117.1	83.9	90.5	104.3	93	109.7	104.6	86.4	77.3	96.6	120.5	79.1	84.2	114.6	141.3	1554.8	1879.9	1347.7	1453.1	1674.4	1494.1	1762.4	1680.4	2254.5	2018.7	2521.7	3145.3	2065.4	2198.1	2990.6	3689.8
P13609	Serglycin OS=Mus musculus GN=Srgn PE=1 SV=1	Srgn	109	98.6	92.5	138.1	105	76.6	100.9	79.3	78.6	78.7	120.2	112.4	100.4	99.9	102.9	106.8	192.9	174.5	163.6	244.4	185.8	135.5	178.5	140.2	420.3	420.9	642.9	601.1	536.9	533.9	550.3	571.3
P26039	Talin-1 OS=Mus musculus GN=Tln1 PE=1 SV=2	Tln1	88.7	94.1	87.8	101.5	101.6	102.5	113.7	110	90.4	91	108.5	108.3	83.7	97.9	109.8	110.4	130248	138166	128908	148992	149177	150453	166884	161439	133942	134872	160833	160565	124076	145044	162740	163568
Q7TSN2	CMRF35-like molecule OS=Mus musculus GN=Clm PE=1 SV=1	Clm	105.4	106.9	164.7	152.5	73.9	79	74.9	42.8	74.5	87.9	132.1	111.4	95.1	92.3	92.2	114.6	57.5	58.3	89.8	83.2	40.3	43	40.8	23.4	225.8	266.5	400.7	337.7	288.3	279.8	279.5	347.5
Q7M6X2	Putative uncharacterized protein OS=Mus musculus GN=Zfp874b PE=2 SV=1	Zfp874b									133.5	54.1	53.7	152.7	74.6	113.2	154	64.1									215.2	87.2	86.6	246.1	120.2	182.5	248.2	103.4
Q9WU84	Copper chaperone for superoxide dismutase OS=Mus musculus GN=Ccs PE=1 SV=1	Ccs	96	86.3	127.7	107.8	84.4	99.6	108.9	89.2	104.7	89.3	108.2	104.6	90.5	98.6	100.6	103.5	689.5	620.1	917.6	774.7	606.2	715.3	782.5	640.9	764.9	652.5	790.8	764.2	661.6	720.3	735.5	756.3
Q9CPW4	Actin-related protein 2/3 complex subunit 5 OS=Mus musculus GN=Arpc5 PE=1 SV=3	Arpc5	92.7	95.2	88.2	105.7	100.3	99.4	111.4	107.1	95.5	85.1	97.3	112.9	83.2	98.4	116.4	111.2	12750.7	13092.8	12133.6	14536.2	13801.3	13669.5	15319.4	14738.1	10195.1	9086.4	10392.7	12053.9	8889.5	10513.4	12435.7	11872.6
O35099	Mitogen-activated protein kinase kinase kinase 5 OS=Mus musculus GN=Map3k5 PE=1 SV=3	Map3k5	70.5	76.8	71.4	81.1	107.2	111.4	139.3	142.3	91.6	95.9	118.4	97.8	94	97	96.9	108.4	1100.7	1199.9	1114.2	1265.9	1673.8	1740	2174.3	2222.5	1457.6	1526.7	1884.8	1556.5	1495.7	1544.9	1542.8	1726.3
D3YUJ3	Cyclin Y-like 1 OS=Mus musculus GN=Ccnyl1 PE=1 SV=1	Ccnyl1	73	66.6	77.6	81.4	112.2	124.2	137.2	127.8									73.4	66.9	78	81.8	112.8	124.9	137.9	128.5
Q2HXL6	ER degradation-enhancing alpha-mannosidase-like protein 3 OS=Mus musculus GN=Edem3 PE=1 SV=2	Edem3	70.9	69.4	66.1	72.1	118	106.6	141.4	155.5									94.1	92.1	87.8	95.8	156.6	141.4	187.6	206.4
O89103	Complement component C1q receptor OS=Mus musculus GN=Cd93 PE=1 SV=1	Cd93	101.3	94.5	89	88.6	86.4	102.8	120.3	117.1	92.1	101.2	116.8	100.6	79.8	87.3	101.5	120.8	1728.6	1613	1518.3	1511.7	1473.9	1753.7	2052.8	1998.6	995.7	1093.6	1262	1086.9	863	943.5	1096.7	1305.4
Q8VE99	Coiled-coil domain-containing protein 115 OS=Mus musculus GN=Ccdc115 PE=1 SV=1	Ccdc115									101.5	83.1	74.2	100.2	74.9	108.7	135.7	121.7									673.1	551	492.6	664.6	496.8	721.2	900.6	807.8
Q6NXL1	Sec24 related gene family, member D (S. cerevisiae) OS=Mus musculus GN=Sec24d PE=1 SV=1	Sec24d	98	91.3	112.8	97.8	93.9	89	101.1	116	94.4	100.4	105.9	104.2	88.2	96	100.9	110	1079.6	1006.8	1243.6	1077.7	1035.2	981.3	1114.5	1278.8	1022.3	1086.6	1146.4	1128.4	955.1	1039.9	1092.3	1191.4
Q8BPN8	DmX-like protein 2 OS=Mus musculus GN=Dmxl2 PE=1 SV=3	Dmxl2	85.5	91.3	95.6	108.1	103.8	101.3	105.5	108.9	86.8	92	116	106.2	95.8	94.6	99.3	109.3	1388.2	1483.3	1552.8	1755.5	1685.5	1644.3	1713.4	1767.8	2533.4	2687	3385.6	3102	2798.6	2762.1	2898.5	3191.4
Q6ZWR6	Nesprin-1 OS=Mus musculus GN=Syne1 PE=1 SV=2	Syne1	89.2	96.7	90.2	108.9	98.8	100.9	108.5	106.9	85.9	97.5	121.2	101.4	88.4	93.4	102.2	109.9	143294	155351	144917	174917	158786	162145	174292	171746	134279	152370	189401	158468	138156	145992	159767	171698
Q9WV68	Peroxisomal 2,4-dienoyl-CoA reductase OS=Mus musculus GN=Decr2 PE=1 SV=1	Decr2									101.8	88	90.8	108.1	80.9	104.1	111.8	114.5									126.7	109.5	113	134.5	100.7	129.5	139.2	142.6
Q91WL6	Sorting nexin-11 OS=Mus musculus GN=Snx11 PE=1 SV=1	Snx11	88.2	97.1	100.6	109	90.6	101.9	97.2	115.4	88.6	101.8	116.3	101	91.3	91.9	100.5	108.5	86.4	95.1	98.5	106.7	88.7	99.8	95.2	113	170	195.4	223.1	193.8	175.1	176.3	192.8	208.2
E9PYP2	Neurobeachin-like 1 OS=Mus musculus GN=Nbeal1 PE=1 SV=1	Nbeal1									104.7	78.7	84	118.1	85.9	106.2	104.7	117.6									92.2	69.3	74	104	75.6	93.5	92.2	103.5
P62746	Rho-related GTP-binding protein RhoB OS=Mus musculus GN=Rhob PE=1 SV=1	Rhob	81	91.2	95.9	100.3	101.6	101.2	111.7	117	91.8	89	100.1	108.1	99.7	96.1	110.9	104.3	912.7	1026.7	1080.7	1129.7	1144.3	1140	1258	1318.3	2423.4	2348.7	2642.8	2852.9	2631.8	2536.2	2925.4	2751.3
O70291	G protein-coupled receptor kinase 4 OS=Mus musculus GN=Grk4 PE=2 SV=2	Grk4									91.7	93.4	106.7	118.4	96.4	93.4	90.5	109.5									117	119.1	136.1	151	123	119.1	115.4	139.6
Q80V26	Inositol monophosphatase 3 OS=Mus musculus GN=Impad1 PE=1 SV=1	Impad1	90.8	90.4	101.6	97.3	97.9	101.4	103.1	117.4	92.4	96.9	112	103.3	90.8	91	101.6	112	1486.2	1479.5	1662.5	1591.9	1601.6	1658.8	1686.8	1920.5	1208.3	1267.5	1464.8	1351.8	1188	1190.5	1329.2	1465
P13020	Gelsolin OS=Mus musculus GN=Gsn PE=1 SV=3	Gsn	85.5	94.4	82	102.2	104.3	103.7	116.7	111.2	95.7	84.3	103.2	115.7	83.9	98.5	114.2	104.6	27429.8	30269.4	26280.8	32770.4	33454.9	33235	37424.5	35642.9	28877.8	25429.1	31146.5	34916.8	25312.7	29717.9	34458.9	31552.8
Q8BYI6	Lysophosphatidylcholine acyltransferase 2 OS=Mus musculus GN=Lpcat2 PE=1 SV=1	Lpcat2	90.8	98	87	110.2	107.1	96.6	104.3	106.1	79.3	89.7	123.6	102.2	94.6	94.2	105.5	110.9	4409.6	4756.6	4222.7	5349.1	5199.8	4691.3	5063.3	5150.3	2599.1	2941.6	4054	3350.5	3101.8	3087.5	3460.1	3636.9
P26041	Moesin OS=Mus musculus GN=Msn PE=1 SV=3	Msn	87.5	90.9	89.4	101.2	102.6	102.3	113.9	112.2	91.9	89.2	103.4	114	86.3	100.5	110.3	104.4	70892	73703.3	72444.8	82030.8	83190.1	82946.6	92324.2	90927.9	54519.2	52936.9	61333.2	67614.7	51224.9	59632.6	65417.6	61932.8
Q7TMB8	Cytoplasmic FMR1-interacting protein 1 OS=Mus musculus GN=Cyfip1 PE=1 SV=1	Cyfip1	97	103	103.9	108.6	99.2	90.8	94.2	103.3	85.2	87.3	110.8	100.6	91.9	96.5	113.7	113.9	1182.4	1255.8	1266.4	1324.3	1209.4	1107	1148.7	1259.5	875.5	896.5	1138.6	1033.3	943.8	991.4	1168.1	1170
P97346	Nucleoredoxin OS=Mus musculus GN=Nxn PE=1 SV=1	Nxn	99.3	103.4	101.3	104.3	93.2	92.4	101.4	104.6	90.5	98.7	108	104.3	80.1	93.1	110.3	115.1	1628.2	1694.4	1661	1709.2	1528.1	1514.8	1661.2	1714.7	2159.5	2354.6	2577.4	2488.3	1912.2	2221	2633.1	2746.8
E9Q046	T-complex protein 10c OS=Mus musculus GN=Tcp10c PE=4 SV=1	Tcp10c	80.5	76.9	89.9	73.7	106.9	107.8	119.7	144.7									466.7	445.8	521.6	427.4	619.9	625	694.4	839
O70480	Vesicle-associated membrane protein 4 OS=Mus musculus GN=Vamp4 PE=1 SV=1	Vamp4	106.5	101.8	114.9	102.6	86.5	84.4	95.8	107.6	97.4	102.2	100.2	110.8	85	88.5	101.7	114.2	197.8	189.1	213.5	190.6	160.7	156.8	178	199.9	114.5	120.1	117.8	130.2	99.9	103.9	119.5	134.2
Q80U87	Ubiquitin carboxyl-terminal hydrolase 8 OS=Mus musculus GN=Usp8 PE=1 SV=2	Usp8	90.8	96.1	99.5	94.5	90.9	96.7	113.4	118.1	97.8	94.2	99.6	110.9	86.4	97.4	109.5	104	3795.9	4018	4157	3947.5	3797.5	4041	4739.8	4936	3358.6	3235.2	3420.4	3807.3	2966.8	3342.4	3760.1	3570.5
Q9D2Z4	Sentrin-specific protease 8 OS=Mus musculus GN=Senp8 PE=1 SV=2	Senp8									150.6	55.8	39.2	164.3	66.5	101.9	171	50.7									185.9	68.9	48.4	202.8	82	125.8	211	62.6
Q8BTJ4	Bis(5'-adenosyl)-triphosphatase enpp4 OS=Mus musculus GN=Enpp4 PE=1 SV=1	Enpp4	84.2	88.5	120.1	104.5	97.9	83.2	114.7	106.7	95.9	85.5	91	114.4	115	99.3	99.1	99.8	377.8	397	538.7	468.7	439.2	373.2	514.4	478.7	548.4	489.2	520.7	654.2	658	567.7	566.8	570.6
O54824	Pro-interleukin-16 OS=Mus musculus GN=Il16 PE=1 SV=3	Il16	99.2	108.2	93.6	110.8	92.1	93.8	105.9	96.3	102.6	74.4	85.1	127.2	78.2	101.8	132.3	98.4	18701.8	20405.2	17661.1	20896.5	17378.5	17701.1	19983	18162.3	20697.8	15012.8	17158.2	25654.4	15767.1	20539.2	26675.2	19843.9
Q9R0P3	S-formylglutathione hydrolase OS=Mus musculus GN=Esd PE=1 SV=1	Esd	93	95.7	114.4	115.3	97.4	98.4	93.2	92.5	93.2	97.4	108.8	113.3	75.9	98	106.9	106.5	6340.3	6524.2	7801.8	7858.5	6639.7	6709.1	6354.7	6308.4	7886.3	8239.5	9209.1	9582.5	6421.8	8294.6	9043.1	9011.9
Q8C735	Protein lin-9 homolog OS=Mus musculus GN=Lin9 PE=1 SV=2	Lin9	87	82.3	102.4	117.7	90.2	105.7	98.1	116.6	109.3	77.8	75.6	99.4	95.4	98.9	131.3	112.2	799.9	757.3	942	1082.3	830	972.1	902.7	1072.9	837	595.8	578.9	761.3	730.6	757.4	1004.9	858.6
Q923T9	Calcium/calmodulin-dependent protein kinase type II subunit gamma OS=Mus musculus GN=Camk2g PE=1 SV=1	Camk2g	88.7	91.3	101.5	107.9	100.6	99.1	104.8	106.1	86.9	95.4	110.9	104.1	96.2	93.9	102.9	109.7	3986.3	4105.7	4564.3	4848.2	4523.2	4453	4709.8	4770.4	4499.1	4942.8	5745.4	5390.3	4984.7	4863.6	5328.4	5679.2
Q9Z0S1	3'(2'),5'-bisphosphate nucleotidase 1 OS=Mus musculus GN=Bpnt1 PE=1 SV=2	Bpnt1	104.3	97.8	136.2	110.9	83.5	89.9	88.3	89.2	105.1	95.3	102.1	115.3	82	91.7	103.7	104.9	2441.7	2289.9	3189	2596.7	1954.5	2106.4	2067	2089.2	1435.4	1301.2	1393.9	1574.1	1119.9	1252.6	1416.9	1432
Q68FH4	N-acetylgalactosamine kinase OS=Mus musculus GN=Galk2 PE=1 SV=1	Galk2	91.3	92.3	116.3	105.9	96.4	98.6	94.5	104.6	85	105.1	120.5	110.6	94.2	87.5	95.6	101.5	1117.9	1129.4	1423.8	1296.1	1179.9	1207.2	1156.9	1279.8	1057.5	1306.9	1498.8	1375.8	1171.9	1088.1	1189.6	1263.2
P12382	ATP-dependent 6-phosphofructokinase, liver type OS=Mus musculus GN=Pfkl PE=1 SV=4	Pfkl	77.6	79.4	86.8	87.4	108.9	112	123.5	124.3	88.5	100.7	111.5	98.8	85.5	99.6	103.6	111.9	5228.4	5356	5854.2	5893.4	7342.5	7551.5	8325.7	8380.6	5252.8	5980.1	6621.6	5867.4	5076.5	5913.4	6153.3	6644
Q9Z2V5	Histone deacetylase 6 OS=Mus musculus GN=Hdac6 PE=1 SV=3	Hdac6	87	82.1	83.9	86.3	108	106.6	118.5	127.5	93.4	94.5	112.2	110	86.3	91.6	101.8	110.1	353.5	333.6	341.1	350.6	439	433.2	481.6	518.1	369.9	374.6	444.5	436	342	362.9	403.4	436.4
Q64442	Sorbitol dehydrogenase OS=Mus musculus GN=Sord PE=1 SV=3	Sord	91.4	95.7	96.5	96.2	94.1	98	115.9	112.2	111.9	78.5	80.7	129	81.3	100	122.8	95.9	2725.8	2853	2876.7	2867	2804.4	2922.1	3454	3343.5	3757.6	2637.5	2709.8	4332.3	2729.3	3356.5	4122.9	3218.9
Q9Z2Z6	Mitochondrial carnitine/acylcarnitine carrier protein OS=Mus musculus GN=Slc25a20 PE=1 SV=1	Slc25a20	83.4	87.2	95.1	97.9	108.2	106.4	107.7	114.1	92.6	93.1	98.8	110.4	88.2	93.6	113.3	110.1	1003.7	1049.1	1145.1	1179	1302.2	1281.3	1296.1	1373.9	221.1	222.4	236.1	263.7	210.7	223.5	270.7	262.9
Q61194	Phosphatidylinositol 4-phosphate 3-kinase C2 domain-containing subunit alpha OS=Mus musculus GN=Pik3c2a PE=1 SV=2	Pik3c2a	104.5	100.4	110.3	112.4	78.8	100.3	108.3	85	99.5	87.4	99.7	115.1	84.3	97	114.2	102.7	103	99	108.8	110.8	77.7	98.9	106.8	83.8	453.2	398.2	454.4	524.6	384.3	442	520.5	468
Q811M1	Rho GTPase-activating protein 15 OS=Mus musculus GN=Arhgap15 PE=1 SV=1	Arhgap15	95.1	100.2	99	106	90.6	98.8	106.4	104	90.6	97.4	110.7	106.1	86	93.5	104.4	111.2	2850.7	3005	2969.8	3177.9	2715.3	2961.7	3189.1	3120	4443.5	4777.1	5427.9	5201.7	4218.8	4583.5	5120.7	5449.7
Q9QXW9	Large neutral amino acids transporter small subunit 2 OS=Mus musculus GN=Slc7a8 PE=1 SV=1	Slc7a8	119.3	112.8	130.1	100.8	68.5	78.2	89.3	100.9									337.5	319	368	285.1	193.7	221.3	252.5	285.5
Q80ZJ1	Ras-related protein Rap-2a OS=Mus musculus GN=Rap2a PE=1 SV=2	Rap2a	75.7	86.6	85	93.7	116.8	108	121.9	112.1	94.4	89.7	105.8	113.3	88.8	92.9	108.5	106.5	285.4	326.5	320.5	353.3	440.1	406.9	459.5	422.6	936.8	890.1	1049.8	1124.6	880.7	921.7	1077	1056.8
Q9D6Y7	Mitochondrial peptide methionine sulfoxide reductase OS=Mus musculus GN=Msra PE=1 SV=1	Msra	94.8	105.9	96.3	122.9	96.6	94.4	98.4	90.7	81.9	95.9	122.3	103.5	90	91	103.8	111.5	10191.4	11384.6	10353.7	13213.7	10385.2	10153.1	10581.3	9751.6	7549.6	8836.2	11274.4	9538.6	8291.9	8390.5	9570.1	10278.8
Q5SNZ0	Girdin OS=Mus musculus GN=Ccdc88a PE=1 SV=2	Ccdc88a	87.6	84.9	104	82.2	96.6	97.3	116.9	130.5	100.8	89.6	101.3	104.3	95.6	97.7	95	115.8	267	258.7	317.1	250.5	294.5	296.7	356.3	397.8	815.5	724.8	819.2	843.5	773.2	790.7	768.4	937.1
Q8R361	Rab11 family-interacting protein 5 OS=Mus musculus GN=Rab11fip5 PE=1 SV=2	Rab11fip5	91.9	89.2	103.1	96.7	113.7	93.5	110.4	101.6	87.4	89.1	108.9	122.2	97.8	88.8	100.4	105.4	152.4	148	171	160.4	188.6	155	183.2	168.5	477.2	486.8	595	667.5	534.2	484.9	548.3	575.8
Q3UVL4	Vacuolar protein sorting-associated protein 51 homolog OS=Mus musculus GN=Vps51 PE=1 SV=2	Vps51	68.5	70.6	77.2	76.9	111.8	110.3	133.1	151.6	93	102.5	112.6	99	99	92.1	92.2	109.7	697.7	719.3	786.5	782.9	1139.3	1124.1	1355.5	1544.1	1691.9	1863.4	2046.8	1800.2	1799.3	1674.1	1676.5	1994.9
Q6PDG8	Vacuolar fusion protein MON1 homolog A OS=Mus musculus GN=Mon1a PE=1 SV=3	Mon1a	106.3	117.1	151.5	145	80.4	61.3	76.9	61.6									76	83.7	108.3	103.6	57.5	43.8	55	44
Q6PHZ2	Calcium/calmodulin-dependent protein kinase type II subunit delta OS=Mus musculus GN=Camk2d PE=1 SV=1	Camk2d	130	102.3	176.3	121.7	65.4	57.1	63.1	84	105.7	110	91.4	121.7	88.2	90.6	94.9	97.4	457.7	360.2	620.7	428.3	230.2	200.9	222.2	295.5	772.4	803.7	667.8	889.2	644	661.8	693.6	711.6
P97412	Lysosomal-trafficking regulator OS=Mus musculus GN=Lyst PE=1 SV=1	Lyst	93	92.7	89.2	110.1	103	95.6	103.6	112.8	88.4	93.5	112.4	101.7	91.3	94.8	102.9	114.9	5820.8	5798.7	5583.4	6891.5	6447.6	5979.1	6479.6	7055.6	5924.1	6266.4	7527.6	6811.6	6119.7	6350.1	6895.4	7700.1
Q8BIX3	ARL14 effector protein OS=Mus musculus GN=Arl14ep PE=1 SV=1	Arl14ep	115	99.6	118.5	112.9	83.3	79.4	80	111.3									145.7	126.2	150.1	143	105.5	100.6	101.4	141.1
Q9R111	Guanine deaminase OS=Mus musculus GN=Gda PE=1 SV=1	Gda	84.5	94.9	90.2	119.6	111.8	104.8	102.8	91.4	81	91.3	115	119.3	80.1	100.5	106.5	106.2	17885.5	20076.3	19088.8	25299.4	23652.3	22183.2	21757.4	19339.4	15444	17401	21906.4	22734.7	15273.3	19152.1	20296	20247
Q9CZ42	ATP-dependent (S)-NAD(P)H-hydrate dehydratase OS=Mus musculus GN=Naxd PE=1 SV=1	Naxd	101.6	101.5	110.3	112	90.5	88.6	94.6	100.8	95.7	88.7	94	112.4	87.8	98	118	105.5	3258.1	3254.5	3534.1	3591.5	2902.3	2839	3033	3231.1	3408.7	3157.7	3347.6	4002.9	3126.5	3491.4	4200.6	3755.5
Q505B7	Protein archease OS=Mus musculus GN=Zbtb8os PE=1 SV=2	Zbtb8os	75	76	78.8	84.1	95.8	113	138.1	139.3	94.8	100	108.9	100.7	93.7	98.6	97.7	105.6	292.6	296.6	307.2	327.9	373.6	440.6	538.6	543.6	1199.5	1265.2	1376.8	1273.3	1185.2	1246.5	1235.7	1335.8
P19973	Lymphocyte-specific protein 1 OS=Mus musculus GN=Lsp1 PE=1 SV=2	Lsp1	109.9	118.3	104.5	134.4	84.4	79.6	91.2	77.8	118.2	48.6	48.1	162.2	80.8	112.1	158.7	71.4	21382	23014.5	20338.2	26152.6	16413.5	15478.8	17747.3	15134.9	19228.5	7913.5	7820.8	26385.7	13139.3	18233	25814.2	11624.5
Q640L3	Cell cycle progression protein 1 OS=Mus musculus GN=Ccpg1 PE=1 SV=2	Ccpg1	86.4	91.3	81.5	90.5	99.3	108.9	116.9	125.3	90.7	97.3	120.3	96.9	85.7	89.5	99.4	120.1	1594.7	1686	1505.7	1670.7	1833.4	2010.8	2157.7	2313.1	1255.9	1347.3	1665.7	1341.8	1186.6	1240	1376.6	1663.5
Q80YC5	Coagulation factor XII OS=Mus musculus GN=F12 PE=1 SV=2	F12	69.6	79	63.9	69.1	97.7	108.6	130.8	181.3									118.2	134.1	108.5	117.3	166	184.5	222.2	308
Q6NSQ5	Sp140 nuclear body protein OS=Mus musculus GN=Sp140 PE=1 SV=1	Sp140	94	100.8	91.9	104.3	94.6	94.2	105	115.3	89	100.4	111.6	94.4	88.4	89.8	104.2	122.2	4079.7	4377.6	3987.3	4525.6	4105.1	4089.9	4556.7	5005.4	4805.1	5417.9	6025.2	5092	4769.3	4845.6	5622.7	6596.6
Q9WTX2	Interferon-inducible double-stranded RNA-dependent protein kinase activator A OS=Mus musculus GN=Prkra PE=1 SV=1	Prkra	91.3	102.4	95.4	101.1	89.8	94.9	110.3	114.9	100.3	86.7	99.4	101.4	89.7	96	116.2	110.4	627.8	704	656.2	695	617.4	652.3	758.2	789.8	862.7	745.8	854.8	871.8	771.7	825.8	999.3	949.4
Q9Z1B8	PHD finger protein 1 OS=Mus musculus GN=Phf1 PE=1 SV=2	Phf1	84	88.3	89.1	99.4	101.6	102.2	113.7	121.7	92.5	89	110.2	105.1	95.7	98.9	96.9	111.6	563.7	592.1	597.7	666.5	681.5	685.6	762.3	816.1	1370.3	1318.6	1632.4	1555.8	1417.7	1464.7	1434.5	1653.1
O70172	Phosphatidylinositol 5-phosphate 4-kinase type-2 alpha OS=Mus musculus GN=Pip4k2a PE=1 SV=1	Pip4k2a	87	87.3	96	97.8	106.2	102.7	115.5	107.4	98.3	85.8	99.8	116.6	86.9	99	109.1	104.5	1436.5	1441.8	1585.4	1614.4	1753.9	1695.2	1906.5	1774	1476.4	1287.8	1498.7	1749.7	1304.8	1485.8	1638.3	1568.5
Q9DBF1	Alpha-aminoadipic semialdehyde dehydrogenase OS=Mus musculus GN=Aldh7a1 PE=1 SV=4	Aldh7a1	96.2	104.6	117.3	118.7	85.9	89.7	94.1	93.5	94.6	97.9	96.2	108.6	90.2	92.5	109.5	110.4	616.5	670.3	751.6	760.6	550.7	574.7	602.7	599.2	881.1	911.5	895.7	1011.4	840.3	860.9	1019.7	1028.1
Q8CI51	PDZ and LIM domain protein 5 OS=Mus musculus GN=Pdlim5 PE=1 SV=4	Pdlim5	95.4	100.7	97.2	108.1	98.8	91.7	107.7	100.4	95.9	82.3	94.9	119.3	86.9	101	114.6	105.2	4540.1	4795	4624.5	5145.1	4702.9	4365.9	5126.9	4778.2	3766.2	3231.7	3729.4	4684.8	3415.3	3967.6	4501	4131.4
O08917	Flotillin-1 OS=Mus musculus GN=Flot1 PE=1 SV=1	Flot1	82	91.2	84.3	101.2	107.4	106.8	113.4	113.7	87.4	91.5	117	104.7	93.7	92.7	102.2	110.8	16001.2	17797.4	16447	19747.1	20944.1	20828.4	22128.3	22174.3	16460.3	17236.4	22044.8	19722.4	17649.3	17467.7	19251.1	20881.8
Q8BMS9	Ras association domain-containing protein 2 OS=Mus musculus GN=Rassf2 PE=1 SV=1	Rassf2	83.7	90.4	87.3	104.8	103.5	103.2	112.6	114.3	90.6	96.3	112	106.5	90.9	94.5	103.6	105.5	9940.6	10738.9	10371.8	12449.6	12292.2	12252	13375.5	13576.9	10130.3	10770.7	12528.2	11909.3	10164.5	10568.3	11585.1	11801.9
Q6Q783	Histone-lysine N-methyltransferase KMT5C OS=Mus musculus GN=Kmt5c PE=1 SV=1	Kmt5c	91.6	95.6	109.8	104.4	93.9	92.2	106.1	106.3	85	94.4	113.4	94.9	111.4	89.1	104.3	107.6	920.4	960.5	1102.8	1048.4	943.2	926.4	1065.7	1067.8	2661.3	2955.4	3550.3	2972.8	3490.6	2792.2	3265.9	3368.6
Q99K41	EMILIN-1 OS=Mus musculus GN=Emilin1 PE=1 SV=1	Emilin1	76.9	87.6	94.9	98.6	95.8	94	126.9	125.4	103.5	88.1	95.8	102.6	106.2	97.9	103.2	102.6	385.6	439.5	475.9	494.5	480.3	471.8	636.5	628.9	1373.3	1168.4	1271.4	1361.4	1408.5	1298.5	1369.5	1361.7
Q9QYR9	Acyl-coenzyme A thioesterase 2, mitochondrial OS=Mus musculus GN=Acot2 PE=1 SV=2	Acot2	81.7	82.4	116.8	100.7	96.8	103.6	106.5	111.4	97.7	95.9	99	115.2	107.4	86.8	96	102	3421.9	3448.4	4890.1	4214.6	4053.7	4338.9	4457.7	4665.3	3383.6	3320.2	3429.1	3987	3719	3006.2	3322.4	3531.2
Q9R0Q3	Transmembrane emp24 domain-containing protein 2 OS=Mus musculus GN=Tmed2 PE=1 SV=1	Tmed2	101.6	99.4	136.3	117	86.7	87.8	78.3	92.8	86.8	97.3	108	102	94.1	94.7	105.2	111.9	4662.4	4564.6	6256.7	5372.1	3981.8	4030.8	3592.8	4260	2003.7	2247.2	2492.3	2355.4	2171.3	2186.1	2428.5	2584.4
Q9Z0H8	CAP-Gly domain-containing linker protein 2 OS=Mus musculus GN=Clip2 PE=1 SV=2	Clip2	73.6	80.5	76.4	88.5	109.3	126.1	133.1	112.5	93.6	80.4	103.1	116.8	91.9	97.7	107	109.6	659.4	721.8	684.7	793.2	979.8	1130.7	1193.1	1007.9	861.2	739.8	948.4	1075.1	845.5	899.2	984.5	1008.4
E9Q842	Neuron navigator 2 OS=Mus musculus GN=Nav2 PE=1 SV=1	Nav2									58.5	112.1	118.8	79.1	113.6	93.2	59	165.7									19.7	37.8	40.1	26.7	38.3	31.4	19.9	55.9
O55106	Striatin OS=Mus musculus GN=Strn PE=1 SV=2	Strn	89.3	92.2	91.6	102.6	99	102.5	111.6	111.2	92.5	93.1	113.1	102.6	91.4	93	104.3	110	7547.4	7793.8	7742.8	8670.7	8367.7	8666.4	9432.4	9397	7022	7069.5	8584.9	7786.4	6935.3	7060.7	7914.4	8345.9
Q80Y98	Phospholipase DDHD2 OS=Mus musculus GN=Ddhd2 PE=1 SV=3	Ddhd2	82.7	82	87.8	85.9	98.4	104.1	122.9	136.2	94.1	101.3	109.7	96.1	90.7	96.2	98.3	113.6	672.3	666.3	713.4	698.4	799.3	846.3	998.6	1106.6	949.4	1021.2	1105.8	969	914.7	969.6	991.3	1145.9
Q6NVF0	Inositol polyphosphate 5-phosphatase OCRL-1 OS=Mus musculus GN=Ocrl PE=1 SV=1	Ocrl	72.9	76.6	77	82.5	105.4	110.2	133.3	142.2	98.9	92.1	105.3	98.7	95.1	97.4	101.6	111	614.9	645.8	649.6	695.7	888.6	929.5	1124.2	1199.4	1100.5	1025.7	1172.4	1098.4	1058.5	1084.3	1130.5	1235.4
Q6TXD4	Dynamin-binding protein OS=Mus musculus GN=Dnmbp PE=1 SV=2	Dnmbp	80.1	84.4	77	85.1	101	110.8	125.3	136.3	93.1	94.8	112.5	103	90.3	93.5	104.5	108.2	1367.2	1439.9	1312.7	1451.3	1723.7	1889.7	2137.5	2324.7	948.3	965.5	1145.3	1048.5	919.8	952.3	1064.3	1101.9
Q9CWP6	Motile sperm domain-containing protein 2 OS=Mus musculus GN=Mospd2 PE=1 SV=2	Mospd2	88.3	93.5	96.8	101.9	100.8	102.8	103.5	112.3	88.9	94.1	108.3	110.4	90	94.9	104.9	108.4	1708.9	1809.5	1873.3	1971.4	1949.3	1988.9	2002.7	2172.4	1008.5	1067.3	1228.2	1251.9	1020.6	1076.7	1189.5	1229.3
Q99JT2	Serine/threonine-protein kinase 26 OS=Mus musculus GN=Stk26 PE=1 SV=1	Stk26	93.1	93.7	90.2	98.7	95.3	101	107.8	120.1	91.7	102.5	115.5	100.6	81.8	93.1	103.9	110.8	8451.5	8511.8	8194.5	8961.5	8657.9	9171.8	9793.5	10904.6	6399.7	7154.5	8063.5	7021.2	5711.5	6494.5	7251.7	7735.9
Q99MZ7	Peroxisomal trans-2-enoyl-CoA reductase OS=Mus musculus GN=Pecr PE=1 SV=1	Pecr	101.5	100.9	134.7	110.6	82	80.7	86.2	103.3	100.5	76.9	80.7	129.1	108.6	101.2	107	96	266.7	265.1	353.8	290.5	215.4	212.1	226.5	271.2	238.8	182.9	191.8	306.9	258.1	240.7	254.4	228.2
P29351	Tyrosine-protein phosphatase non-receptor type 6 OS=Mus musculus GN=Ptpn6 PE=1 SV=2	Ptpn6	90.5	93.7	99.1	108.7	100	100.3	105.1	102.5	87.7	100.5	125.8	99.4	89	91.5	95.7	110.3	33225.3	34415.7	36385.7	39923.3	36709.4	36820.3	38600.3	37632.3	26047.4	29859	37349.1	29528.4	26434.7	27184.9	28411.5	32753.7
Q8R2U6	Diphosphoinositol polyphosphate phosphohydrolase 2 OS=Mus musculus GN=Nudt4 PE=1 SV=1	Nudt4	85	96.5	83.1	101	112.7	106.7	110.9	104	84.9	86.9	113.6	109.2	80.6	97.9	110.3	116.7	3190.1	3621.8	3119.9	3789.9	4229.5	4004.1	4162.5	3902	2748.3	2812.6	3677.1	3536.8	2608.9	3170.5	3571.8	3778.6
Q3UQ44	Ras GTPase-activating-like protein IQGAP2 OS=Mus musculus GN=Iqgap2 PE=1 SV=2	Iqgap2	90.9	95.8	99.8	107.3	99.5	97.7	103.2	105.7	84.6	97.6	118.3	102.4	92.6	94.8	99.7	110	12869.5	13558.9	14133.4	15182.4	14087.4	13831.3	14612.3	14968.5	15493	17873.3	21667.8	18756	16946.3	17355.8	18251.4	20134.4
A2A9T0	TANK-binding kinase 1-binding protein 1 OS=Mus musculus GN=Tbkbp1 PE=1 SV=1	Tbkbp1	26.4	38.8	30.4	39.3	162.4	142.5	186.6	173.6									14.8	21.7	17	22	90.8	79.7	104.4	97
E0CZ26	Potassium channel tetramerisation domain containing 18, isoform CRA_a OS=Mus musculus GN=Kctd18 PE=1 SV=1	Kctd18	89.9	78.4	94.3	101.1	115.1	87.9	103.2	130.1	100.5	80.9	73	135.5	113.9	87.3	114.3	94.5	41.2	36	43.3	46.4	52.8	40.3	47.3	59.7	54.6	43.9	39.6	73.5	61.8	47.4	62	51.3
O70338	Ribonuclease H1 OS=Mus musculus GN=Rnaseh1 PE=2 SV=1	Rnaseh1	81.5	69.6	99.1	78.3	103.6	123.1	131	113.9	100.8	98.1	101.6	114.6	90.1	88.8	104.1	101.8	98	83.7	119.1	94.1	124.5	147.9	157.4	136.9	105.3	102.5	106.2	119.8	94.2	92.8	108.8	106.4
Q6ZPE2	Myotubularin-related protein 5 OS=Mus musculus GN=Sbf1 PE=1 SV=2	Sbf1	67.5	66.6	67.7	70.5	106.7	107.7	134.4	179	97.8	99.7	104.8	99.5	97.1	96.4	99.3	105.5	4288	4232	4298	4475.7	6776.6	6839.2	8539.9	11372.8	3947.5	4021.5	4229.4	4014.2	3917.6	3890	4007.8	4256.3
P51141	Segment polarity protein dishevelled homolog DVL-1 OS=Mus musculus GN=Dvl1 PE=1 SV=2	Dvl1	98.3	100.8	97.4	109.4	91.3	92.6	105.1	105.1	97.5	89.8	107.1	104.7	91.5	92.1	105.3	112	404.8	414.8	400.7	450.3	375.7	381.3	432.5	432.8	405.6	373.5	445.7	435.7	380.6	382.9	438.1	466
Q78IS1	Transmembrane emp24 domain-containing protein 3 OS=Mus musculus GN=Tmed3 PE=1 SV=1	Tmed3	79	82.8	97.2	91.2	109.3	111.9	108.8	119.8	87.5	99.2	121.7	101.1	97.6	87.6	96.7	108.6	2093.2	2192.3	2573.7	2415	2894.5	2962.7	2882.1	3172.5	963.9	1091.8	1339.7	1112.7	1075	964.5	1065.2	1196.1
P43406	Integrin alpha-V OS=Mus musculus GN=Itgav PE=1 SV=2	Itgav	78.8	86.4	85.3	88	103.3	112.3	121.6	124.3	86.8	96.1	113.9	99	95.4	93.4	101.6	113.7	3430.9	3763.5	3713.9	3830.3	4495.3	4890.7	5292.9	5411	5901.7	6530.9	7744.2	6727.7	6487.1	6352.6	6909.8	7730.5
Q62191	E3 ubiquitin-protein ligase TRIM21 OS=Mus musculus GN=Trim21 PE=1 SV=1	Trim21	39.8	38.2	40.8	39.7	119.8	127.8	181.2	212.7	104.1	100.8	116.5	95.2	99.9	91.9	89.4	102.2	953.4	915	978.3	950.8	2871.9	3062.8	4341.8	5097.6	1386.4	1341.3	1550.5	1267.3	1330.5	1223.2	1190.3	1359.9
Q8K1B8	Fermitin family homolog 3 OS=Mus musculus GN=Fermt3 PE=1 SV=1	Fermt3	81.6	88.6	98.6	104.3	102.6	106.1	109.8	108.3	83.7	102.2	124.9	100.9	94.5	94.5	93.4	106.1	15570.4	16897.3	18797.3	19896.5	19563.5	20237.4	20946.2	20649.4	12785.8	15605.1	19071.7	15403.7	14427.9	14437	14259	16197.9
O08529	Calpain-2 catalytic subunit OS=Mus musculus GN=Capn2 PE=1 SV=4	Capn2	104	84	149.9	95.6	76.3	91	87.9	111.3	124.3	116.9	107	119.5	85.9	71.2	89	86.3	239.3	193.2	345	219.9	175.6	209.4	202.2	256.1	896.9	843.8	772.1	861.9	619.5	513.8	641.9	622.4
Q99N57	RAF proto-oncogene serine/threonine-protein kinase OS=Mus musculus GN=Raf1 PE=1 SV=2	Raf1	80.1	84.1	92.4	98.3	107.6	112.7	112.6	112.2	86.1	93	111.8	107	96.7	94.5	101.5	109.3	2241.2	2353.2	2583.2	2748.1	3009.4	3152.4	3149.4	3137.7	3253	3512.7	4222.2	4042.2	3652.6	3570.9	3834.2	4130.1
Q3TC93	HCLS1-binding protein 3 OS=Mus musculus GN=Hs1bp3 PE=1 SV=2	Hs1bp3	73.7	71.7	69.9	67.8	99.2	113.3	145	159.5	87.4	95.7	112.1	111.9	96.7	99.4	99	97.8	1502.8	1460.6	1424.4	1381.5	2021.7	2308.6	2954.5	3251	1314.5	1438.1	1685.7	1682.1	1453.1	1494	1487.9	1470.3
Q64321	Zinc finger and BTB domain-containing protein 7B OS=Mus musculus GN=Zbtb7b PE=1 SV=2	Zbtb7b	88.7	93.5	80.3	92.7	105.6	98	117.9	123.4	91.4	93.3	114.8	99.8	87.2	92.2	103.2	118.1	2674.8	2819.8	2422.9	2797.4	3184.5	2956.4	3556.4	3724.1	2078.4	2120.9	2609.3	2268.6	1983	2095.8	2345	2685.8
Q8BVI4	Dihydropteridine reductase OS=Mus musculus GN=Qdpr PE=1 SV=2	Qdpr	102	102.7	119.9	109	87.8	92.1	94.2	92.3	99.4	89.6	93.5	115.2	78.7	100.4	111.6	111.4	5431.3	5464.8	6381.8	5801.7	4675.9	4902.6	5015.6	4915.1	4479.3	4037.9	4212	5190.6	3547.2	4521.9	5028.5	5019.1
Q9Z2G1	Protein fem-1 homolog A-A OS=Mus musculus GN=Fem1aa PE=2 SV=1	Fem1aa	63.4	90.5	74.5	77.4	124.1	90.9	124.2	155									27.6	39.5	32.5	33.7	54.1	39.7	54.1	67.6
Q91V24	ATP-binding cassette sub-family A member 7 OS=Mus musculus GN=Abca7 PE=1 SV=1	Abca7	90.9	93.6	110	105.4	97.7	96.1	103	103.3	95.3	88.1	110.1	105	102	90.5	103.2	105.9	578.8	596.6	700.9	671.6	622.4	612.5	656.1	657.9	1053.2	973.8	1216.9	1161	1128.1	1000.2	1141.2	1170.7
Q9DBJ1	Phosphoglycerate mutase 1 OS=Mus musculus GN=Pgam1 PE=1 SV=3	Pgam1	93.1	100.3	89.6	103.9	104.2	99.2	105.8	103.9	89.3	90.6	108.8	112.8	79.3	96.3	113.5	109.5	27543.9	29675.6	26504.8	30720.6	30819.6	29341.6	31296.6	30734.6	22275	22589.1	27117.2	28115.1	19767.8	24002.4	28307	27296.6
P54116	Erythrocyte band 7 integral membrane protein OS=Mus musculus GN=Stom PE=1 SV=3	Stom	83.9	90.2	95.7	93.4	104	100.2	122.2	110.4	87	89.2	110.4	106.3	101.7	97.5	102	106	7247.6	7791.7	8269.9	8068.7	8989.7	8658	10560.2	9541.4	5534.2	5676.7	7022.5	6759.8	6469.7	6201.7	6490.6	6740.8
P25785	Metalloproteinase inhibitor 2 OS=Mus musculus GN=Timp2 PE=1 SV=2	Timp2	73.9	89	68.2	97.1	114.1	110.8	130.8	116.1	91	77.5	94.1	115	96.3	99.8	116.8	109.4	3103.7	3739.1	2863.2	4079.3	4793.8	4651.9	5492.2	4876.6	2970.1	2526.5	3070.4	3750.3	3142.5	3257.1	3810.8	3569.2
O70566	Protein diaphanous homolog 2 OS=Mus musculus GN=Diaph2 PE=1 SV=2	Diaph2	87.3	90.6	89.6	99.6	105	104.6	111.8	111.5	85.5	96.3	119.1	101.7	89.2	95.3	101.3	111.5	4697.4	4878	4822.3	5361.3	5653.3	5631.7	6016.4	6003.1	5691.8	6412.6	7928.5	6773.4	5938.8	6347	6742.8	7420.9
P81270	Transcriptional regulator ERG OS=Mus musculus GN=Erg PE=1 SV=2	Erg	88.6	91.1	84.9	86.7	91.1	98.4	125.9	133.4	94.7	101.5	106.7	98.6	85.4	96.1	100.8	116.2	684.2	703.7	655.4	669.2	703.4	759.7	972	1030	497.5	533.6	560.6	518.2	448.7	505	529.7	610.6
Q05910	Disintegrin and metalloproteinase domain-containing protein 8 OS=Mus musculus GN=Adam8 PE=1 SV=3	Adam8	88.9	95.9	82.3	106.1	113.2	102.8	107.8	103.1	86.9	83	112.4	109.8	93.5	88	108.6	117.8	6662.3	7189.5	6165.9	7949.2	8480.2	7701.7	8079.7	7724.6	6822.8	6520.6	8832.5	8622.4	7342.2	6913.9	8533.4	9257.1
Q9JJZ2	Tubulin alpha-8 chain OS=Mus musculus GN=Tuba8 PE=1 SV=1	Tuba8	81	82.6	82.1	80.3	107.9	105.4	117.4	143.4	86.6	105.4	119.4	102.9	86.2	94.5	94.6	110.4	2334.5	2381.4	2368.2	2314.8	3112.4	3039.3	3384.1	4135	1525.1	1855.8	2102.3	1810.4	1518	1662.9	1664.7	1942.7
E9PY16	ArfGAP with dual PH domains 1 OS=Mus musculus GN=Adap1 PE=1 SV=1	Adap1	86.3	93.5	96.9	107.1	105.5	104.2	104.8	101.8	86.6	97.1	116.4	103.6	87	94	100.4	114.8	3131	3391.6	3516	3887.9	3827.4	3780.6	3803.4	3695	3508.7	3933	4711.9	4197.3	3522	3808.7	4067.5	4648.4
P26151	High affinity immunoglobulin gamma Fc receptor I OS=Mus musculus GN=Fcgr1 PE=1 SV=1	Fcgr1	110.5	97.4	148.3	109.4	66.8	90.8	89.6	87.2	88.7	101.9	105.6	113	101.2	94.4	93.8	101.3	269.8	237.8	362.1	267	162.9	221.6	218.8	212.8	299.1	343.4	355.9	381	341.1	318.2	316.1	341.5
P28271	Cytoplasmic aconitate hydratase OS=Mus musculus GN=Aco1 PE=1 SV=3	Aco1	100.8	97.8	120.5	111.7	86.4	90.8	99.7	92.5	97.4	97.6	100.9	107.7	83.7	99.7	108.4	104.6	4122.8	4001.8	4928.4	4568.9	3533.3	3716.1	4079.1	3783	3171.2	3176.6	3286	3506.2	2723.5	3244.5	3529.8	3404.7
Q80UG5	Septin-9 OS=Mus musculus GN=Sept9 PE=1 SV=1	Sept9	97	99.1	105	105.3	92.3	95.5	101.8	104.1	89.3	99	112.3	100.7	88.1	94.4	103	113.2	8462.2	8644.2	9165.4	9186	8056.6	8338.1	8879.6	9080.5	8098.3	8971.8	10178.6	9130.8	7987.4	8561.5	9340.7	10260.8
Q91WU5	Arsenite methyltransferase OS=Mus musculus GN=As3mt PE=1 SV=2	As3mt	90.3	97.2	97.3	98.4	99.1	99.3	114.5	104	99.6	87.4	101.8	114.8	81.6	99.9	111.2	103.7	3944.5	4246	4249.9	4300.6	4332.2	4338.6	5002	4543.3	2769	2428.2	2828.8	3190.5	2268	2775.5	3089.6	2881.1
Q8K1L5	Protein phosphatase 1 regulatory subunit 11 OS=Mus musculus GN=Ppp1r11 PE=1 SV=1	Ppp1r11	78.9	80.5	79.1	82.2	102.1	101.9	136.8	138.4	107.3	85.8	95.9	110.9	85.8	104.9	105.7	103.8	267.3	272.7	267.8	278.4	345.9	345	463.5	468.8	697.3	557.9	623.1	720.7	557.8	681.7	686.7	674.4
O54910	NF-kappa-B inhibitor epsilon OS=Mus musculus GN=Nfkbie PE=1 SV=2	Nfkbie	94.8	87.2	90.1	87.4	83.6	98	119.7	139	98.4	96.2	109.2	110	98.9	90.2	99.4	97.7	184.4	169.7	175.3	170.1	162.6	190.7	232.9	270.4	429.7	419.9	476.7	480.2	432.1	393.8	434.2	426.6
P08030	Adenine phosphoribosyltransferase OS=Mus musculus GN=Aprt PE=1 SV=2	Aprt	85.6	90.4	87.5	98.8	113.2	108.6	109.1	106.7	92.4	91.6	105.1	111.9	74.6	97.1	114.9	112.5	6648.5	7024	6797.7	7680.3	8798.9	8440.4	8481.5	8293.1	8666.6	8592	9862	10499.9	6998.2	9105.8	10775.6	10555.5
Q8VEL2	Myotubularin-related protein 14 OS=Mus musculus GN=Mtmr14 PE=1 SV=2	Mtmr14	82.5	98.2	88.2	80.8	94.1	99.3	111.3	145.5	95.3	100.5	110.5	110.8	85.3	92.6	98	106.9	94.6	112.6	101.2	92.7	107.9	113.9	127.7	166.9	471.2	497.1	546.4	548.1	422	458.1	484.6	528.7
P49138	MAP kinase-activated protein kinase 2 OS=Mus musculus GN=Mapkapk2 PE=1 SV=2	Mapkapk2	93.2	100.4	96	104.6	98.8	97.3	104.9	104.8	91.2	95.1	110.8	106.1	84.6	93.6	108.2	110.3	6356.5	6847.5	6543.5	7130.5	6740.6	6634.9	7152.7	7150	6309	6575.8	7660.5	7340.5	5851.1	6472.8	7485.1	7627.8
Q9R1J0	Sterol-4-alpha-carboxylate 3-dehydrogenase, decarboxylating OS=Mus musculus GN=Nsdhl PE=1 SV=1	Nsdhl	57.9	61.2	74	66.4	117.2	123.9	137.2	162.4	88.4	96.2	111.2	104.8	114.9	91.3	92.8	100.4	1949.4	2058.5	2489.4	2233.3	3944.1	4168.8	4616.5	5464.2	1634.3	1777.1	2055.2	1936.3	2124.1	1687.2	1715	1854.7
O88653	Ragulator complex protein LAMTOR3 OS=Mus musculus GN=Lamtor3 PE=1 SV=1	Lamtor3	98.1	94.2	132.1	123.4	90.9	88.2	86.6	86.5	108.1	86	71.7	136.9	89.1	94.4	127	86.9	957	918.8	1288.4	1203.7	886.7	860.2	844.4	843.4	951.5	757	631.4	1205.2	784.7	831.1	1117.8	765.3
Q9R1S3	GPI ethanolamine phosphate transferase 1 OS=Mus musculus GN=Pign PE=2 SV=2	Pign	108	109.3	101.2	95.4	77.3	110.7	95.9	102.1	81.3	92	120.9	113.8	81.4	90.6	109.9	110.1	126.8	128.3	118.7	112	90.7	130	112.5	119.8	64.5	73.1	96	90.3	64.6	71.9	87.2	87.4
Q4LDD4	Arf-GAP with Rho-GAP domain, ANK repeat and PH domain-containing protein 1 OS=Mus musculus GN=Arap1 PE=1 SV=2	Arap1	82.5	89.6	92	102.8	106.9	108.4	110.9	106.9	86.5	96.2	118.6	106.7	91.3	93.7	101.8	105.2	8708.2	9455.1	9708.8	10846.6	11286.3	11443.4	11701.6	11287.2	8711.9	9691.5	11941.5	10742.3	9188.6	9431.5	10253.6	10595.6
Q8K1X1	WD repeat-containing protein 11 OS=Mus musculus GN=Wdr11 PE=1 SV=1	Wdr11	88	83.8	105	95.5	100.1	101.4	112.1	114.2	90.7	100.4	111.3	95	91.7	99.4	97.3	114.2	490.9	467.7	586	532.8	558.8	565.8	625.6	637.1	1732.2	1917.9	2125.1	1813.9	1751.3	1897.4	1858.9	2181.9
Q8BXQ2	GPI transamidase component PIG-T OS=Mus musculus GN=Pigt PE=1 SV=2	Pigt	80.7	85.2	96	91.2	103.2	111.4	111.2	121.1	95.7	96.1	101.4	108	96.1	87.4	107.9	107.5	1000.5	1056.8	1189.9	1131	1279.3	1381.4	1379.5	1501.6	1070.8	1075.3	1135.1	1208.7	1075.4	978.2	1207.3	1203.3
P56135	ATP synthase subunit f, mitochondrial OS=Mus musculus GN=Atp5j2 PE=1 SV=3	Atp5j2	79.1	61.3	84.1	68.1	111.5	105.6	133.6	156.6	85.9	98.5	90.6	96.4	107.1	98.3	107.5	115.6	930.3	721.4	989.3	800.6	1311.5	1241.7	1570.5	1841.3	297.1	340.5	313.3	333.3	370.4	339.8	371.8	399.8
Q80U38	Protein KHNYN OS=Mus musculus GN=Khnyn PE=2 SV=2	Khnyn	89.5	93.9	85.5	95.6	100.3	103.6	115.1	116.4	99	85	97.7	120.8	82.3	99.3	121	94.9	2546.8	2672	2431.4	2718.7	2853.2	2947.3	3272.8	3310.7	2850	2446.4	2813.9	3478.4	2370.3	2860.5	3482.6	2732.3
Q80XQ2	TBC1 domain family member 5 OS=Mus musculus GN=Tbc1d5 PE=1 SV=2	Tbc1d5	108.8	109.8	112.5	97.6	80.3	93.3	100.8	97	98.9	86.9	95.4	106.2	82	93.2	115.8	121.6	932.1	941	963.4	835.9	687.5	799.3	863.5	831.1	586.5	515.6	565.5	629.9	486.4	552.6	686.9	721.1
Q3V3Q7	Phosphofurin acidic cluster sorting protein 2 OS=Mus musculus GN=Pacs2 PE=1 SV=2	Pacs2	95.6	103.7	124.8	104.5	94.9	77.7	113.5	85.3	103.5	87.9	98.5	110	89.6	102.4	108.1	100	45.5	49.3	59.4	49.7	45.2	37	54	40.6	817.8	694.7	778.8	869	708.5	809.2	854.3	790.4
D3YUE4	Family with sequence similarity 151, member B OS=Mus musculus GN=Fam151b PE=1 SV=1	Fam151b									93.9	98.4	120.9	105.5	89.8	95	104.2	92.3									97.8	102.5	126	109.9	93.5	99	108.5	96.2
Q64281	Leukocyte immunoglobulin-like receptor subfamily B member 4 OS=Mus musculus GN=Lilrb4 PE=1 SV=1	Lilrb4	80.7	86.2	91.3	113	123.7	96.3	101.9	106.8	80.8	93.3	122.5	107	96.2	96.9	98.3	105.1	944.2	1008.6	1067.7	1322.2	1447.1	1125.8	1192.2	1249.1	759.8	877.6	1152.6	1006.7	904.8	912	924.5	988.5
Q9EPQ7	StAR-related lipid transfer protein 5 OS=Mus musculus GN=Stard5 PE=1 SV=2	Stard5	112.5	92.4	90.9	89.7	97.5	93.1	103.8	120.1	92.8	88.7	97.7	111.3	73.2	98.7	123.5	114.1	792.8	651.2	640.2	631.7	687	656.1	730.9	845.8	1309.2	1250.5	1377.4	1569.8	1033.1	1392.5	1742.4	1609
Q3UMW7	MAP kinase-activated protein kinase 3 OS=Mus musculus GN=Mapkapk3 PE=1 SV=2	Mapkapk3	90.3	99.1	91	101.7	101.9	101.2	107	107.8	90.8	93.1	109.4	108.3	81.1	96.8	107	113.6	6741.4	7398.5	6793.6	7595.3	7612.3	7555.1	7991.9	8047	5477.1	5610.9	6596.1	6526.8	4887.2	5833.5	6452.9	6845.9
Q8BJD1	Inter-alpha-trypsin inhibitor heavy chain H5 OS=Mus musculus GN=Itih5 PE=1 SV=1	Itih5	77.1	92.4	80.7	99.3	99.6	101.1	126.8	123	94.3	84.9	95.5	111.2	101.4	102.2	114.5	95.9	5417.1	6494.7	5669	6979.6	6994.9	7103.1	8909.2	8642.1	7640.7	6873.4	7738	9003.6	8215.6	8280.9	9274.4	7771.6
Q3TDX8	Cytochrome b5 reductase 4 OS=Mus musculus GN=Cyb5r4 PE=2 SV=3	Cyb5r4	79.4	88.1	79.2	93.9	111.1	109.8	124	114.5	88.7	92	112.4	106.5	84.6	100.6	107	108.2	4109.8	4556.4	4097.6	4856.9	5745.4	5677.8	6416.5	5922	2583.9	2678.1	3274	3100.6	2464.9	2929	3115.9	3151.2
Q3UHG7	Protein LCHN OS=Mus musculus GN=Lchn PE=2 SV=1	Lchn	79.7	87.7	86.6	94.6	106	99.2	115.7	130.5	89.5	100.3	115.6	96.1	98.5	93.1	90.3	116.6	558.1	614.2	606.3	662.7	742	694.8	809.8	913.8	267.7	300.1	345.9	287.6	294.7	278.4	270	348.7
Q9R1Z7	6-pyruvoyl tetrahydrobiopterin synthase OS=Mus musculus GN=Pts PE=1 SV=2	Pts	126.8	116.6	104.6	118.2	81.3	79.7	90.3	82.5	90.8	81	87	112.1	72.8	103	136	117.5	1045.8	961.6	862.9	974.4	670.5	657.2	744.8	680.3	665.6	593.7	638	821.9	533.7	755	997.1	861.7
Q9CR02	Translation machinery-associated protein 16 OS=Mus musculus GN=Tma16 PE=1 SV=1	Tma16	96.8	101.3	98.2	92	94.9	91.1	116.7	109	91.4	92.8	111.5	100	90.2	94.9	101.4	117.8	1578.2	1651.2	1600.9	1500.5	1547	1484.3	1902.9	1776.3	868.4	881.9	1059.6	950.8	857.6	902.2	963.9	1120.1
P81117	Nucleobindin-2 OS=Mus musculus GN=Nucb2 PE=1 SV=2	Nucb2	101.5	100.7	89.2	86.8	88.3	96.5	112.4	124.5	101.4	80.3	91.9	115.3	83.5	96	123.1	108.5	6613.9	6567	5814.1	5660.5	5758.3	6292.9	7329.5	8114.8	6025.3	4770.9	5464	6853.2	4963.8	5708.7	7319.6	6447
Q8VC30	Triokinase/FMN cyclase OS=Mus musculus GN=Tkfc PE=1 SV=1	Tkfc	84.8	90.3	84.7	94.6	106.8	103.8	115.7	119.3	89.1	95.7	111.9	106.9	88.4	95.3	102.6	110.1	3118	3321.1	3116.3	3478.8	3929.4	3818	4253.5	4386.2	2858.6	3069.6	3590.3	3430.3	2834.6	3055.4	3290.7	3531.6
Q99JY9	Actin-related protein 3 OS=Mus musculus GN=Actr3 PE=1 SV=3	Actr3	95.4	102.1	100.7	116.1	96.7	95.5	99.3	94.3	89.8	93.4	111.3	108.4	85.1	96.6	106.1	109.2	36194	38749.2	38210.5	44052.8	36693.8	36249.9	37701.5	35803.1	30077.5	31296.2	37283	36331.8	28510.2	32378	35537.1	36595.6
P09411	Phosphoglycerate kinase 1 OS=Mus musculus GN=Pgk1 PE=1 SV=4	Pgk1	95.6	104.8	93.9	112.3	102.4	95.5	102.4	93.1	97.4	83.3	97.2	119.6	75.9	98.5	121.9	106.1	51687.8	56664.4	50793.1	60754.9	55366.6	51679.1	55399.2	50377.4	43465.3	37183.8	43404.2	53401.1	33881.1	43967.1	54417.1	47342.2
Q9D0J8	Parathymosin OS=Mus musculus GN=Ptms PE=1 SV=3	Ptms	113.7	124.1	148.1	132.4	70.4	75.4	75.5	60.4	111.3	65.4	61.5	160.7	76.9	109.3	136.6	78.4	721.7	787.3	940	840.2	447.1	478.4	479.1	383.3	606.6	356.4	335.2	876.2	419.1	595.8	744.6	427.4
P97504	Cytoplasmic tyrosine-protein kinase BMX OS=Mus musculus GN=Bmx PE=2 SV=1	Bmx	74.4	89.4	80	101.4	111.3	111.9	119.8	111.9	85	95.5	121.9	101.7	95.3	93.2	101.3	106.2	4773.6	5736.6	5132.4	6507.7	7141.3	7179.4	7687.4	7178.8	7118.1	8000.6	10212	8516.3	7981.9	7808.5	8483.5	8897.3
P16277	Tyrosine-protein kinase Blk OS=Mus musculus GN=Blk PE=1 SV=4	Blk	61.3	64.2	55.9	73.4	125.6	122.8	135.3	161.4	95.8	94.8	108.3	100.9	84.1	101.3	100.1	114.7	217.7	228	198.5	260.7	446	436	480.2	572.9	250.1	247.5	282.7	263.4	219.5	264.3	261.2	299.5
Q91V09	WD repeat-containing protein 13 OS=Mus musculus GN=Wdr13 PE=1 SV=1	Wdr13	88.3	92.3	100.3	81.9	95.6	100.5	109.3	132	108.8	83.1	96	116.8	94.1	90.6	103.6	106.9	115.7	121.1	131.5	107.4	125.3	131.7	143.3	173	233.5	178.3	206.2	250.9	202.1	194.6	222.4	229.6
Q3UFS0	Protein zyg-11 homolog B OS=Mus musculus GN=Zyg11b PE=1 SV=2	Zyg11b	62.9	66.7	67.7	79.9	120	120.4	132.5	150	95.9	100.4	100.6	98.7	94.8	93.2	102.6	113.8	87.6	92.9	94.4	111.3	167.2	167.8	184.6	209	264.7	277.1	277.7	272.5	261.7	257.2	283.1	314
Q9D1L9	Ragulator complex protein LAMTOR5 OS=Mus musculus GN=Lamtor5 PE=1 SV=1	Lamtor5	116.8	108.4	88.2	77	80.8	88.9	115.6	124.4	105.6	57	58.7	148.4	80.6	100.5	173.1	76	620.7	576.2	468.7	409.2	429.7	472.5	614.8	661.1	848.4	458.1	471.5	1192.3	647.5	807.5	1390.2	610.9
Q8K2C7	Protein OS-9 OS=Mus musculus GN=Os9 PE=1 SV=2	Os9	100.4	99.1	113.9	101	84.7	93.1	97.8	109.9	108.5	89.4	88.2	118.9	89.5	91.3	109.6	104.7	1229.9	1214.6	1395.9	1236.9	1037.9	1140.4	1198.8	1346.6	2631.5	2166.8	2138.6	2882.7	2170.6	2213.2	2656.7	2540.2
Q9JHI9	Solute carrier family 40 member 1 OS=Mus musculus GN=Slc40a1 PE=1 SV=1	Slc40a1	77	79.6	145.3	112.1	98.8	89.6	104.4	93.2	100.6	73.2	76.7	114.4	121.9	107	96.3	109.9	542.6	560.8	1023.3	789.1	696.1	630.8	735	656.2	30.2	22	23	34.3	36.6	32.1	28.9	33
Q8BW96	Calcium/calmodulin-dependent protein kinase type 1D OS=Mus musculus GN=Camk1d PE=1 SV=2	Camk1d	83	86.5	95.4	97.8	106.2	111.1	117.5	102.6	93.7	88.2	111.9	113.8	92.3	95.1	102.7	102.5	1125.7	1172.1	1293.8	1325.4	1440	1505.8	1592.3	1390.9	1151	1083.8	1374.9	1398.1	1134	1168.3	1262.1	1260.1
Q3UFY7	7-methylguanosine phosphate-specific 5'-nucleotidase OS=Mus musculus GN=Nt5c3b PE=1 SV=3	Nt5c3b	108.6	92.6	106.6	88.7	85.8	97	101.4	119.3	115.4	87.8	96.7	114.1	68.3	98.6	110.1	109	1212.2	1033.9	1190.7	990.3	958.2	1083.1	1131.9	1331.8	195.5	148.8	163.9	193.4	115.7	167.1	186.5	184.7
Q9DBL2	Ganglioside-induced differentiation-associated protein 2 OS=Mus musculus GN=Gdap2 PE=1 SV=1	Gdap2	72.8	76.8	86.7	94.8	106.7	113.4	123.6	125.2	110.4	93.5	95.8	110	90.6	92.6	110.6	96.6	1130	1192.2	1345.9	1472.5	1656.6	1760.3	1918.3	1943.6	1609.5	1364.3	1397.1	1604.6	1321.9	1349.9	1612.5	1408.3
P70315	Wiskott-Aldrich syndrome protein homolog OS=Mus musculus GN=Was PE=1 SV=1	Was	93.4	97.6	87.3	98.7	95.4	99.9	119.3	108.4	107.9	71.7	76.6	140.1	81	107	132.1	83.6	5115.5	5344.9	4780	5408.3	5224.4	5474.7	6534.9	5940.8	4912.3	3264.6	3489.8	6380.4	3689.6	4872.4	6017.9	3808.8
Q9WUU8	TNFAIP3-interacting protein 1 OS=Mus musculus GN=Tnip1 PE=1 SV=1	Tnip1	114.2	113.2	113.2	109.6	81.9	84.6	94.7	88.7	95.3	83.2	93	115.9	87.8	95.9	116.8	112.2	1091	1081.3	1081.9	1047.2	782.8	808.1	905.2	847.4	888.8	775.9	867.8	1081.2	819	894.7	1089.7	1046.5
Q9JKF1	Ras GTPase-activating-like protein IQGAP1 OS=Mus musculus GN=Iqgap1 PE=1 SV=2	Iqgap1	91.2	97.5	100.7	119.3	101.4	98.7	97.9	93.3	83.4	98.1	123.7	107.2	87.9	95.2	98.7	106	70580.5	75414.1	77886.2	92331	78424.4	76354.9	75739.2	72191.5	64236	75570.5	95274.5	82561	67731.2	73315.5	76033.1	81680.2
P97411	Islet cell autoantigen 1 OS=Mus musculus GN=Ica1 PE=1 SV=3	Ica1	87.1	87.2	92.8	89.2	102.1	94.5	116.8	130.5	95	100.3	108.2	98.4	100.7	86.4	107.9	103.1	304.4	304.8	324.3	311.7	356.8	330.4	408.1	456.1	90.1	95.2	102.7	93.4	95.5	82	102.4	97.8
O35601	FYN-binding protein OS=Mus musculus GN=Fyb PE=1 SV=2	Fyb	98.7	102.9	98.7	114.2	97.4	94.7	102.5	90.8	86.9	86.6	108.6	109.9	86.7	100.9	105.9	114.4	5348.1	5576.3	5352.9	6191.9	5279.1	5136.3	5558.6	4924.4	6774.1	6745.9	8465.2	8565.1	6758.3	7861.7	8254.9	8918.8
O89098	Cystatin-F OS=Mus musculus GN=Cst7 PE=2 SV=1	Cst7	87.6	76.7	80.3	79.7	105.6	98.8	123.6	147.7	102.3	79.1	70	108.4	95.3	98.7	131.1	115.2	343.3	300.4	314.4	312.1	413.8	387.2	484.3	578.8	277.7	214.6	190	294.3	258.7	267.8	355.9	312.6
Q3UWM4	Lysine-specific demethylase 7A OS=Mus musculus GN=Kdm7a PE=2 SV=2	Kdm7a	55.9	70.9	66.2	74.2	120.1	111.1	140.2	161.6	94.9	97.5	109.5	92.5	101.4	97.7	97.8	108.5	90.3	114.5	106.9	119.9	194	179.5	226.5	261.2	418.5	430	483	408.1	447.1	430.9	431.5	478.6
Q922S4	cGMP-dependent 3',5'-cyclic phosphodiesterase OS=Mus musculus GN=Pde2a PE=1 SV=3	Pde2a	81.9	91.2	85.7	101.5	107.6	107.6	110.3	114.1	85.6	99.4	118.6	97.2	89.9	93	103	113.3	10706.9	11917.2	11198.7	13268.3	14057.7	14064.7	14416.3	14912.9	8448.1	9810.4	11706.2	9599.1	8871.5	9179.8	10164.7	11185.8
Q9R0N0	Galactokinase OS=Mus musculus GN=Galk1 PE=1 SV=2	Galk1	100.1	95.6	113.6	108.1	91.5	91.7	94.3	105.1	94	103.3	111.6	102.1	87.3	92.8	100.2	108.8	3258.2	3111.5	3698.2	3520.7	2979.4	2986.7	3071.8	3421.4	3675.2	4040.1	4363.9	3992.7	3415.5	3630.4	3920.2	4255.8
Q8CI70	Leucine-rich repeat-containing protein 20 OS=Mus musculus GN=Lrrc20 PE=1 SV=1	Lrrc20									106.4	77.3	66	97.4	77.7	104.1	154.7	116.5									167.7	121.8	104.1	153.7	122.6	164.1	243.9	183.7
Q8K3H0	DCC-interacting protein 13-alpha OS=Mus musculus GN=Appl1 PE=1 SV=1	Appl1	88.2	91.2	93.2	100	102.1	103.3	111.7	110.3	99.1	93	110.3	107	84.7	94.7	103.9	107.2	4754.4	4917.7	5021.1	5391.4	5501.6	5565.6	6021.7	5942.3	3047.4	2860.6	3392.4	3290.2	2604.1	2911.7	3196.2	3297.6
Q6ZQ11	Chondroitin sulfate synthase 1 OS=Mus musculus GN=Chsy1 PE=2 SV=2	Chsy1	58.9	68.1	69.4	66.4	108.5	120.5	138	170.2	101.4	99.1	103.6	94.4	99.7	90	103	108.8	125.2	144.7	147.4	141	230.7	256.2	293.2	361.7	214	209.1	218.6	199.3	210.4	190	217.4	229.6
Q7TQK5	Coiled-coil domain-containing protein 93 OS=Mus musculus GN=Ccdc93 PE=1 SV=1	Ccdc93	80.3	81.6	90.1	90.5	102.1	109	121.5	125	92.3	94.7	105.4	103.1	95.6	100.2	102.3	106.4	2466.2	2507.9	2767.7	2779.6	3136	3348.4	3733.1	3841.6	3795.4	3893.1	4335.8	4238.8	3930.6	4122.5	4206.1	4377
Q8R4K2	Interleukin-1 receptor-associated kinase 4 OS=Mus musculus GN=Irak4 PE=1 SV=1	Irak4	86.4	92.1	92.6	108	106.6	100.6	109.9	103.8	88.1	93.3	112.3	107.4	92.4	96.9	103	106.6	4541.5	4836.5	4867.3	5675.7	5600.4	5284.9	5772.4	5452.9	5282	5592.2	6732.6	6439.6	5537.6	5809.1	6175.7	6387.9
Q9DBB8	Trans-1,2-dihydrobenzene-1,2-diol dehydrogenase OS=Mus musculus GN=Dhdh PE=1 SV=1	Dhdh	74.1	81.4	83.5	82.6	105	114.1	133.6	125.6	106.9	89.1	95.7	113.4	86	97.7	113	98.2	749.1	822.8	844.6	835.4	1061.4	1153.7	1350.3	1269.7	817.2	681.3	731.2	866.9	656.9	746.4	864	750.1
Q7TSH3	Zinc finger protein 516 OS=Mus musculus GN=Znf516 PE=1 SV=1	Znf516	100.1	100	91.2	93	88.5	91.1	111.8	124.4	96.2	94.3	110.1	93.5	90.2	91	106.6	118.1	1047.8	1047.6	955.1	973.5	926.4	953.5	1170.5	1302.3	1846	1811.1	2114.2	1794.6	1732.3	1746.3	2047.2	2266.9
B9EKF4	Zinc finger protein 777 OS=Mus musculus GN=Zfp777 PE=1 SV=1	Zfp777	78.2	83.1	80.8	90.3	117.6	110.7	108.6	130.8	125.8	69.4	52.7	162	70.7	100.6	148.1	70.6	243.7	259	252	281.5	366.6	345.2	338.5	407.8	133.6	73.7	55.9	172	75	106.8	157.2	74.9
Q62418	Drebrin-like protein OS=Mus musculus GN=Dbnl PE=1 SV=2	Dbnl	91.7	94.7	81.5	92.5	99.6	106.7	118.8	114.5	94.1	92	110.5	108.9	78.3	95.2	108.7	112.2	17464.4	18043.3	15525.9	17626.6	18977.3	20328.5	22632.5	21821.9	15227.8	14891.1	17878.2	17624.1	12664.1	15405.7	17580.9	18157.3
Q9JI78	Peptide-N(4)-(N-acetyl-beta-glucosaminyl)asparagine amidase OS=Mus musculus GN=Ngly1 PE=1 SV=2	Ngly1	77.7	81.9	87.2	92.4	107.3	116.3	124.8	112.4	94.4	89.4	108.4	109.5	95.5	94.7	105.1	103	1788.1	1884.3	2005.1	2124.2	2466.8	2674.1	2870.8	2586.1	1665.2	1576.8	1910.9	1931.3	1684	1670	1853.9	1815.6
O88958	Glucosamine-6-phosphate isomerase 1 OS=Mus musculus GN=Gnpda1 PE=1 SV=3	Gnpda1	88.6	85.7	100.9	101.3	101.3	108.1	110.1	104	83.4	102.4	114.5	119.3	86.8	99	95.4	99.3	3247.3	3139.8	3696.3	3710.1	3710.9	3959.2	4032.5	3809.7	2010.6	2466.8	2759.6	2874.5	2091.6	2386.4	2298.9	2392.6
Q5HZI1	Microtubule-associated tumor suppressor 1 homolog OS=Mus musculus GN=Mtus1 PE=1 SV=2	Mtus1									107.4	69.3	75	113.7	79.4	121.3	124.4	109.5									155.9	100.6	108.8	165	115.2	176.1	180.6	158.9
Q9CYN9	Renin receptor OS=Mus musculus GN=Atp6ap2 PE=1 SV=2	Atp6ap2	111.3	105	106.1	111.1	90.1	91.2	91.5	93.7	84.4	87	107.7	112.9	94.3	91.6	115.4	106.7	858.6	810.1	818.2	856.6	694.9	703.5	705.5	722.5	1006.5	1038	1285.4	1346.3	1125.1	1093.3	1377.1	1272.5
P47754	F-actin-capping protein subunit alpha-2 OS=Mus musculus GN=Capza2 PE=1 SV=3	Capza2	79.7	88.3	87.8	92.1	104.1	112.3	117.1	118.7	92	99	118.6	109.2	84.9	95.6	98.1	102.6	6550	7250.3	7208.4	7561.3	8549.3	9227.3	9617.3	9747.9	5312.1	5716.2	6845	6302	4897.7	5516.3	5662.9	5921.4
Q9EP89	Serine beta-lactamase-like protein LACTB, mitochondrial OS=Mus musculus GN=Lactb PE=1 SV=1	Lactb	89.8	86.6	131.6	108.1	91	93.3	94.6	105	90.2	97.5	101.5	105.8	111.2	93.9	98.7	101.3	2476.1	2389.6	3628.6	2981.9	2509.1	2572	2610.2	2895.5	2984.3	3228.2	3359.4	3499.6	3678.7	3107.2	3265.4	3351.8
Q9JLZ8	Single Ig IL-1-related receptor OS=Mus musculus GN=Sigirr PE=1 SV=2	Sigirr	97.9	93.7	90.8	89.2	85.6	95.3	126.9	120.5									91.8	87.9	85.2	83.7	80.3	89.4	119.1	113
O35350	Calpain-1 catalytic subunit OS=Mus musculus GN=Capn1 PE=1 SV=1	Capn1	82.8	89	86	103.5	107.9	110.8	112.5	107.5	86.2	95	114.6	105.9	85.8	99.2	103.5	109.7	20325.1	21850.3	21124.4	25405.9	26498.7	27218.4	27613.2	26405.2	22171	24435.3	29462.6	27232.3	22064.8	25502.8	26610.1	28213.5
P23949	mRNA decay activator protein ZFP36L2 OS=Mus musculus GN=Zfp36l2 PE=1 SV=2	Zfp36l2	95.6	98.4	82.3	92	100	104.5	121.2	106.1	103.9	83.4	96.3	131.8	72.9	92.9	121.5	97.3	452.2	465.5	389.3	435.1	473.1	494.6	573.4	502.1	566.3	454.5	525.2	718.4	397.3	506.6	662.1	530.7
P48453	Serine/threonine-protein phosphatase 2B catalytic subunit beta isoform OS=Mus musculus GN=Ppp3cb PE=1 SV=2	Ppp3cb	95.7	99.3	93.9	98.4	94.6	97.4	110.6	110.2	97.2	92.7	103.3	104.3	84.1	93.9	110.7	113.8	1499.5	1555.9	1470.9	1542.1	1482.5	1526.3	1733.6	1726.5	1014.6	967.5	1078.1	1088.9	878	980.1	1155	1187.3
Q7TPR4	Alpha-actinin-1 OS=Mus musculus GN=Actn1 PE=1 SV=1	Actn1	83.2	94.1	85.6	110.5	107.7	106.6	110.2	102.1	87	94.1	117.8	101.7	86.3	97.7	101.8	113.6	30194.2	34166.3	31092.3	40136.8	39100.3	38695.4	40019.7	37086	31070.1	33612	42085.4	36329	30818.4	34888.4	36345.5	40560.8
Q9CR78	Myb/SANT-like DNA-binding domain-containing protein 3 OS=Mus musculus GN=Msantd3 PE=1 SV=1	Msantd3	91.4	97.8	89.2	94	107.7	96.4	107.3	116.3	96.6	99.2	109.8	101.5	75	89.5	112	116.3	384.1	410.8	374.7	395.2	452.5	405.1	450.9	488.9	348.2	357.8	396.1	365.8	270.4	322.8	404	419.4
Q8BT60	Copine-3 OS=Mus musculus GN=Cpne3 PE=1 SV=2	Cpne3	88.9	97.5	96	112.6	99.4	98.2	104	103.4	91.4	92.7	107.5	107.1	91.1	97.7	106.5	106	17462.8	19158.1	18874.5	22130.1	19532.3	19300.7	20437	20313.9	16226.7	16458.9	19075.8	19016.5	16165.5	17333.9	18899.6	18822.9
Q8BMD8	Calcium-binding mitochondrial carrier protein SCaMC-1 OS=Mus musculus GN=Slc25a24 PE=1 SV=1	Slc25a24	91.4	96.3	102.3	114.3	97.4	95.8	99.8	102.8	86.3	95.8	113.1	101.8	100.1	93.5	104.3	105	10106.2	10646.7	11307.9	12634.8	10766	10595.1	11033.4	11362.3	6786.2	7534.6	8891.7	8007.2	7866.8	7351.6	8203.3	8255
P28658	Ataxin-10 OS=Mus musculus GN=Atxn10 PE=1 SV=2	Atxn10	97.3	99.8	97.1	106.3	91.6	92.7	99.3	115.8	93	104.4	107.4	100.2	81.7	95.8	101.8	115.8	5274.3	5409.1	5262.1	5759.8	4965.5	5020.7	5381.5	6273.9	3628.4	4071.4	4189.2	3907.1	3188.8	3735.7	3970.1	4515.6
Q9WV60	Glycogen synthase kinase-3 beta OS=Mus musculus GN=Gsk3b PE=1 SV=2	Gsk3b	88.5	95.6	89.5	94.8	103.8	108.9	108.7	110.3	107.2	83.2	86.5	121.4	78.5	88	127	108.2	1341.9	1449.9	1358.1	1437.7	1574.7	1651.4	1649.3	1673.2	985.7	765.4	795.4	1116.4	722.1	809	1167.5	994.9
Q9CQE1	Protein NipSnap homolog 3B OS=Mus musculus GN=Nipsnap3b PE=1 SV=1	Nipsnap3b	86.6	79.9	126.8	108.6	97.4	102	90	108.8	81.3	105.6	128	115.4	107.7	87.3	85.7	89.1	1093.6	1008.7	1600.2	1370.6	1228.9	1287.3	1135.8	1372.8	2428.7	3157.2	3827.5	3448.6	3218	2608.5	2562	2662.5
Q6VNB8	WD repeat and FYVE domain-containing protein 3 OS=Mus musculus GN=Wdfy3 PE=1 SV=1	Wdfy3	94.5	98.1	102.6	102.7	103.2	93.2	92.9	112.9	85.7	91	114.4	106	100.8	90	107.3	104.9	200.8	208.4	217.9	218.2	219.2	198.1	197.4	239.8	1360.6	1444.8	1816.4	1683.4	1600.6	1429.8	1703.6	1666
Q6PD03	Serine/threonine-protein phosphatase 2A 56 kDa regulatory subunit alpha isoform OS=Mus musculus GN=Ppp2r5a PE=1 SV=1	Ppp2r5a	91.1	94.5	85.9	101.3	109.6	99.8	106.8	111	88.8	94.5	108.4	107.3	83.3	93.8	108.5	115.4	4383.3	4544.6	4132.5	4872.5	5271.3	4800.5	5135.9	5339.6	4033.3	4289.1	4921	4871.6	3783.4	4256.2	4924.2	5239.7
Q8VEK0	Cell cycle control protein 50A OS=Mus musculus GN=Tmem30a PE=1 SV=1	Tmem30a	76.2	79.6	80.6	87.7	110.5	110.5	125.1	129.8	90.4	92.8	106.3	101.7	100.5	95.5	103.1	109.7	3089.4	3229.4	3271.4	3558.4	4483	4481.5	5076.2	5264.9	2879.3	2956.8	3384.5	3239.8	3199.3	3041.9	3285.1	3492.5
Q3U435	Matrix metalloproteinase-25 OS=Mus musculus GN=Mmp25 PE=2 SV=1	Mmp25	72	82.2	71.7	98.5	119.8	113.7	123.4	118.7	83.1	90.5	124.5	101	101.4	94.2	99.8	105.4	3425.2	3914.2	3411.5	4687.9	5701.9	5411.3	5874.1	5646.9	3807.4	4145.7	5702.8	4625.8	4645.9	4316.8	4573.4	4829.4
Q8BUR4	Dedicator of cytokinesis protein 1 OS=Mus musculus GN=Dock1 PE=1 SV=3	Dock1	84.2	95.3	93.2	91.4	94.4	99.7	115.1	126.7	87.6	102.6	113.6	97.9	93.7	97.2	97.3	110.2	290.7	329.3	322	315.7	326	344.5	397.6	437.7	602.9	705.9	781.8	673.6	644.5	668.8	669.8	758
Q5F2E8	Serine/threonine-protein kinase TAO1 OS=Mus musculus GN=Taok1 PE=1 SV=1	Taok1	81.9	84.3	88.9	87.9	97.5	110.3	118.2	131	92.8	96.3	110.8	103.2	93.7	98.3	99.6	105.3	137.4	141.3	149.2	147.4	163.6	185	198.3	219.7	1125.7	1168.2	1344.2	1252.2	1136.8	1193	1208.7	1277.8
P50431	Serine hydroxymethyltransferase, cytosolic OS=Mus musculus GN=Shmt1 PE=1 SV=3	Shmt1	82.2	82.4	81.8	86.8	103.2	109	125.1	129.5	97.3	99.8	111.2	103.8	88.6	91.6	101.1	106.6	3896.3	3906.8	3878	4117.9	4891.9	5169.3	5933.8	6138.9	3685.8	3781.9	4212.9	3931.5	3357.9	3470	3828.2	4038
A2AJI0	MAP7 domain-containing protein 1 OS=Mus musculus GN=Map7d1 PE=1 SV=1	Map7d1	91	95	94	98.8	94.3	102.3	113.9	110.7	93.7	89.9	88.6	115.1	93.8	96.2	112	110.7	1304.6	1361.3	1347.1	1416.7	1351.8	1466.4	1633.3	1586.5	2088.5	2003.9	1973.4	2565.2	2090.7	2143	2496.6	2467.5
Q8VCA8	Secernin-2 OS=Mus musculus GN=Scrn2 PE=1 SV=1	Scrn2	86.6	91.6	92.1	92.5	98.3	109.8	118	111	96	92.2	106	107.7	86.9	95	110.1	106.2	602	636.5	640.1	642.8	683.3	762.7	819.6	771.6	2018.9	1939.3	2231.4	2266.1	1827.8	1997.9	2317.2	2234.5
Q08274	Dystrophia myotonica WD repeat-containing protein OS=Mus musculus GN=Dmwd PE=1 SV=3	Dmwd									100.2	78.3	85.7	101.1	99.3	99.4	120.2	115.9									136.8	106.8	117	138	135.6	135.8	164.1	158.2
Q8BXA5	Cleft lip and palate transmembrane protein 1-like protein OS=Mus musculus GN=Clptm1l PE=1 SV=1	Clptm1l	94.3	95.2	97.7	88.9	101.7	81.3	113.3	127.5	89.8	96	109.6	99.7	98.6	96.6	101.5	108.2	216.7	218.8	224.6	204.2	233.7	186.7	260.3	293	150.4	160.9	183.6	167	165.3	162	170.1	181.3
Q9EQ80	NIF3-like protein 1 OS=Mus musculus GN=Nif3l1 PE=1 SV=4	Nif3l1	80.6	82.8	93.1	91.1	101	114.1	118.9	118.3	93.9	101.6	112.1	99.1	89.2	94.5	104.3	105.3	582.3	597.9	672.4	657.6	729.3	824	858.9	854.2	725.4	784.2	865.8	765.5	688.7	729.4	805.5	813.3
Q61771	Kinesin-like protein KIF3B OS=Mus musculus GN=Kif3b PE=1 SV=1	Kif3b	79.4	83.3	86.3	85.6	101.4	100	122.5	141.6	96.1	101.6	107.1	99.1	94	96.6	95.9	109.6	907.3	951.1	985.8	977.4	1158.8	1142.2	1398.9	1617.1	1291.9	1365.1	1439.3	1331.9	1262.7	1298.4	1288.6	1473.3
P20152	Vimentin OS=Mus musculus GN=Vim PE=1 SV=3	Vim	102.3	104	103.4	115.7	91.8	92.1	97.9	92.8	97.4	79.5	94.6	121.8	89.1	100.4	116.7	100.6	63793.9	64842.3	64467.4	72156.8	57245.3	57400.1	61036.1	57861	58882.1	48039.4	57141.8	73610.5	53836.8	60673.4	70498.2	60789.8
Q8CIG9	F-box/LRR-repeat protein 8 OS=Mus musculus GN=Fbxl8 PE=1 SV=1	Fbxl8	104.4	84.2	98.1	91	96.5	103.8	104.5	117.4	95.7	95.4	93.1	107.1	89.5	84.5	119.9	114.8	184	148.4	172.8	160.4	170	182.9	184.2	206.8	713.6	711.7	694.6	799	667.8	630.5	894.4	856.4
Q8VD31	Tapasin-related protein OS=Mus musculus GN=Tapbpl PE=1 SV=2	Tapbpl	91.5	86.2	113.4	96.1	96.8	103.1	96.6	116.3	105	93.9	97.7	112.7	96.7	84.4	103.8	105.9	1115.2	1050.8	1381.2	1171.3	1179.1	1255.7	1177.1	1417.4	657.5	587.8	611.7	705.8	605.5	528.9	650	663.3
Q505D1	Serine/threonine-protein phosphatase 6 regulatory ankyrin repeat subunit A OS=Mus musculus GN=Ankrd28 PE=1 SV=1	Ankrd28	85.7	86.3	90.7	91	102.1	104.8	118.6	120.6	93.3	97.6	113.3	96.6	90.5	95.8	100	112.8	1504.1	1515.3	1592.7	1597.2	1792.6	1840.1	2082.5	2116.8	950.7	994	1154.3	984.6	921.6	976.5	1019.3	1149.4
Q60710	Deoxynucleoside triphosphate triphosphohydrolase SAMHD1 OS=Mus musculus GN=Samhd1 PE=1 SV=2	Samhd1	82.2	84.5	91.3	100.8	107.1	109	114.8	110.3	87.7	96.1	118.4	105.1	93.7	97.2	97.2	104.6	23569	24239.6	26192.5	28905	30703.7	31259.7	32935.6	31617.5	22408	24570.8	30259.1	26873.8	23954.3	24854.4	24841.2	26737.3
P84078	ADP-ribosylation factor 1 OS=Mus musculus GN=Arf1 PE=1 SV=2	Arf1	100.1	104.3	111	124.3	94.7	97.3	83.5	84.8	81.7	90.1	120	120.8	78.6	102	105.9	100.9	11560.5	12052.3	12821.5	14356.3	10947.2	11246.6	9648.7	9801.8	8131.7	8959.3	11933.1	12021.4	7815.6	10150.5	10537.3	10036.7
Q8JZX9	Cdc42 effector protein 2 OS=Mus musculus GN=Cdc42ep2 PE=1 SV=1	Cdc42ep2									104.1	89	64.9	119.7	69	112.5	122.5	118.2									33	28.2	20.6	38	21.9	35.7	38.9	37.5
P49615	Cyclin-dependent-like kinase 5 OS=Mus musculus GN=Cdk5 PE=1 SV=1	Cdk5	84.2	88.4	88.5	98.7	103.6	106.9	115.7	114	94.9	93.4	105.6	108.3	90.6	95.4	106.9	104.8	2215.8	2327.1	2330.2	2598	2726.7	2815.4	3045.6	3001.3	2169.5	2135.1	2414.7	2474.6	2071.1	2180.5	2444.5	2396.5
P28474	Alcohol dehydrogenase class-3 OS=Mus musculus GN=Adh5 PE=1 SV=3	Adh5	83.4	85.9	94.2	93.2	104.8	108.5	115.4	114.6	93.5	101.5	110.1	102.3	83.6	96.6	99.7	112.7	8504.9	8758.2	9602.3	9500.2	10691.4	11064.3	11773.6	11689.9	7992.1	8675.3	9412.2	8741.3	7144.7	8261.3	8519.9	9634.8
Q8VCF1	Soluble calcium-activated nucleotidase 1 OS=Mus musculus GN=Cant1 PE=2 SV=1	Cant1	81.9	90.1	95.2	98.8	97	104	113.8	119.2	93	92.9	105.6	103	102.3	96.1	98.7	108.3	1305.1	1436.1	1517.2	1575.4	1546.1	1656.8	1813.6	1899.9	936.5	935.1	1063.2	1037.4	1029.6	967.2	994.1	1090.6
E9Q007	Uncharacterized protein OS=Mus musculus GN=Gm4450 PE=1 SV=1	Gm4450	3.2	5.5	3	3.8	117.6	153.8	213.9	299.1									18.2	31.2	17.2	21.7	664.3	869.2	1208.5	1689.9
P47740	Fatty aldehyde dehydrogenase OS=Mus musculus GN=Aldh3a2 PE=1 SV=2	Aldh3a2	88.1	93.4	95.7	104.6	102.6	106	104.7	104.8	88.5	94.7	114.8	106.8	90.8	93	104.7	106.6	6546.1	6939.5	7111.2	7775.4	7624.4	7878.1	7777.6	7786.7	6669	7132.6	8646.8	8042.8	6836.5	7005.7	7888.3	8032
Q8C9S4	Coiled-coil domain-containing protein 186 OS=Mus musculus GN=Ccdc186 PE=1 SV=2	Ccdc186	75.6	69	74.7	75.5	109.1	111	135	150.1	98	95.6	97.8	107.5	98.8	93.5	102.4	106.4	298.9	272.8	295.5	298.6	431.8	439.2	534	593.8	342.6	334.5	342.2	376	345.6	327	358	372.3
P61211	ADP-ribosylation factor-like protein 1 OS=Mus musculus GN=Arl1 PE=1 SV=1	Arl1	96.2	96	99.3	107.1	98.7	93.6	94.8	114.2	86.7	101.8	123.4	97.8	87.6	96.8	102.5	103.4	885.5	883.7	913.9	985	907.8	861.3	872.5	1050.8	870.1	1022.2	1239.1	981.6	879.9	972.1	1029.5	1038.2
P07724	Serum albumin OS=Mus musculus GN=Alb PE=1 SV=3	Alb	78.1	94.5	85.7	118	112.1	109.8	106.5	95.3	84.9	80.5	115.7	99.5	101.6	95.1	106.4	116.2	37095	44859.3	40694.1	56001.7	53199.3	52114.1	50537.9	45241.2	44192	41932.2	60235.7	51815.6	52912.7	49537.2	55424.3	60509.3
Q9CX00	IST1 homolog OS=Mus musculus GN=Ist1 PE=1 SV=1	Ist1	107.4	105.5	98.8	102	92.2	97	102.9	94.2	103.4	82.7	94.3	130.2	75.7	91.2	125	97.5	4098.3	4025.6	3767	3889.8	3516.4	3700.5	3924.6	3593	4166	3329.9	3799.7	5242.5	3048.1	3674.1	5032.3	3926.9
Q9D7E4	UPF0449 protein C19orf25 homolog OS=Mus musculus PE=1 SV=1	C19orf25									127.6	48.8	36.4	135.6	90.2	107	188.6	65.7									148.5	56.8	42.4	157.9	105	124.5	219.5	76.5
Q6GV12	3-ketodihydrosphingosine reductase OS=Mus musculus GN=Kdsr PE=1 SV=1	Kdsr									105	96.2	105.6	107.7	87.4	90.5	102.6	105									946.7	867.4	951.7	970.6	787.5	815.2	924.6	946.3
Q8R5A6	TBC1 domain family member 22A OS=Mus musculus GN=Tbc1d22a PE=1 SV=3	Tbc1d22a	94.5	97.2	106.8	100.4	98.5	97.6	102.5	102.5	106.2	85.3	97.5	116	80.2	98.1	115.2	101.5	656.5	675.1	742.3	697.4	684.3	678.1	712.4	712.2	1088.4	873.8	998.7	1188.7	821.8	1004.5	1179.8	1039.4
Q9D142	Uridine diphosphate glucose pyrophosphatase OS=Mus musculus GN=Nudt14 PE=1 SV=1	Nudt14	81.9	91.4	101.1	97.3	92.3	113.8	116.7	105.6									176.3	196.9	217.7	209.5	198.7	245	251.3	227.3
Q8C0L8	Conserved oligomeric Golgi complex subunit 5 OS=Mus musculus GN=Cog5 PE=1 SV=3	Cog5	81.4	79.6	83	81.4	107	106.8	121.1	139.6	97.7	93.3	93.6	110.8	95.9	92.1	112.2	104.4	778.5	760.9	793.6	778.5	1023.1	1020.9	1157.8	1335	1323.4	1263.1	1266.9	1500.1	1298.4	1247.5	1519.5	1413.6
Q8VDP3	[F-actin]-methionine sulfoxide oxidase MICAL1 OS=Mus musculus GN=Mical1 PE=1 SV=1	Mical1	88.9	95.1	91.4	104.7	102.7	102.4	106.6	108.4	90.9	90.7	108.3	108.9	91.6	95.4	106.6	107.4	13480.3	14426.3	13862.3	15880.7	15575.8	15529	16170.7	16437.7	12798.9	12779.6	15257.6	15342.1	12901.5	13438.9	15017.6	15121.3
Q8BGR9	Ubiquitin-like domain-containing CTD phosphatase 1 OS=Mus musculus GN=Ublcp1 PE=1 SV=1	Ublcp1	93.8	89.3	103.8	106	95.7	102.9	102.1	106.5	89.4	101.1	121.7	98.7	91.3	94.3	97.8	105.6	1103.1	1049.4	1219.5	1245.4	1124.5	1209.7	1199.9	1251.8	2336.5	2643.4	3180.9	2580	2387.6	2465.5	2554.9	2760.5
P36993	Protein phosphatase 1B OS=Mus musculus GN=Ppm1b PE=1 SV=1	Ppm1b	94.4	96	94.4	101.8	90.1	98.1	113.8	111.4	106	90.5	96.1	110.5	84.5	97.3	114.1	100.9	6345.1	6452.1	6347.4	6840.6	6056.7	6597.1	7649	7485.3	4943	4218.8	4481.1	5152.6	3940.3	4533	5317.2	4703.4
Q9Z1E4	Glycogen [starch] synthase, muscle OS=Mus musculus GN=Gys1 PE=1 SV=2	Gys1	88.5	98	91.4	112.4	103.1	100.5	102.6	103.4	84.3	98	113.9	102.1	87.7	97.5	101.7	114.9	13274.9	14698.1	13711.2	16850.3	15462.8	15074.5	15380.5	15496.1	11610.9	13494.7	15691.6	14061.7	12083	13431.4	14011.4	15823.9
Q8K1R7	Serine/threonine-protein kinase Nek9 OS=Mus musculus GN=Nek9 PE=1 SV=2	Nek9	86.5	89.9	91.6	97.7	100.6	104.2	111.2	118.3	85.9	102.4	122.8	95.3	94.3	93.9	92.7	112.7	4459.1	4634.1	4724	5036.6	5188.1	5369.8	5732.7	6099.8	4143.8	4939.6	5921.1	4597.5	4547.3	4531.4	4471.1	5434.5
P70248	Unconventional myosin-If OS=Mus musculus GN=Myo1f PE=1 SV=1	Myo1f	81.5	92.5	90.1	110.2	108.7	109.1	106.4	101.3	82.9	93.3	117.3	106	93.1	96.4	103.6	107.5	22131.9	25118.9	24454.9	29911.5	29507.3	29613.2	28890.4	27503	22846.9	25710.8	32321.5	29224.9	25664.8	26560.5	28550.8	29625.6
Q8C0T5	Signal-induced proliferation-associated 1-like protein 1 OS=Mus musculus GN=Sipa1l1 PE=1 SV=2	Sipa1l1	87.6	81.3	93.7	89.3	107.5	97.9	118	124.7	103.2	86.7	92.4	114.5	93.5	99.5	113.8	96.3	230.1	213.4	246	234.5	282.1	257	310	327.6	485.7	407.9	434.8	538.8	440.1	468.1	535.7	453.4
Q8BH58	TIP41-like protein OS=Mus musculus GN=Tiprl PE=1 SV=1	Tiprl	81	88.9	87.4	91.1	103.7	108.8	119.6	119.5	96.5	95.4	102.6	105.8	80.3	102.7	108.1	108.6	2965.3	3257	3202	3337.1	3799.5	3983.6	4380	4378.4	3571.1	3529.3	3798.7	3916.4	2970.3	3801.9	4002.7	4019.6
Q9D8T0	Protein FAM3A OS=Mus musculus GN=Fam3a PE=2 SV=1	Fam3a	90.7	88.2	85.9	78.7	99.7	103.7	118.6	134.5	89.1	92	100.7	99.8	95	92.4	106.4	124.8	171.3	166.6	162.2	148.7	188.3	196	224	254	432.5	446.7	488.7	484.4	461	448.4	516.4	605.7
Q8C0W0	Putative uncharacterized protein OS=Mus musculus GN=Tmsb15l PE=1 SV=1	Tmsb15l	142.7	105	88.4	83.5	74.3	81.4	105.4	119.3	110.5	48.6	42	158.1	67.2	110.6	170.8	92.3	1290.1	949.9	799	755.1	672.1	736.1	953.4	1079.1	843.9	371.5	320.6	1207.6	513.1	844.4	1304.1	704.7
O08528	Hexokinase-2 OS=Mus musculus GN=Hk2 PE=1 SV=1	Hk2	92.1	94	98.7	101.9	97.4	101.1	103.2	111.6	87.2	105	118.5	99.1	87.3	94.3	97.3	111.3	16778.9	17125.6	17982.9	18572.3	17743.4	18429.4	18795.2	20337.3	11552.1	13907.8	15693.1	13130.7	11561.6	12497.2	12896.9	14748.3
Q5SSL4	Active breakpoint cluster region-related protein OS=Mus musculus GN=Abr PE=1 SV=1	Abr	89	95	100.8	110.6	100.1	98.6	102	104	87.5	98.3	121.3	103.1	95.5	93.6	95.6	105	7703.4	8223.4	8730.5	9579.7	8672.1	8538.1	8829.8	9002.9	5782	6498.4	8021.5	6814	6316.4	6190.6	6322.9	6940.3
Q8CFK6	DENN domain-containing protein 1C OS=Mus musculus GN=Dennd1c PE=1 SV=1	Dennd1c	88	90.6	90.6	95.6	103.4	106.8	112.6	112.4	95.5	90.6	103.1	109.1	86.6	96.4	111.6	107.3	457	470.3	470.6	496.5	536.9	554.4	584.9	583.5	1302	1235.1	1405.3	1487.7	1180.3	1314.7	1521.6	1462.8
Q9JIW9	Ras-related protein Ral-B OS=Mus musculus GN=Ralb PE=1 SV=1	Ralb	73.9	79.4	73	88.9	115	117.9	127.2	124.7	83.8	97.5	124.9	99.1	95.8	93.9	97.4	107.6	5462.8	5866.7	5391.8	6567.9	8497	8708.4	9397.4	9217.1	5248.3	6105.7	7826.6	6210.6	6003.8	5880.4	6100.6	6738.6
Q6PIC6	Sodium/potassium-transporting ATPase subunit alpha-3 OS=Mus musculus GN=Atp1a3 PE=1 SV=1	Atp1a3	93.2	101.4	85.7	97	108.1	100.7	104.6	109.3	83.6	87.8	122.4	105.6	93.4	86.3	105.6	115.3	5595.7	6084.9	5142.1	5819.3	6488	6041	6278.7	6556.5	5996.4	6299.7	8781.1	7577.8	6697.2	6187.8	7575.9	8270.7
O89020	Afamin OS=Mus musculus GN=Afm PE=1 SV=2	Afm	84.9	87.9	103.7	106	118.4	97.3	108.1	93.7	89.5	92.1	110.5	97.4	94.8	92.6	104.9	118.3	38.2	39.6	46.7	47.7	53.3	43.8	48.6	42.2	116.1	119.3	143.3	126.2	122.8	120	135.9	153.3
Q99J23	GH3 domain-containing protein OS=Mus musculus GN=Ghdc PE=2 SV=2	Ghdc	92.9	98.1	94.9	102.9	97.2	98.3	106.3	109.5	86.9	95	114.2	99.6	101.1	88.6	103.9	110.6	564.3	595.6	576.1	624.8	589.9	596.7	645.2	664.9	460.1	503.3	604.8	527.6	535.2	469.1	550	585.8
Q7TMC8	L-fucose kinase OS=Mus musculus GN=Fuk PE=1 SV=1	Fuk	90.3	92.8	92.9	97.9	98.3	96.9	116.2	114.8	93.7	99	114.4	98.4	92.4	94	99.8	108.2	1137.8	1169.8	1170.7	1233.2	1238.7	1220.8	1464.4	1446.5	1522.4	1607.5	1857.5	1598.1	1500.6	1527.1	1620.8	1757.9
Q9DCV4	Regulator of microtubule dynamics protein 1 OS=Mus musculus GN=Rmdn1 PE=1 SV=2	Rmdn1	87.1	85.8	92.7	92.4	110	103.3	110.7	118	85.5	101	120.1	103.3	95.2	90.2	96.1	108.7	1359.5	1339.4	1447.6	1443.1	1717.2	1611.9	1727.9	1841.3	985.8	1165.5	1385.1	1191.3	1098.6	1039.9	1108.2	1253.6
Q8R1J9	Torsin-2A OS=Mus musculus GN=Tor2a PE=1 SV=1	Tor2a	102	90.2	112.6	100.2	91.7	94.4	90.7	118.2	116.2	51.7	62	148.9	102.6	109.7	149.8	59.1	97.6	86.3	107.7	95.8	87.7	90.3	86.8	113.1	123.8	55.1	66.1	158.7	109.4	117	159.6	63
Q3U0D9	E3 ubiquitin-protein ligase HACE1 OS=Mus musculus GN=Hace1 PE=1 SV=1	Hace1	94.8	89.3	95.5	106.5	99.4	90.9	125.1	98.4	85.9	96.8	111.7	97.1	101.7	99.4	100.4	107	92.7	87.2	93.3	104.1	97.1	88.8	122.3	96.2	586.6	661	762.6	662.9	693.9	678.4	684.9	730.1
Q9CQX8	28S ribosomal protein S36, mitochondrial OS=Mus musculus GN=Mrps36 PE=1 SV=1	Mrps36	104.8	82.4	81.2	80.4	96.3	95.9	125.7	133.1	109.3	82.1	81.1	106.9	89.9	81.6	127.6	121.7	212	166.6	164.3	162.6	194.8	194	254.3	269.2	853.1	640.7	632.7	834.2	701.6	636.9	995.7	949.6
P35821	Tyrosine-protein phosphatase non-receptor type 1 OS=Mus musculus GN=Ptpn1 PE=1 SV=2	Ptpn1	85	85.7	98	99.5	102.9	106	110	112.8	85.4	98	118.5	104	101.5	93.7	95.2	103.7	7497.9	7562.1	8647.1	8773.7	9071.8	9347	9704.5	9950.4	5684.3	6522.2	7889.6	6920.6	6754.7	6238.1	6335.2	6901.7
Q3U0M1	Trafficking protein particle complex subunit 9 OS=Mus musculus GN=Trappc9 PE=1 SV=2	Trappc9	86.9	88.9	93.6	100.4	103	104.7	112.5	109.9	80.4	98.2	115.2	103.8	95	101.1	96.9	109.2	1187.5	1214.3	1278.1	1371.6	1406	1430.3	1536.3	1501.4	1410.7	1722.4	2020.9	1820.3	1666.6	1773.7	1698.7	1915.7
Q9WV32	Actin-related protein 2/3 complex subunit 1B OS=Mus musculus GN=Arpc1b PE=1 SV=4	Arpc1b	90	93.9	95.3	111.6	105.3	102.3	103.3	98.3	84.9	98.4	117.2	103.8	90.7	92.3	104.9	107.8	20253.9	21120.1	21448.4	25116.5	23697.9	23012.5	23240.3	22120.3	19754.6	22888.2	27277.4	24143.2	21108.9	21470.2	24414.8	25079.7
Q8BU33	Acetolactate synthase-like protein OS=Mus musculus GN=Ilvbl PE=1 SV=1	Ilvbl	101.6	97.3	134.4	103.7	83.9	89.4	92.7	97.1	95.1	97.4	98	111.2	104.4	88.6	100.4	105	1260.7	1207.7	1668.3	1286.7	1041.3	1109.7	1150.4	1205.4	1687.6	1728.7	1739.3	1974.1	1854.4	1572.9	1782	1864.9
Q76LS9	Ubiquitin carboxyl-terminal hydrolase MINDY-1 OS=Mus musculus GN=Mindy1 PE=1 SV=1	Mindy1	77.8	82.2	76.5	90.4	111.3	110.3	125.1	126.4	88.4	92.3	113.7	103.6	91.3	103.2	99.6	107.9	1931.6	2042.6	1901.3	2246.1	2766	2739.7	3107.4	3139.1	2062.7	2155.1	2654.5	2418	2131.4	2408	2323.8	2519.3
Q8BYW9	EGF domain-specific O-linked N-acetylglucosamine transferase OS=Mus musculus GN=Eogt PE=1 SV=1	Eogt									93	87.4	111.3	108	90.9	107.3	94.2	107.8									50.1	47	59.9	58.1	48.9	57.8	50.7	58
Q9D1Q6	Endoplasmic reticulum resident protein 44 OS=Mus musculus GN=Erp44 PE=1 SV=1	Erp44	108.3	105.8	121.1	109	83.8	84.4	91.1	96.5	104.3	94.4	100.9	109.8	87.3	90.9	105	107.3	8074.8	7891.8	9034.8	8128	6252.6	6293.4	6791.7	7200.7	4765.3	4316	4613.2	5020.8	3992.4	4155.1	4798.8	4906.1
Q99KH8	Serine/threonine-protein kinase 24 OS=Mus musculus GN=Stk24 PE=1 SV=1	Stk24	93.1	94.8	87.9	96.8	98	98.6	115.4	115.3	96.2	95.2	107.1	105.9	84.1	96.6	110.1	104.7	3088.3	3144.3	2915.2	3211.4	3248.8	3271	3828.8	3824.9	3528.4	3492.7	3926.5	3884	3085.7	3543.6	4037.5	3840.9
Q63844	Mitogen-activated protein kinase 3 OS=Mus musculus GN=Mapk3 PE=1 SV=5	Mapk3	79.7	88.9	78.5	90.7	110	112.3	119.6	120.4	87.3	97.9	116	102.8	84.9	96.1	104.8	110.3	7754.9	8655.9	7634.7	8831.1	10701.4	10927.4	11635.3	11713.3	7739.5	8683.4	10288.2	9119	7526.5	8520.7	9294	9783.7
Q62523	Zyxin OS=Mus musculus GN=Zyx PE=1 SV=2	Zyx	101.8	112.6	83.3	101	97.6	93.3	111.9	98.6	85.3	84.6	110	111.7	83.4	94.7	113.4	116.9	14494.9	16034.7	11861.3	14378.6	13906.2	13286.4	15933.3	14040.6	16231.3	16087.4	20926.5	21247.4	15875.1	18012.8	21571.9	22236.4
Q8CGA0	Protein phosphatase 1F OS=Mus musculus GN=Ppm1f PE=1 SV=1	Ppm1f	75.6	78.7	82	87.9	110.6	113	124.8	127.4	88.4	102.4	115.9	98.6	94.2	95.5	98.7	106.3	1638.4	1705.2	1776.4	1904.6	2396.8	2449	2703.6	2759.9	2722.3	3154.4	3567.6	3035.8	2902.1	2939.5	3039.5	3273.1
O55222	Integrin-linked protein kinase OS=Mus musculus GN=Ilk PE=1 SV=2	Ilk	90.2	98	91.7	103.3	98.2	98.5	111.1	108.9	93.7	91.3	100.6	109.3	90.2	98.2	112	104.5	14765.4	16049.2	15012.9	16914.6	16087	16133.9	18194.7	17831.6	12324.1	12009.5	13230.9	14372.2	11865.4	12909.8	14730.7	13743.6
P08103	Tyrosine-protein kinase HCK OS=Mus musculus GN=Hck PE=1 SV=4	Hck	80.9	85.5	83.6	98.9	110.5	109.8	111.9	119	84.5	96.7	118.4	102.2	93.7	97.5	96.8	110.3	14316.9	15137.4	14786.9	17494.4	19556.6	19423.7	19801	21057.2	16181.8	18503.1	22655	19554.3	17932.2	18658.8	18518.7	21107.7
Q99KK2	N-acylneuraminate cytidylyltransferase OS=Mus musculus GN=Cmas PE=1 SV=2	Cmas	77.7	80.9	103.3	100.9	103.8	103.7	119.2	110.6	86.2	97.3	116.1	106	114.4	92.7	92.4	94.9	5824.7	6067.5	7744.3	7567	7782.1	7780.6	8936.6	8296.1	6436	7267.9	8672.3	7919.3	8549.8	6925.2	6900.4	7092.2
O54967	Activated CDC42 kinase 1 OS=Mus musculus GN=Tnk2 PE=1 SV=2	Tnk2									107.9	87.4	117.8	107	94.1	89.7	93.7	102.4									202	163.7	220.5	200.4	176.2	167.9	175.5	191.7
Q91VJ4	Serine/threonine-protein kinase 38 OS=Mus musculus GN=Stk38 PE=1 SV=1	Stk38	82.9	91.9	91.5	101.1	104.9	105.3	110.1	112.2	88.2	99.9	118.9	99.7	90.9	95.4	98.4	108.7	4318.3	4789.9	4769.8	5271.1	5467.7	5487	5740.5	5848.1	5140.2	5823	6934.8	5813.5	5299.1	5562.4	5735.4	6335.5
O19441	Histocompatibility 2, Q region locus 1 OS=Mus musculus GN=H2-Q1 PE=2 SV=1	H2-Q1									100.9	94.3	98.8	103	89.7	94.2	102.4	116.8									102.1	95.3	99.9	104.2	90.7	95.3	103.5	118.2
Q9DAS9	Guanine nucleotide-binding protein G(I)/G(S)/G(O) subunit gamma-12 OS=Mus musculus GN=Gng12 PE=1 SV=3	Gng12	84	83.7	82.3	72.9	101	115.4	99.2	161.5	94.7	86.4	87.9	114.6	87.1	98.8	117.7	112.8	49.3	49.1	48.3	42.7	59.2	67.7	58.2	94.7	349.8	318.9	324.4	423.1	321.6	365	434.5	416.7
Q7TMY7	Importin-8 OS=Mus musculus GN=Ipo8 PE=1 SV=3	Ipo8	98.8	86.5	103.3	107.8	85.9	108.3	109.8	99.5									44.9	39.3	46.9	48.9	39	49.2	49.9	45.2
P22272	Interleukin-6 receptor subunit alpha OS=Mus musculus GN=Il6ra PE=2 SV=2	Il6ra	87.2	107.4	100.5	110	97.2	97.7	106.1	93.9	87.9	94	113.5	102.1	88.5	98.7	105.3	109.9	156.9	193.4	180.9	198	175	176	191.1	169.1	213.6	228.4	275.8	248	215.1	239.8	255.8	267.1
Q8C181	Muscleblind-like protein 2 OS=Mus musculus GN=Mbnl2 PE=2 SV=2	Mbnl2									105.8	78.6	83	125.9	96.7	98.6	114.1	97.2									373	277.3	292.9	444.3	341.2	347.9	402.5	343
Q9D711	Pirin OS=Mus musculus GN=Pir PE=1 SV=1	Pir									88	93.5	111.2	123.2	81.6	113.5	102.8	86.2									135.4	143.8	171	189.5	125.5	174.5	158.1	132.6
Q9JJ00	Phospholipid scramblase 1 OS=Mus musculus GN=Plscr1 PE=1 SV=1	Plscr1	94.6	100.8	89.3	102.6	116	92.6	98.7	105.3	82.2	85.9	119.6	97.1	97.3	86.7	97.7	133.6	3117.1	3321.3	2940.8	3379.3	3820.6	3051	3249.2	3467.4	2230.3	2330	3245.3	2634.2	2640	2351.8	2651	3623.6
Q8K021	Secretory carrier-associated membrane protein 1 OS=Mus musculus GN=Scamp1 PE=1 SV=1	Scamp1	101.8	105.1	94.7	108.2	105.3	89	102.5	93.5	83.8	84.9	119.7	109.6	89.3	97.4	103.3	112.1	1946.8	2009.7	1810.1	2068.8	2012.4	1700.8	1959	1787.4	2057.1	2082.8	2936.3	2689.2	2189.9	2388.6	2534.6	2749.3
Q8C7X2	ER membrane protein complex subunit 1 OS=Mus musculus GN=Emc1 PE=1 SV=1	Emc1	105.4	105.2	145.1	115.1	81	86.9	76.2	85.1	95.1	97.1	110	112.1	97.6	84.9	100.8	102.4	4577.7	4566.3	6297.8	4998.1	3514.8	3773.5	3309.6	3693.7	3009	3072.4	3478.5	3544.7	3087.4	2684.9	3188.6	3237.5
Q921H8	3-ketoacyl-CoA thiolase A, peroxisomal OS=Mus musculus GN=Acaa1a PE=1 SV=1	Acaa1a	102	103.5	119.9	112.1	86.6	87.7	90.4	97.8	98.6	87.3	94.4	115.7	97	96.3	108.1	102.6	4521.7	4591.5	5316.7	4973.1	3839.4	3891.1	4006.9	4337.5	4330.9	3837.4	4148.7	5084.2	4264.2	4232.5	4749.8	4507
Q3UND0	Src kinase-associated phosphoprotein 2 OS=Mus musculus GN=Skap2 PE=1 SV=2	Skap2	83.8	91.4	84.4	105.9	105.7	106.9	113.7	108.1	90.1	92	110	110.1	90	99.4	103.1	105.4	13618.8	14856	13718.2	17203.6	17164.3	17368.4	18472.8	17567.3	11873.6	12129.5	14500	14517.9	11859.9	13108.7	13593.1	13891.4
Q8VIB3	Type 2 lactosamine alpha-2,3-sialyltransferase OS=Mus musculus GN=St3gal6 PE=2 SV=3	St3gal6	99.7	109.7	97.4	109.6	77.3	92.6	104	109.7									131.4	144.6	128.3	144.4	101.9	122	137	144.5
P27808	Alpha-1,3-mannosyl-glycoprotein 2-beta-N-acetylglucosaminyltransferase OS=Mus musculus GN=Mgat1 PE=1 SV=1	Mgat1	90.8	86.7	98.7	89.5	106.8	103	106.4	118.1	95.6	99.6	112.4	100	89.1	87.6	98.8	116.9	1701.5	1624	1849.9	1677.8	2001.7	1930.8	1993.4	2212.9	967.7	1008.2	1138.6	1012.4	901.7	887.4	1000.8	1184.1
Q8BLK9	Ribosomal protein S6 kinase delta-1 OS=Mus musculus GN=Rps6kc1 PE=1 SV=2	Rps6kc1	98.7	95.9	95.2	94.6	111.4	86.6	114.1	103.7	79.7	109	124.4	104.8	82.2	94.3	94.2	111.5	117.7	114.3	113.5	112.8	132.8	103.3	136	123.6	154.3	211.1	241	202.9	159.1	182.6	182.5	215.9
O35887	Calumenin OS=Mus musculus GN=Calu PE=1 SV=1	Calu	113.3	112.4	115.6	97.5	80.1	84.6	93.8	102.6	102.7	92.1	105.9	114.6	82.8	92.2	104.3	105.4	5101.5	5060.5	5206.5	4389.4	3606.8	3810.3	4225.7	4620.4	3495.5	3133.4	3603.7	3897.9	2816.6	3136.5	3547	3587.6
Q9WUA3	ATP-dependent 6-phosphofructokinase, platelet type OS=Mus musculus GN=Pfkp PE=1 SV=1	Pfkp	87.7	89.7	99.8	104.2	105.9	101.7	104.1	106.9	92.1	99.2	114.7	101.9	88.3	95.1	99.4	109.2	10814	11065.7	12300.3	12852.9	13052.5	12536	12832.3	13186.8	11773.4	12679.4	14652.5	13025.6	11285.4	12148.7	12705	13959.1
Q3U497	CMRF35-like molecule 7 OS=Mus musculus GN=Cd300lb PE=1 SV=2	Cd300lb	76.5	88.5	94.2	100.5	118	113.6	105.8	102.9	86	83.1	116.9	114.2	95.3	97	104.1	103.4	1328.1	1536.2	1634.4	1744	2048.1	1971.7	1836.3	1786.2	1049.5	1014.3	1426.6	1393.1	1162.8	1182.9	1270.2	1261.2
Q9ET01	Glycogen phosphorylase, liver form OS=Mus musculus GN=Pygl PE=1 SV=4	Pygl	75.4	85.9	81.9	104.3	116.9	113.2	112.8	109.6	79.1	101.5	123	105.7	91.2	96.5	98.6	104.4	50609	57699.7	54985	70046.5	78498.6	76052.1	75761.7	73610.4	46874.2	60168.1	72873.4	62625.1	54066.9	57207.1	58409.5	61856
Q8BQP8	Rab11 family-interacting protein 4 OS=Mus musculus GN=Rab11fip4 PE=1 SV=1	Rab11fip4	68	73.7	67.5	81.8	121.2	121.5	136.9	129.4	88	90.2	111.6	109.1	89	106.2	98.7	107.1	434.8	471.3	431.4	522.8	774.6	776.4	875.3	827.1	685.1	703	869.6	850.1	693.4	827.1	768.9	834.2
Q5SSZ5	Tensin-3 OS=Mus musculus GN=Tns3 PE=1 SV=1	Tns3	119.2	113.3	119.5	93.7	80.4	76.7	90.8	106.4	95	96.9	100.4	112	86.1	92.8	104.7	112.1	1258.6	1196.3	1261.9	990.1	849.5	810.3	959.2	1123.6	556.8	568.2	588.3	656.3	504.9	544.2	613.6	657.3
Q58NB6	Dehydrogenase/reductase SDR family member 9 OS=Mus musculus GN=Dhrs9 PE=2 SV=2	Dhrs9	86.3	92.9	82.5	119.9	110.5	103.3	110.4	94.1	89	89.2	106.8	108.3	94.3	93.4	107.1	111.7	2009.3	2165.2	1923	2793.9	2575.1	2405.3	2572.4	2192	2850.1	2856.1	3418	3467.5	3019.5	2989.6	3429.5	3575.6
Q01405	Protein transport protein Sec23A OS=Mus musculus GN=Sec23a PE=1 SV=2	Sec23a	84.7	90.7	97.3	104.3	102.9	100.3	107	112.9	90.7	100.5	112.4	98.6	94.1	96.3	99.8	107.7	3831.3	4102.8	4402	4718.7	4655.8	4538.7	4843.7	5108.3	5113.5	5665.9	6336.1	5562.7	5306.5	5428	5629.6	6071.6
Q8K400	Syntaxin-binding protein 5 OS=Mus musculus GN=Stxbp5 PE=1 SV=3	Stxbp5	94.9	100.8	100.7	111.4	97.9	95.3	101.6	97.5	91.9	94.2	113.3	103.8	91.1	93.1	97.6	115	5655.3	6007.7	6001.6	6642.1	5834.7	5683.4	6057.8	5810.1	5501.6	5635	6779.9	6208.7	5454.1	5572.8	5840.2	6881.6
Q99KK7	Dipeptidyl peptidase 3 OS=Mus musculus GN=Dpp3 PE=1 SV=2	Dpp3	83.7	89.4	90.3	100	108.5	108.8	112	107.3	87.1	102.7	120.2	105.3	82.5	97.1	98.6	106.5	9258.2	9882.5	9991.3	11055.8	12002.1	12033.1	12388.9	11866.7	10568	12463.9	14583.3	12782.5	10008.4	11782.8	11966.9	12921
Q64261	Cyclin-dependent kinase 6 OS=Mus musculus GN=Cdk6 PE=1 SV=2	Cdk6	103.1	84.2	138	91.2	79.8	88.2	103.4	112.1	100.5	108.3	96.6	91.4	90.1	101.9	101	110.1	1131.6	924.1	1513.8	1000.7	875.1	967.9	1135	1229.7	1124.7	1212	1081.2	1022.2	1007.9	1140.5	1129.6	1231.4
Q5SRY7	F-box/WD repeat-containing protein 11 OS=Mus musculus GN=Fbxw11 PE=1 SV=1	Fbxw11	63.4	67.2	66.3	70.6	112	126.1	144.8	149.7	86.3	102.1	117.6	97.9	97.4	98.9	94.6	105.4	808.6	857	846.2	900.2	1428.4	1608.8	1847.1	1909.2	795.4	941.7	1084.2	903	897.9	911.7	872.2	971.7
Q9R0Q9	Mannose-P-dolichol utilization defect 1 protein OS=Mus musculus GN=Mpdu1 PE=1 SV=1	Mpdu1	72.2	80.6	78.5	75.1	123.7	120.2	110.6	138.9	68.7	97	138.5	120.6	97.5	90.5	91.1	96	204	227.7	221.8	212	349.5	339.5	312.4	392.3	132.7	187.4	267.5	233	188.4	174.9	175.9	185.4
Q9JIB4	General transcription factor IIH subunit 2 OS=Mus musculus GN=Gtf2h2 PE=1 SV=1	Gtf2h2									86.9	108	109.4	94.8	98.9	85.8	107.8	108.4									171.5	213.2	215.9	187.1	195.2	169.3	212.7	213.9
Q9JHG7	Phosphatidylinositol 4,5-bisphosphate 3-kinase catalytic subunit gamma isoform OS=Mus musculus GN=Pik3cg PE=1 SV=2	Pik3cg	72.9	83.2	79.6	93.6	116.1	114.5	121.8	118.2	87.1	98.4	118.4	101.3	93.8	94.5	98.9	107.7	3336.3	3804	3642.9	4280.6	5312.3	5239	5571.2	5405.4	4514.2	5100.8	6137.1	5251	4861.3	4900.7	5126	5584
D3YXJ0	Diacylglycerol kinase OS=Mus musculus GN=Dgkh PE=1 SV=1	Dgkh	80.7	89.3	81.6	95.9	106.3	112.8	115.9	117.5	88.6	95.1	115.6	100.1	92.4	94.1	101.1	113	1785.5	1975.1	1805	2122.1	2350.2	2495	2563.2	2599.3	1721.5	1848.5	2247.4	1944.9	1795.5	1829.7	1965.6	2196.3
O08760	N-glycosylase/DNA lyase OS=Mus musculus GN=Ogg1 PE=2 SV=2	Ogg1	87.4	81.6	97.9	92	97.7	116.5	112.4	114.4	96.3	94.3	108.1	97.8	94.3	92.2	103.4	113.7	699.4	653.1	783.5	736.4	781.8	932.6	899.8	915.4	743	728.1	834.7	754.7	727.8	711.4	797.9	877.8
Q8BP47	Asparagine--tRNA ligase, cytoplasmic OS=Mus musculus GN=Nars PE=1 SV=2	Nars	90.9	94.8	100.5	101	98.6	98.8	108.2	107.2	89	100.8	113	103.4	84.8	102.2	100.4	106.5	10465.9	10911.4	11571.2	11624.6	11355.8	11375.3	12459.8	12345.9	9159.1	10375.2	11634.7	10637.7	8725	10517.9	10329.3	10961.4
Q8BZ98	Dynamin-3 OS=Mus musculus GN=Dnm3 PE=1 SV=1	Dnm3	113.1	118.4	126.7	145.7	84.4	67	76.2	68.4	79.9	104.6	121.4	94.7	92.2	93.5	105.7	108	180.3	188.8	201.9	232.2	134.6	106.7	121.4	109.1	365.7	478.6	555.7	433.4	422.1	428	484	494.4
P46664	Adenylosuccinate synthetase isozyme 2 OS=Mus musculus GN=Adss PE=1 SV=2	Adss	101.1	99.6	108.2	101	90.4	94.9	98.6	106.3	98.6	102.3	105.6	100.1	76.4	96	105	116	6767.6	6665.6	7241.4	6760.6	6052.1	6354	6604.4	7118.8	7292.8	7560.1	7810.6	7399.9	5648.7	7093.7	7762.6	8575.7
Q80TA6	Myotubularin-related protein 12 OS=Mus musculus GN=Mtmr12 PE=1 SV=2	Mtmr12	92.4	94.5	95.6	105	99.7	96	109.1	107.6	92.1	97.5	110.8	104.8	90.7	97.1	100.6	106.5	1504.4	1539.5	1557.5	1710.6	1624.7	1563.3	1777.6	1753.1	2962.1	3138.5	3563.7	3370.4	2917.5	3123.5	3236.9	3427.2
B1AVY7	Kinesin-like protein KIF16B OS=Mus musculus GN=Kif16b PE=1 SV=1	Kif16b									107.3	92.6	106.3	105.2	92.5	87.8	107.1	101.2									148.3	128	147	145.4	127.9	121.4	148.1	139.9
Q5NCJ1	Rap guanine nucleotide exchange factor (GEF) 6 OS=Mus musculus GN=Rapgef6 PE=1 SV=1	Rapgef6	96	100.3	100	104.3	94.7	95	103	106.7	93	96.5	108.3	104.5	89.7	95	104.4	108.7	4079.5	4261.5	4250.2	4432.9	4026.3	4035.6	4379	4535.7	5146.6	5337.9	5989.6	5781.9	4959.8	5252.5	5774.5	6011.5
Q8C0M0	WD repeat-containing protein 59 OS=Mus musculus GN=Wdr59 PE=1 SV=2	Wdr59	36	44.2	58.4	50.5	105.6	137.3	158	210	100	110.6	90.3	105.9	109.1	101.5	87.4	95.2	21.2	26.1	34.5	29.8	62.3	81	93.2	123.9	156.2	172.8	141.1	165.4	170.4	158.6	136.5	148.7
Q5FWK3	Rho GTPase-activating protein 1 OS=Mus musculus GN=Arhgap1 PE=1 SV=1	Arhgap1	91.2	96.8	93.8	110.5	99.7	99.8	105.7	102.5	94.1	95.8	106.8	106.4	90.1	92.7	108.7	105.5	8479.4	8999	8715.9	10270.3	9270.5	9281.9	9826.6	9530	7252.5	7387.7	8233.9	8206.5	6945.7	7143.9	8381.4	8132.3
Q9R1Q7	Proteolipid protein 2 OS=Mus musculus GN=Plp2 PE=1 SV=1	Plp2	112.9	108	114.8	140.2	91.1	81.6	72.3	79.1	82.9	87.6	137.6	93.2	86.7	99.5	101.1	111.4	2189.2	2093.8	2225.3	2717.3	1766.3	1581.9	1400.5	1532.5	1252.4	1323.1	2079.3	1408.3	1310	1503.8	1527.4	1684
P97302	Transcription regulator protein BACH1 OS=Mus musculus GN=Bach1 PE=1 SV=1	Bach1	79.2	85.5	83.4	92.3	107.7	113.4	123.4	115.1	86.7	93.3	120.1	102.3	96	97.7	92.5	111.5	756.8	817.8	797.2	882.3	1030	1084	1179.6	1100.3	1823.1	1962.3	2527.7	2151.2	2019.1	2054.8	1945.9	2346.2
Q01705	Neurogenic locus notch homolog protein 1 OS=Mus musculus GN=Notch1 PE=1 SV=3	Notch1									119	86.4	118.4	109.2	88.4	86.4	95.5	96.8									330.1	239.6	328.5	302.7	245	239.7	264.8	268.3
G5E893	Ankyrin repeat domain 12 OS=Mus musculus GN=Ankrd12 PE=1 SV=1	Ankrd12									100.1	105.3	94.1	98.8	85.6	86.1	101	128.9									71.1	74.7	66.8	70.1	60.8	61.1	71.7	91.5
Q99K01	Pyridoxal-dependent decarboxylase domain-containing protein 1 OS=Mus musculus GN=Pdxdc1 PE=1 SV=2	Pdxdc1	86	83.3	96.9	89.7	97.6	99.5	115	132.1	96.3	103.1	106.1	96.3	97.8	94.6	94.6	111.2	2321.1	2247.1	2615.6	2419.5	2634.2	2684	3103	3565.8	2306.1	2468.4	2541.4	2305.7	2341.9	2265.6	2265.5	2663.8
Q9DBE0	Cysteine sulfinic acid decarboxylase OS=Mus musculus GN=Csad PE=1 SV=1	Csad	80.4	85.7	89.6	93.1	101	116.3	118.2	115.7	87.7	93.7	105.1	103.8	94.5	101.6	106.2	107.4	180.7	192.5	201.4	209.1	226.9	261.4	265.7	260	373.3	398.5	447.3	441.6	402.2	432.2	451.7	456.8
Q9D9H8	UPF0565 protein C2orf69 homolog OS=Mus musculus PE=2 SV=3	C2orf69	69.4	69.8	65.1	76.2	115.8	114.9	143.8	144.9	94.3	95.3	112.8	93.2	88.8	105	102	108.5	69.5	69.8	65.2	76.2	115.9	114.9	143.9	145	238.5	241.2	285.4	235.9	224.7	265.7	258	274.6
Q9CQC8	Maspardin OS=Mus musculus GN=Spg21 PE=1 SV=1	Spg21	96	92.7	95.7	90.2	98.6	104.9	100.9	121	88.8	93.5	100	107.1	87.9	96.2	112.1	114.3	894.8	864	892.6	840.8	919.4	978.4	940.7	1128.3	897.8	945.1	1010.9	1083.1	888.8	972.5	1133.5	1155
Q3TYX3	SET and MYND domain-containing protein 5 OS=Mus musculus GN=Smyd5 PE=1 SV=2	Smyd5	101.5	101.3	121	109	87.1	82.9	98.6	98.6	93.9	100.7	101.4	99.3	97.8	95.4	98.9	112.6	397	396.3	473.2	426.3	340.4	324.1	385.7	385.8	885.4	949.1	956	936.2	921.3	899	932.1	1061
P58069	Ras GTPase-activating protein 2 OS=Mus musculus GN=Rasa2 PE=1 SV=2	Rasa2	83.8	91.3	87.6	100.5	109.3	106.1	111.5	109.8	85.4	96	116.5	101.5	94.9	93.8	101.4	110.6	2257.4	2459.1	2358.3	2705.8	2941.7	2857.7	3001.5	2957.2	3657.7	4114.2	4992.7	4347.1	4063.8	4016.8	4344.3	4738
Q6PDL0	Cytoplasmic dynein 1 light intermediate chain 2 OS=Mus musculus GN=Dync1li2 PE=1 SV=2	Dync1li2	112.4	106.5	113.6	110.9	80.3	89.5	92.7	94	110.9	77.1	77.7	130	82.5	101.8	128.2	91.8	1419.6	1344.7	1434.4	1400.8	1013.6	1129.4	1170.8	1187.2	1326.2	922.4	929.4	1554.6	986.4	1216.7	1532.6	1097.3
O08739	AMP deaminase 3 OS=Mus musculus GN=Ampd3 PE=1 SV=2	Ampd3	85.3	93.8	91.3	109.3	104.7	104.5	112.3	98.8	85.4	93.9	114.9	108.2	89.9	102.7	102.3	102.7	4559.7	5011.7	4878.2	5842.2	5598.3	5583.3	6005.1	5281.9	7810.7	8592.6	10510.4	9894.7	8227	9397.6	9361.8	9394.5
Q8CDM8	Protein FAM160B1 OS=Mus musculus GN=Fam160b1 PE=1 SV=2	Fam160b1	89.2	92.2	90.5	99.6	106.3	102.4	107.5	112.2	84.9	99.2	113.1	101.3	93.4	92.8	102	113.4	2643.1	2732.4	2681.5	2950.9	3149.9	3033.3	3185.3	3323.7	3289.2	3842.6	4380.3	3924.9	3616.9	3593.6	3953.3	4391.3
P97384	Annexin A11 OS=Mus musculus GN=Anxa11 PE=1 SV=2	Anxa11	83	91.1	87	106.9	110.9	109.4	108.9	102.9	88.2	92.5	117.2	103	91.4	94.1	103.5	110.2	17115	18769.8	17924.3	22038.2	22856	22549	22445.7	21204.5	19182.2	20120.6	25485.7	22396.5	19883	20472.5	22509.3	23961.2
Q8CIH5	1-phosphatidylinositol 4,5-bisphosphate phosphodiesterase gamma-2 OS=Mus musculus GN=Plcg2 PE=1 SV=1	Plcg2	81.4	87.9	84.4	96.6	109	110.2	114.3	116.1	84.2	104.8	120.9	99.6	87.4	95.6	96.9	110.6	30624.7	33062.4	31719.7	36328.7	40999.6	41445.6	42971.1	43643.4	24572.9	30575.7	35264.7	29058.3	25507	27877.9	28253.6	32255.8
Q9QZ06	Toll-interacting protein OS=Mus musculus GN=Tollip PE=1 SV=1	Tollip	92.9	99.3	86.5	86.3	101.5	94.5	124.9	114	102.9	70.3	80.6	127.1	86.1	107.8	131.7	93.5	2529.7	2705.6	2357.2	2351.7	2765.9	2575.8	3402.3	3106.5	3030.6	2071.4	2374.9	3742.1	2536.5	3174.2	3879.4	2752.5
Q920M5	Coronin-6 OS=Mus musculus GN=Coro6 PE=1 SV=1	Coro6	63	69.2	65.7	75.8	120.7	125.7	142.7	137.3									342	375.6	356.8	411.5	655.1	682.7	774.6	745.7
Q922H4	Mannose-1-phosphate guanyltransferase alpha OS=Mus musculus GN=Gmppa PE=1 SV=1	Gmppa	89.4	90.8	95.7	98.6	102	101.8	108.3	113.5	95.2	92.7	99.9	108.1	89.6	99.4	108.4	106.7	2323.5	2360	2487.6	2563.5	2652.4	2646.2	2814.6	2951.7	1013.4	987.2	1063.3	1150.6	953.5	1058.8	1154.6	1136.4
Q3U0J8	TBC1 domain family member 2B OS=Mus musculus GN=Tbc1d2b PE=1 SV=2	Tbc1d2b	84.1	90.4	88.9	100.8	102.3	107.5	107.4	118.7	92.9	100.8	109	106.8	88.7	94.4	100.2	107.2	1378.4	1481.9	1458.1	1652.3	1678.3	1763.4	1760.5	1946	3376.8	3665.7	3964.6	3882.5	3225.8	3431.3	3643.5	3899.2
Q91Z92	Beta-1,3-galactosyltransferase 6 OS=Mus musculus GN=B3galt6 PE=2 SV=1	B3galt6	79.8	79.1	97	83.1	91.9	113.7	122.4	132.9	99.8	113.4	105	106.5	97.1	84	97.2	97	489.5	484.8	594.7	509.7	563.5	697.2	750.4	814.5	211.4	240.2	222.5	225.6	205.8	177.9	205.9	205.5
O88342	WD repeat-containing protein 1 OS=Mus musculus GN=Wdr1 PE=1 SV=3	Wdr1	88.5	98.1	95.1	112.1	103.5	100.7	103.2	98.8	82.6	99.4	122.3	100.6	90.8	96.4	98.6	109.4	30231.8	33516.8	32468.1	38276.3	35366	34398.3	35241.8	33751.3	31232.6	37579.2	46270.3	38039.5	34330.6	36446.8	37288	41357.6
Q5NCY0	Lysine-specific demethylase 6B OS=Mus musculus GN=Kdm6b PE=1 SV=1	Kdm6b	88.8	83.3	77.9	89.6	105.7	100.6	122	132.1	95.1	94.3	112.7	102.2	92.4	95.9	99.6	107.8	352.7	330.6	309.4	355.9	419.6	399.6	484.5	524.4	1092.7	1083	1294.9	1173.8	1061.8	1102.1	1144.5	1238.4
Q8BPU7	Engulfment and cell motility protein 1 OS=Mus musculus GN=Elmo1 PE=1 SV=2	Elmo1	88.6	96.3	94	107.6	103.6	103.4	102.3	104.1	88.2	96.7	113.5	107	87.2	96.3	104.1	107	14663	15938.7	15555.8	17803.5	17136.4	17114.7	16924.2	17220.7	11922.6	13069.4	15333.8	14456.4	11781.5	13019.4	14074.1	14462
Q9D7H3	RNA 3'-terminal phosphate cyclase OS=Mus musculus GN=RtcA PE=1 SV=2	RtcA	94.8	94.8	102.8	101.4	94.2	96.2	104.4	111.4	95.1	100.4	114.5	101.9	92.8	92.5	96.4	106.4	2579.2	2578.8	2797.5	2757.7	2563.1	2615.6	2839.4	3030	3685.7	3891	4434.8	3946.7	3596.1	3585.1	3733.7	4123.6
Q3U3E2	Protein FAM117B OS=Mus musculus GN=Fam117b PE=1 SV=1	Fam117b	105.4	108.1	105.5	107.4	89.8	81.8	93.4	108.7	102.3	93	98.4	108.4	86.3	94.4	111.6	105.5	162	166.3	162.2	165.1	138.1	125.8	143.7	167.2	136.3	124	131.2	144.5	115.1	125.9	148.8	140.6
Q99J83	Autophagy protein 5 OS=Mus musculus GN=Atg5 PE=1 SV=1	Atg5	98.9	98.8	105.3	105.3	96	93.8	103.6	98.3	91.3	92	108.8	109.6	96.8	93.2	102.2	106.2	994.3	993.3	1059.3	1058.9	965.2	943.2	1042	988.2	1490.9	1502.2	1776.9	1790	1580.1	1521.6	1669.2	1734.1
P16879	Tyrosine-protein kinase Fes/Fps OS=Mus musculus GN=Fes PE=1 SV=2	Fes	90.5	99.2	95.6	112.6	100.2	100.5	101.7	99.8	87.9	95.7	115.3	101.1	92.3	94.1	101.7	111.7	7001.9	7676.7	7398.9	8715.1	7753.4	7782.8	7871.5	7724.4	7591.9	8265.8	9960.6	8734.2	7974.5	8125.7	8784.4	9645.7
P11247	Myeloperoxidase OS=Mus musculus GN=Mpo PE=1 SV=2	Mpo	90.3	94.8	96	104.3	105.7	96.7	103.9	108.4	97.3	79.1	84.7	120.4	98.5	98.6	120.2	101.1	72389.6	76000.5	76967.5	83631.1	84803.2	77574.6	83328.3	86913.3	65282.8	53089.3	56844.5	80738.1	66099.2	66134.4	80615.3	67818
Q8CBE3	WD repeat-containing protein 37 OS=Mus musculus GN=Wdr37 PE=1 SV=1	Wdr37	90.1	94.7	93.6	101.6	104.2	103.2	105.9	106.7	86.8	95.8	120.2	99.2	91.2	94.6	99.7	112.6	4796.3	5041.9	4982.4	5408	5545.3	5495.5	5639.6	5680.6	5648.3	6233.2	7826.1	6459.5	5933.7	6159.6	6488	7328.8
Q9CR55	UPF0547 protein C16orf87 homolog OS=Mus musculus PE=2 SV=1	C16orf87									88.6	90.2	75.1	102.2	104.2	93.9	132	113.7									55.5	56.5	47.1	64	65.3	58.9	82.7	71.3
P35290	Ras-related protein Rab-24 OS=Mus musculus GN=Rab24 PE=1 SV=2	Rab24	94.6	99.6	115.1	123.3	96.5	89.8	85.4	95.7	81.5	97.9	121.3	101.6	104.7	92.3	96.3	104.3	1894.4	1993.5	2303.4	2467.7	1932.3	1796.5	1709.7	1915.5	2203.8	2646.3	3281.8	2748.2	2831.1	2496.9	2605.5	2821.6
Q9JHC9	ETS-related transcription factor Elf-2 OS=Mus musculus GN=Elf2 PE=1 SV=1	Elf2									102.1	101.6	115.1	98.2	88.7	88.4	102.4	103.5									195.1	194.1	220	187.5	169.5	168.8	195.7	197.7
Q60634	Flotillin-2 OS=Mus musculus GN=Flot2 PE=1 SV=2	Flot2	91.6	100.6	87.9	106.9	105.8	99.4	103.7	104.2	86.2	89.7	114.1	106.2	90.9	95.6	107	110.3	13197.8	14507.5	12668.5	15405.5	15245.1	14330.5	14952.5	15013.7	12242.9	12746.4	16204.8	15091.4	12911.3	13577.1	15206.1	15661.4
Q62422	Osteoclast-stimulating factor 1 OS=Mus musculus GN=Ostf1 PE=1 SV=2	Ostf1	86.4	95.6	74.9	92	113.9	105.9	122.3	108.9	91.8	85.5	103	114.1	79.9	97	115.3	113.4	11171.2	12355.3	9686	11894	14718.3	13693.3	15812.7	14078.7	10580.4	9856.7	11881.8	13155.7	9209	11189	13291.4	13079.5
O88593	Peptidoglycan recognition protein 1 OS=Mus musculus GN=Pglyrp1 PE=1 SV=1	Pglyrp1	101.3	96.2	82.2	104.3	105.6	97.9	104.9	107.6	86.5	82.3	101.7	104.4	95.6	92.7	114.6	122.2	8382.5	7956.2	6798.6	8627.3	8735.9	8102.6	8681.2	8903.5	8475.6	8061.9	9961.8	10228.1	9363.1	9079.5	11228	11966.1
Q8BVG4	Dipeptidyl peptidase 9 OS=Mus musculus GN=Dpp9 PE=1 SV=2	Dpp9	77.1	81.6	85.7	88.9	112.5	107.8	118.1	128.2	85.9	102.6	120.4	100.1	97	95.7	91.3	106.9	2839.5	3006.5	3156.4	3272.3	4144.3	3970.3	4348.5	4720.5	2909.4	3474.1	4077.7	3390.3	3285.7	3241.2	3093.3	3618.8
Q8K3B1	F-box/SPRY domain-containing protein 1 OS=Mus musculus GN=Fbxo45 PE=1 SV=2	Fbxo45	54.5	57.1	64.7	66.9	110.6	132.9	140	173.4	106.8	89.2	85	107.5	108.7	95.7	112.1	94.9	121.5	127.2	144.2	149	246.5	296.3	312.1	386.5	212.5	177.5	169	213.9	216.3	190.4	223.1	188.7
Q8BQZ4	Ral GTPase-activating protein subunit beta OS=Mus musculus GN=Ralgapb PE=1 SV=2	Ralgapb	81.5	90.2	85.4	97	106.3	103.1	113.9	122.7	91.4	97	109.4	98.4	98.5	92.6	101.5	111.2	1715.2	1898.8	1797.2	2042.3	2238.5	2170.4	2397.2	2583.8	1985.6	2107.1	2376	2138.5	2141	2011.4	2205.1	2416.6
O55023	Inositol monophosphatase 1 OS=Mus musculus GN=Impa1 PE=1 SV=1	Impa1	98.6	103	101.6	111.4	95.9	94.2	101.1	94.4	108.9	68.2	73.8	135.5	78.2	113.8	130.9	90.7	10539.1	11014.5	10860.1	11908.1	10251.2	10072.2	10807.2	10098.5	8978	5625	6083.5	11169	6442.6	9381.5	10788.2	7478.6
Q9Z2U1	Proteasome subunit alpha type-5 OS=Mus musculus GN=Psma5 PE=1 SV=1	Psma5	91.2	95.8	98.4	102.5	96.9	101.3	107.4	106.5	103	83.5	91.4	116.4	85	104.5	115.5	100.7	8866.4	9315.8	9568.9	9970	9427.9	9855.3	10441.5	10362.2	8465.1	6865.7	7511	9568.9	6987.4	8586.3	9489.4	8275.5
Q6PB93	Polypeptide N-acetylgalactosaminyltransferase 2 OS=Mus musculus GN=Galnt2 PE=1 SV=1	Galnt2	96.2	95	100.2	93.5	96.7	95.1	100.7	122.5	92.3	98.1	102.3	101.1	93.4	93.2	106.1	113.6	3291.1	3249.9	3427.7	3196.1	3304.9	3252.8	3443.2	4189.7	2129.2	2262	2359.3	2333.1	2155.4	2149.2	2446.9	2619.9
P11672	Neutrophil gelatinase-associated lipocalin OS=Mus musculus GN=Lcn2 PE=1 SV=1	Lcn2	82.4	96	89.1	117.3	97	97.1	112.2	109	107.9	69	69.7	126.3	104.1	108.1	124	90.9	22648.5	26371.4	24465.6	32209.8	26637.8	26667.6	30817.3	29940.3	34832.3	22289.4	22495.4	40780	33605.1	34895.6	40048.8	29352.5
Q3U6Q4	Phosphoinositide 3-kinase regulatory subunit 6 OS=Mus musculus GN=Pik3r6 PE=1 SV=1	Pik3r6	83.3	90.2	90.1	93.2	111.1	101	117.3	113.8	93.5	93.5	107.3	100.7	94.9	93.3	106.5	110.3	425	459.9	459.6	475.2	566.7	515.2	598.3	580.3	1334.8	1334.7	1531.1	1437	1354.4	1332.4	1520.4	1574.7
Q8R3P2	Probable E3 ubiquitin-protein ligase DTX2 OS=Mus musculus GN=Dtx2 PE=1 SV=2	Dtx2	84	80.7	88.7	82.8	97.6	116.2	113.1	136.9									106.9	102.8	112.9	105.4	124.2	148	143.9	174.3
Q6ZQM0	E3 ubiquitin-protein ligase rififylin OS=Mus musculus GN=Rffl PE=1 SV=1	Rffl	93.4	98	86.6	92.9	113	104.3	106.3	105.5	87.9	84.8	109.8	108.1	87.6	87.5	112.6	121.7	541.1	567.9	501.5	538	654.6	604.3	615.7	610.9	933.3	899.6	1165.2	1147.2	929.3	928.2	1195.3	1291.6
Q9JLC3	Methionine-R-sulfoxide reductase B1 OS=Mus musculus GN=Msrb1 PE=1 SV=3	Msrb1	114.9	118.5	86.2	109.4	94.1	86	98	92.8	87.2	78.1	88.2	114.3	80.2	94.6	135.6	121.7	1361.4	1404.8	1021.7	1297.2	1115.6	1019.8	1161.4	1100.1	2363.6	2117.4	2389.9	3096.3	2172.9	2562.9	3675.7	3298.9
P53811	Phosphatidylinositol transfer protein beta isoform OS=Mus musculus GN=Pitpnb PE=1 SV=2	Pitpnb	92.1	93.4	93.8	99.8	101.9	103.2	105.5	110.3	86.1	102	116.9	101.6	87.3	95.1	100.3	110.7	3747.7	3802.5	3820	4063.7	4146.7	4199.6	4296.6	4489.8	2681.3	3177.4	3641.2	3166.2	2719.4	2963.2	3124.4	3447.2
Q9CXR1	Dehydrogenase/reductase SDR family member 7 OS=Mus musculus GN=Dhrs7 PE=1 SV=2	Dhrs7	95.1	100.2	87.3	107.8	103.1	96.8	104	105.7	86.4	93.4	112.6	103.5	93.5	91.8	109.5	109.2	7211.9	7597.8	6621.7	8174.3	7817.9	7342.1	7890	8019.7	6224	6727.1	8112.6	7456	6735.4	6610.9	7885	7863.8
P30999	Catenin delta-1 OS=Mus musculus GN=Ctnnd1 PE=1 SV=2	Ctnnd1	90	84.4	127	87	84.5	88.1	124.7	114.4	97	105.9	103.5	100.4	101.8	104.2	93.6	93.5	739	693.2	1042.9	714.5	694.4	723.8	1023.9	939.3	951.3	1039.1	1015.8	985.1	999.1	1022.4	918.3	917.2
Q5F2F2	Protein ABHD15 OS=Mus musculus GN=Abhd15 PE=1 SV=1	Abhd15	67.9	82.3	85.8	73.8	128.2	111.8	146.4	103.9	99.2	86.4	96.7	105.8	108.9	76.2	119.7	107.1	30.8	37.3	38.9	33.4	58.1	50.7	66.3	47.1	57.3	49.9	55.8	61.1	62.9	44	69.2	61.9
Q80U16	Protein FAM65B OS=Mus musculus GN=Fam65b PE=1 SV=2	Fam65b	91.3	97.1	90.9	108.1	99.5	101.6	105	106.4	88.6	99.1	115.7	98.7	88.5	95.4	98.8	115	6903.5	7338.4	6872.6	8170.2	7522.9	7681.2	7936.9	8038.5	4906	5487.7	6406.1	5466.3	4897.2	5282.4	5471.1	6367.7
Q91W53	Golgin subfamily A member 7 OS=Mus musculus GN=Golga7 PE=1 SV=1	Golga7	114.9	99.2	105.7	116.7	79.3	87.3	102.6	94.3	97.1	90	107.2	94.5	99.6	95	102.9	113.7	394.7	340.7	363.3	401.1	272.4	299.9	352.6	324	535.3	496.2	591.3	520.9	549	523.9	567.4	626.6
P39054	Dynamin-2 OS=Mus musculus GN=Dnm2 PE=1 SV=2	Dnm2	84.6	90.5	91.4	102.4	104.5	106.7	111.4	108.5	87.2	99.7	115.3	104.5	92.1	96.4	99.7	105.1	17789.4	19026.3	19224.9	21533.6	21969.9	22425.2	23429.5	22803.4	16008.4	18297.8	21164.9	19191.2	16909.4	17691.7	18305.6	19288.2
P63242	Eukaryotic translation initiation factor 5A-1 OS=Mus musculus GN=Eif5a PE=1 SV=2	Eif5a	110.9	115.1	97.3	98.9	88.9	88.6	98.9	101.4	98.4	79.5	100.6	108.8	75.2	101.2	117.2	119	16220.6	16838.7	14242.4	14474.2	13007.7	12964.1	14470.5	14841.3	14454.9	11676.3	14770.9	15978.1	11047.4	14861.6	17216.6	17471.9
Q9CQV8	14-3-3 protein beta/alpha OS=Mus musculus GN=Ywhab PE=1 SV=3	Ywhab	105.4	110.7	99.5	113.8	85.3	89.4	99.1	96.7	97.4	87.9	103	112.3	83.6	101.8	114.2	99.7	20168	21182.7	19034.6	21759.3	16320.1	17105.9	18946.9	18504.9	13223.1	11929.5	13979	15236.5	11351.6	13818.9	15497	13536.6
Q91WU4	Transmembrane and coiled-coil domain-containing protein 4 OS=Mus musculus GN=Tmco4 PE=2 SV=2	Tmco4	109.4	102.3	123.1	104.5	92.1	77.4	87.7	103.4									103.6	96.9	116.6	99	87.2	73.3	83	97.9
P68181	cAMP-dependent protein kinase catalytic subunit beta OS=Mus musculus GN=Prkacb PE=1 SV=2	Prkacb	83.5	85.4	94.8	97.3	101.3	102.2	111.8	123.5	91.7	104.3	113.9	93.2	98.8	94	97.2	107	2462.3	2518.1	2794.6	2868.9	2985.4	3012.3	3296.6	3641.3	2955	3363.1	3670.8	3003.2	3185.7	3028.7	3133.4	3448.3
Q8BYU6	Torsin-1A-interacting protein 2 OS=Mus musculus GN=Tor1aip2 PE=1 SV=1	Tor1aip2	102.8	110	121.4	108.8	84.1	90	93.5	89.4	111.8	81.1	100.4	127.5	97.3	83.7	113.3	84.9	1020.9	1092.8	1205.6	1080.2	835.2	894	928.2	888.1	358	259.6	321.7	408.5	311.7	268	363.1	272
Q91Z67	SLIT-ROBO Rho GTPase-activating protein 2 OS=Mus musculus GN=Srgap2 PE=1 SV=2	Srgap2	89.6	94	88.6	90.1	101.3	99.1	112.3	125	93.4	100.5	109.5	99.1	86.1	94.8	101.8	114.9	6029.8	6321.3	5963.6	6059.2	6814.4	6666.6	7556.5	8412.4	5313.5	5717.5	6228.2	5637.9	4898	5391.7	5795.1	6537.3
Q8C5W4	MORC family CW-type zinc finger protein 2B OS=Mus musculus GN=Morc2b PE=2 SV=2	Morc2b									110.6	81.1	86.7	118	89.8	99.3	111	103.5									401.1	294.1	314.5	427.8	325.5	359.9	402.6	375.2
Q62210	Baculoviral IAP repeat-containing protein 2 OS=Mus musculus GN=Birc2 PE=1 SV=1	Birc2	99.1	93.7	104.6	103.2	88.2	96.6	103.3	111.3	101.4	93.9	111.6	95.6	96.3	92.3	95.7	113.2	339.2	320.7	358	353	302	330.7	353.5	380.8	783.9	725.9	862.3	738.6	744	712.9	739.5	874.3
Q3UDF0	Putative uncharacterized protein OS=Mus musculus GN=Slc2a6 PE=1 SV=1	Slc2a6	74	79.6	72.5	99.1	130	111.6	122.4	110.7	83.7	75.2	112.8	124.9	104.1	101.2	105.2	93	667.5	717.7	653.7	894.2	1172.8	1006.6	1103.8	998.6	534.8	480.5	720.7	798.5	665.2	646.6	672.3	594.1
Q9CQ26	STAM-binding protein OS=Mus musculus GN=Stambp PE=1 SV=1	Stambp	97.4	102.4	106.4	98.1	90.7	94.2	104	106.7	96.1	96.5	109.4	99.3	92.3	91.8	104.7	109.9	679.6	714.4	742.2	684.3	632.7	657.1	725.1	744.1	1293.3	1298.8	1472.1	1336.3	1242.8	1235.2	1409.6	1479.2
P62962	Profilin-1 OS=Mus musculus GN=Pfn1 PE=1 SV=2	Pfn1	117.7	113.3	107.7	122.4	89.8	86.6	81.9	80.6	84.6	92.4	105.9	97.8	74.6	94.7	121.1	128.9	40525.1	39004.5	37093.8	42159.4	30941.6	29835.6	28200.3	27746.6	35396.6	38668.9	44304.1	40901.8	31193.8	39625.1	50675.2	53912
Q9D8T2	Gasdermin-D OS=Mus musculus GN=Gsdmdc1 PE=1 SV=1	Gsdmdc1	98	107	99.7	112.6	97.9	95.8	95.4	93.7	90.7	94.5	114.4	110.2	80.3	95.6	104.1	110.1	9686.7	10572.2	9852.8	11126.2	9676.3	9467.2	9423.1	9255.6	7184.2	7484.5	9061.7	8727.2	6362.9	7569.5	8244.3	8723
Q9JIG7	Coiled-coil domain-containing protein 22 OS=Mus musculus GN=Ccdc22 PE=1 SV=1	Ccdc22	101.6	100.3	110.3	108.5	89.8	93	96.9	99.7	97.6	90.5	109.1	106	93	95.9	103.2	104.6	4973.3	4908.5	5397.1	5307.9	4396.1	4550.3	4740.9	4878	5698.3	5286.4	6372.4	6191.8	5430.6	5597.5	6027.8	6106.7
P97797	Tyrosine-protein phosphatase non-receptor type substrate 1 OS=Mus musculus GN=Sirpa PE=1 SV=1	Sirpa	79.5	91	75.7	92.8	115.4	111.6	120.6	113.4	87	84.1	113.4	114.3	95.1	95.3	106.1	104.7	2420.2	2770.4	2305	2825.2	3510.7	3395.1	3669.5	3451.1	4061.2	3925.8	5288.8	5333.2	4438.7	4444.5	4947.7	4883.8
P56581	G/T mismatch-specific thymine DNA glycosylase OS=Mus musculus GN=Tdg PE=1 SV=2	Tdg	76.5	79.6	71	76.1	103.7	108.6	129.4	155.1	105.9	101.3	110.3	86.8	88	85.3	101.6	120.8	194.7	202.6	180.8	193.9	264.1	276.5	329.5	394.8	582.4	557.3	606.8	477.6	484.3	469.1	558.9	664.3
P28063	Proteasome subunit beta type-8 OS=Mus musculus GN=Psmb8 PE=1 SV=2	Psmb8	96.2	100.1	108	111.2	98	98.4	92.8	95.3	87.7	101.8	117.5	104.6	83.5	94.4	99.4	111.1	6466.6	6726.6	7263	7477	6585.3	6612.7	6237.2	6407.6	5120.4	5948.7	6861	6109.3	4878.2	5513.7	5808.5	6488.2
Q6ZWQ0	Nesprin-2 OS=Mus musculus GN=Syne2 PE=1 SV=2	Syne2	90.6	94.6	90.4	101.1	101	99.8	106.3	116.2	92.5	99.9	112	101.3	89.7	93.3	101.4	109.9	26273.1	27419.8	26193.4	29305.8	29284.4	28938.5	30805.9	33694.8	28322.1	30577.3	34278.1	31018.6	27456.8	28556.2	31045.4	33653.1
Q9WUN2	Serine/threonine-protein kinase TBK1 OS=Mus musculus GN=Tbk1 PE=1 SV=1	Tbk1	85.9	88	97.6	95.8	99.6	100.6	117.3	115.2	92.1	98.8	106.5	97.3	95.4	101.2	100.3	108.5	1469.4	1505.4	1669.8	1638.5	1704.4	1720.3	2006.4	1971.2	2644.9	2837.8	3057.9	2794	2738.9	2906	2881.7	3115.6
Q91VX9	Transmembrane protein 168 OS=Mus musculus GN=Tmem168 PE=1 SV=1	Tmem168	124.7	114.6	174.2	130.3	66.7	71.9	46.7	70.9	91.2	89.3	113.8	107.2	94.4	89.5	99.9	114.7	163.9	150.6	229	171.3	87.7	94.4	61.4	93.1	131.6	128.9	164.2	154.7	136.2	129.2	144.1	165.5
Q60610	T-lymphoma invasion and metastasis-inducing protein 1 OS=Mus musculus GN=Tiam1 PE=1 SV=1	Tiam1	81.4	83.8	74.7	67	97.4	105.7	134.5	155.6	103	102.2	115	96.9	75.6	95.1	97.7	114.5	389.1	400.1	356.7	319.9	465.4	504.9	642.6	743.3	463.7	460.1	517.8	436.1	340.2	428.3	440	515.5
Q3TCJ1	BRISC complex subunit Abro1 OS=Mus musculus GN=Fam175b PE=1 SV=1	Fam175b	94	96.5	96.7	104.7	97.4	99	105.7	106.1	96.9	96.9	103.9	105.8	83.1	98.2	106.5	108.6	2679.4	2750.6	2756.5	2984.6	2775.6	2821.7	3013.5	3025.4	3578.2	3575.4	3837	3906	3068.7	3624.5	3932.2	4008.1
E9QAS7	Inositol polyphosphate-5-phosphatase A OS=Mus musculus GN=Inpp5a PE=1 SV=1	Inpp5a	76.1	85	84.4	84.9	107.1	112.4	121.5	128.7	84.7	98.6	108.6	102.3	97.2	99.6	98.6	110.4	307.7	343.7	341.3	343.4	433.2	454.6	491.4	520.7	213.6	248.5	273.8	257.9	245.1	250.9	248.4	278.2
P49710	Hematopoietic lineage cell-specific protein OS=Mus musculus GN=Hcls1 PE=1 SV=2	Hcls1	90.5	97.4	82	97.7	106	104.2	115.9	106.3	96.8	77.5	92.6	120.4	81.5	105.5	118.4	107.2	26521.7	28562.6	24057.2	28643.4	31087.4	30564	33975	31163.9	21701.5	17370.1	20748.7	26974.8	18274.7	23652.6	26532.4	24025.3
P35951	Low-density lipoprotein receptor OS=Mus musculus GN=Ldlr PE=1 SV=2	Ldlr									89.6	138	117.9	93.5	81.8	72.1	82.7	124.3									68.1	104.9	89.6	71.1	62.2	54.8	62.9	94.5
Q3TGW2	Endonuclease/exonuclease/phosphatase family domain-containing protein 1 OS=Mus musculus GN=Eepd1 PE=1 SV=1	Eepd1	80.6	82.7	83	89.5	104.7	113.2	120.8	125.4	94	100.1	110.4	100.9	90.4	95.3	99.9	108.9	454.2	466.3	468	504.7	590.1	638.2	680.7	707	562.1	598.4	659.7	603	540.6	569.4	597.2	651
A9XX86	MCG21506 OS=Mus musculus GN=Mgl2 PE=1 SV=1	Mgl2	97.4	94.8	102.4	94.7	108.2	91.8	98.5	112.3	92.1	89.5	108.3	94.6	92.8	94.5	92.3	135.8	1892.4	1841.6	1990.9	1840	2101.9	1784.6	1913.5	2181.8	1440.7	1399.9	1694.3	1478.8	1451.9	1477.6	1443.4	2123.9
Q6PHU5	Sortilin OS=Mus musculus GN=Sort1 PE=1 SV=1	Sort1	84.6	88.6	93.2	92.5	106.1	100.1	111	123.8	86.3	100.6	123.1	98.5	98.9	95.5	92.4	104.7	2847.7	2980.7	3135.9	3112.9	3568.8	3367.9	3734.3	4166.5	2852.8	3324.3	4067.8	3257.6	3269.6	3157	3055.4	3460.7
Q9CQ10	Charged multivesicular body protein 3 OS=Mus musculus GN=Chmp3 PE=1 SV=3	Chmp3	88.8	94.2	98.4	101	107.8	98.3	103.6	108	100.8	84.2	95	110.1	87.7	100.3	109.4	112.4	1407.5	1493.9	1560.9	1601.3	1709.2	1558.3	1642.5	1712.8	917.4	765.9	864.7	1001.9	797.9	912.8	995.7	1022.6
Q6P3E7	Histone deacetylase 10 OS=Mus musculus GN=Hdac10 PE=2 SV=2	Hdac10	86.9	91.6	81.9	80.2	103.2	107	132.9	116.4	101.5	96.2	100.2	104.5	81.2	86.7	113.4	116.3	149.5	157.5	140.9	137.9	177.5	184.1	228.6	200.2	154.3	146.3	152.4	158.9	123.5	131.8	172.5	176.8
Q80TM9	Nischarin OS=Mus musculus GN=Nisch PE=1 SV=2	Nisch	87.5	95	89.8	97.3	96.7	102.8	115.3	115.7	93.6	96.4	113.5	98.2	91.5	97.7	100.8	108.4	2710.3	2942.2	2782.2	3013.7	2995.6	3186.5	3572.1	3586.1	1805.4	1858	2188.2	1892.8	1763.2	1883.6	1942.6	2089.4
Q61235	Beta-2-syntrophin OS=Mus musculus GN=Sntb2 PE=1 SV=2	Sntb2	86.5	86	88.2	90.2	103.4	106.8	115.4	123.5	97.8	92.8	103.6	106.3	93.5	94.1	103.8	108	1491	1482.7	1519.5	1553.9	1782	1841	1988.6	2128.2	999.6	948.6	1059.1	1086.1	956	962.3	1061.5	1104.1
P97765	WW domain-binding protein 2 OS=Mus musculus GN=Wbp2 PE=1 SV=1	Wbp2	93.3	95.1	100	98.7	92.6	104.3	109.1	107.1	107.1	93.9	105.7	99.2	80	95.3	103.3	115.3	1859.7	1895.4	1992.5	1967.2	1845.1	2078.9	2174.7	2134.5	3261	2858.5	3217.9	3019.8	2436	2899.6	3144.8	3510.7
Q8K1E6	Alpha-ketoglutarate-dependent dioxygenase alkB homolog 3 OS=Mus musculus GN=Alkbh3 PE=1 SV=1	Alkbh3	108.9	114.2	101.1	108.6	92.8	90.7	98.6	85.1	88.4	71.3	109.8	126	93.8	98.1	112.3	100.3	795.9	834.7	739.3	794.3	678.3	663	721.2	622.4	1065.9	859.5	1323.7	1519.4	1131.3	1183.2	1353.4	1208.8
Q9JI90	E3 ubiquitin-protein ligase RNF14 OS=Mus musculus GN=Rnf14 PE=1 SV=2	Rnf14	80.5	87.5	91.1	94.5	103.6	105.5	120.3	117	91.6	100.9	121.3	101.2	98.8	92.8	92.2	101.1	839.7	913.3	950.4	986.4	1080.9	1101.2	1255.5	1220.7	658.4	724.9	871.8	727.5	709.5	666.9	662.7	726.4
Q9D6I7	Protein FAM69A OS=Mus musculus GN=Fam69a PE=2 SV=1	Fam69a									103.9	96.6	102.1	100.6	95.4	84.9	109.7	106.9									411.2	382.3	404.4	398.1	377.5	336.1	434.1	423.3
Q9EPK2	Protein XRP2 OS=Mus musculus GN=Rp2 PE=1 SV=3	Rp2	77.2	84	84	91.9	116.7	112.7	115.4	118.2	86.8	97.7	121.3	100.7	94.1	93.7	97.1	108.7	6076.8	6609.2	6607.9	7232.3	9181.3	8867.5	9078.3	9300.1	5010.3	5637.3	7000.3	5811.1	5432.5	5409.9	5602.9	6274.3
Q00941	Granulocyte-macrophage colony-stimulating factor receptor subunit alpha OS=Mus musculus GN=Csf2ra PE=2 SV=2	Csf2ra	83.8	97.4	78.3	96	111.6	108.6	113.6	110.8	84.9	91.5	119	104.7	94.9	86.8	101.3	116.9	2736.6	3179.3	2555.7	3132.5	3643.3	3543.8	3708	3617.9	1682.1	1811	2356.1	2072.6	1879.6	1719.4	2006.4	2314.5
P28352	DNA-(apurinic or apyrimidinic site) lyase OS=Mus musculus GN=Apex1 PE=1 SV=2	Apex1	92.2	86.3	114	99.3	88.9	101.5	107.5	110.3	103.8	103.6	109.7	103.6	93.4	92.3	95.5	98	7544.3	7066.3	9336.1	8127.8	7279.3	8307.2	8801.3	9028.1	5320.6	5309.5	5624.4	5308.7	4788.4	4732.5	4895.5	5025
Q9CWZ7	Gamma-soluble NSF attachment protein OS=Mus musculus GN=Napg PE=1 SV=1	Napg	95.2	98	96.8	98.7	98.6	99.8	104.5	108.4	99.2	88.3	100.7	115.4	89.7	93.1	109.6	104	4794.3	4934.6	4877.8	4973.6	4966.7	5027.8	5266.4	5460.4	5647.2	5027	5735.2	6568.2	5109.4	5302.1	6242.7	5919.4
Q64437	Alcohol dehydrogenase class 4 mu/sigma chain OS=Mus musculus GN=Adh7 PE=2 SV=2	Adh7	82.2	95.7	111.5	102.3	105.1	98.1	97.3	108									64.5	75.1	87.6	80.3	82.5	77.1	76.4	84.8
Q9JHU9	Inositol-3-phosphate synthase 1 OS=Mus musculus GN=Isyna1 PE=1 SV=1	Isyna1	104.5	99.9	105.5	105.7	95.9	93.5	98.9	96.1	95.7	94	101.2	110.7	78	100.1	113	107.4	3720.4	3558.1	3755.9	3764.8	3415.6	3331.1	3522.5	3423.2	3087.2	3032	3263.1	3568.8	2516.2	3227.3	3642.8	3462.6
Q9D7X8	Gamma-glutamylcyclotransferase OS=Mus musculus GN=Ggct PE=1 SV=1	Ggct	108.9	108.6	120.7	110	76.7	86.4	85.6	103.2	106.7	83.3	93.1	115.1	99.7	93.3	111.5	97.3	654.4	652.6	725.2	661	460.8	519.4	514.6	620.4	125.3	97.8	109.4	135.2	117.2	109.6	131	114.3
Q6ZQ82	Rho GTPase-activating protein 26 OS=Mus musculus GN=Arhgap26 PE=1 SV=3	Arhgap26	92.3	83.4	104.8	95.2	106.2	112.9	102.7	102.5	89.1	92.7	110.4	108.4	91.5	93.8	106.1	108	671.4	606.8	762.1	692.4	772.5	821.2	747.2	745.6	791.4	823.3	979.9	962	812.5	833	941.6	958.7
Q3V1L4	Cytosolic purine 5'-nucleotidase OS=Mus musculus GN=Nt5c2 PE=1 SV=2	Nt5c2	83.2	90.4	90.6	101.9	107.5	107	109.8	109.6	88.2	95.1	105.6	111.9	84.5	107.1	105.2	102.5	3641.7	3954.9	3964.4	4461.6	4706.3	4681.5	4806.7	4798.2	3558	3837.3	4262.8	4518.2	3411.7	4321	4244.5	4135.5
Q8BJ64	Choline dehydrogenase, mitochondrial OS=Mus musculus GN=Chdh PE=1 SV=1	Chdh	78.5	85.5	83	82.6	105.7	110.1	118.3	136.3	95.6	101.2	110	97.4	90.3	92.5	98.3	114.8	5989.2	6523.7	6338.9	6303.9	8066.7	8406.6	9033.8	10403	5642.4	5977.3	6495.7	5748	5332.5	5460.7	5801.3	6777.6
O35309	N-myc-interactor OS=Mus musculus GN=Nmi PE=1 SV=1	Nmi	102.2	94.1	96.5	90.3	90.2	91.7	108.5	126.4	107.5	85.2	87.8	116.7	87.2	101	113.5	101	3959.7	3645.9	3737.6	3498.1	3493.7	3549.4	4201.9	4894.5	4424.2	3505.7	3612.3	4804.2	3588.3	4157.3	4673	4158.4
Q99LX0	Protein DJ-1 OS=Mus musculus GN=Park7 PE=1 SV=1	Park7	95.5	97.8	89.4	91.7	97.2	101.6	114.7	112.1	111.1	71.7	72.3	136.4	74.1	110.5	135.5	88.4	14627.2	14987.9	13697.4	14048.4	14889.6	15561.3	17569.3	17167.1	10906.3	7042.2	7093	13384.9	7270.3	10849.8	13302.5	8679.5
O70293	G protein-coupled receptor kinase 6 OS=Mus musculus GN=Grk6 PE=1 SV=1	Grk6	92	94.4	89.1	99.8	102.1	103.3	108.4	111	92.9	95.1	109.2	101.8	87.4	94.7	105.3	113.6	7067.1	7249.8	6841.2	7666.7	7840.7	7932.6	8326.7	8530.1	6373	6526.8	7495.4	6988.6	5995.5	6499.7	7224.4	7798.7
Q08024	Core-binding factor subunit beta OS=Mus musculus GN=Cbfb PE=1 SV=1	Cbfb	122.9	122.6	116.2	117.4	76.3	78.1	77.8	88.6	98.1	92.2	111.5	102.4	81.3	91.8	108.4	114.3	2035.9	2030.7	1924	1945	1263.8	1293.3	1288.6	1467.9	3447.2	3239.7	3919.7	3601.5	2857.6	3228.3	3810.2	4018.9
Q6SJQ0	CMRF35-like molecule 8 OS=Mus musculus GN=Cd300a PE=1 SV=2	Cd300a	60.2	68.4	59.3	61.6	135	116.1	147	152.6	78.1	93.6	122.5	98.2	101.1	99.1	91.8	115.6	194.7	221.3	191.8	199.3	436.8	375.6	475.6	493.8	287.8	345.2	451.5	362.1	372.7	365.4	338.4	426
A2A8Z1	Oxysterol-binding protein-related protein 9 OS=Mus musculus GN=Osbpl9 PE=1 SV=1	Osbpl9	80.8	87.3	85.3	93.8	110	105.8	118.6	118.3	90.3	97.8	109.5	104.2	93.8	96.6	99.8	107.9	2367.6	2557.6	2498.4	2747.3	3222.8	3097.7	3473	3465.6	4269.1	4619.9	5175.8	4924.8	4430.3	4564.6	4718	5098.9
P01901	H-2 class I histocompatibility antigen, K-B alpha chain OS=Mus musculus GN=H2-K1 PE=1 SV=1	H2-K1	123.8	93	139.9	106.3	73.9	77.8	79.1	106.2	101.1	109.8	106.2	97.9	94.4	89.4	92	109.2	10572.4	7943.1	11945.7	9073.7	6313.9	6640.7	6755.7	9069.2	7134.2	7745	7494.4	6910.2	6657	6308.9	6488.9	7701.5
P22682	E3 ubiquitin-protein ligase CBL OS=Mus musculus GN=Cbl PE=1 SV=3	Cbl	96.8	104.3	91.4	105.3	97	97.4	104.4	103.5	94.8	87.6	98.6	115.2	81.5	102.3	114.6	105.5	11041.7	11901	10425	12008.8	11069.2	11107.9	11907.8	11802.5	9565.9	8837.6	9943.6	11616.3	8219	10318.6	11556.3	10646.4
E9Q6R7	Utrophin OS=Mus musculus GN=Utrn PE=1 SV=1	Utrn	95.8	97.2	96.5	101.4	97.4	98.6	106.1	106.9	93.7	93.2	106.5	101.6	90.6	95.9	105.9	112.7	4524.5	4590.9	4560.2	4792	4602.6	4659.7	5011.7	5051.1	7179.8	7144.3	8159.2	7784.3	6941.9	7347.5	8114.5	8634
Q9D7N9	Adipocyte plasma membrane-associated protein OS=Mus musculus GN=Apmap PE=1 SV=1	Apmap	79.4	84.5	92.1	95.7	106.5	117.8	108.7	115.4	89.6	101.2	119	102.7	94.8	90.1	96.8	105.8	8711.3	9276.1	10107.6	10502.8	11694.4	12931.7	11934.7	12663.9	6515.5	7357.8	8655	7463.4	6893.2	6547.4	7037.8	7692.1
Q9DCS2	UPF0585 protein C16orf13 homolog OS=Mus musculus PE=1 SV=1	C16orf13	147	120.5	125.3	118.7	65.6	76.8	74.7	71.5	96.4	83.7	102.3	112.9	80.9	91.2	116	116.5	1306.7	1071	1114.1	1055.1	583.5	682.4	664	636	1121.5	974	1189.9	1313.8	941.5	1061.2	1350	1355.6
Q6DFX2	Anthrax toxin receptor 2 OS=Mus musculus GN=Antxr2 PE=1 SV=1	Antxr2	69.2	76.5	57.3	71.2	118.7	121.8	140.6	144.7	87.5	89.4	113.3	103.4	93.9	93.5	104.3	114.8	608.5	672.4	504.3	626.1	1044.1	1071	1236.3	1272.9	815.2	832.8	1056	963.5	875.4	871.2	972.5	1070.1
Q8R5J9	PRA1 family protein 3 OS=Mus musculus GN=Arl6ip5 PE=1 SV=2	Arl6ip5	88.5	95.2	107.9	94.6	94.6	93.9	99	126.4	90.4	97.7	118.3	108.7	99.8	99.8	90.1	95.4	719.3	773.7	877.5	768.8	768.8	763.6	804.8	1027.4	1086.9	1174.6	1423	1307.4	1199.9	1200.1	1083.6	1147.5
Q6PD19	UPF0668 protein C10orf76 homolog OS=Mus musculus PE=1 SV=2	C10orf76	79.3	82.7	80.2	83	105.9	110.3	119.4	139.1	98.8	100.7	112.7	104	89.1	92.5	99	103.1	881.8	919.9	891.5	923.6	1177.6	1227	1328.2	1547.3	522.5	532.5	596.1	550.1	470.9	488.9	523.5	545.2
Q9QZC2	Plexin-C1 OS=Mus musculus GN=Plxnc1 PE=1 SV=1	Plxnc1	94.5	105.5	93.8	106.3	100.4	96.7	100.5	102.3	88.5	92.2	115.8	100.9	92.8	91.3	106.6	111.9	4817.3	5381	4785.9	5421	5118.8	4932.7	5124.9	5219.9	6746.6	7030.4	8826.3	7692.5	7069.5	6957.8	8121.2	8526
Q9JJ28	Protein flightless-1 homolog OS=Mus musculus GN=Flii PE=1 SV=1	Flii	86.9	90.8	89.5	103.3	106.8	104	109.1	109.6	87.9	99.8	116.2	102.8	91.8	95.1	101.5	104.9	19818.3	20719.5	20410.9	23560.3	24352.1	23729	24886.7	24991	19895.6	22606.7	26322.7	23291.5	20778.9	21532.4	22984	23765
Q922G2	Protein FAM76A OS=Mus musculus GN=Fam76a PE=2 SV=1	Fam76a	85.9	80.2	90.7	84.2	102.1	104.1	126.6	126.1	98	93.7	92.2	103.3	101.9	93.8	100.7	116.4	833	777.8	879.5	816	989.6	1009.4	1227.7	1222.7	750.6	717.6	706.1	791.1	780.8	718.3	771.5	891.8
Q8CHG7	Rap guanine nucleotide exchange factor 2 OS=Mus musculus GN=Rapgef2 PE=1 SV=2	Rapgef2	89.5	94	83.5	93.6	100.8	102.5	119.8	116.3	87	98	117.2	100.3	93	95.3	95.9	113.3	1117.9	1173.7	1043	1169	1259.3	1279.4	1495.7	1452.1	904.2	1018.2	1217.6	1042.6	966	990.8	996.1	1177.6
Q9JLI6	Selenocysteine lyase OS=Mus musculus GN=Scly PE=1 SV=1	Scly	87.7	92.1	100.2	86.8	95.5	101.4	115.6	120.9	100.4	102.5	102	101.7	85.6	96.1	105	106.8	2188.9	2298.5	2500.9	2165.9	2383.4	2531.6	2885.3	3017.1	2601.5	2655.8	2644.1	2635.9	2217.8	2492.2	2720.6	2768.8
Q922B6	E3 ubiquitin-protein ligase TRAF7 OS=Mus musculus GN=Traf7 PE=1 SV=1	Traf7	87.2	93.8	83.3	96.2	104	111.5	114.9	109.1	77.9	97.7	117.2	102.5	102.8	86.5	106	109.4	551.8	593.5	527.2	609.1	658.3	706	727.3	690.6	1158.2	1452.1	1741.3	1523.4	1526.8	1284.6	1575.4	1624.9
Q8VEM1	E3 ubiquitin-protein ligase RNF130 OS=Mus musculus GN=Rnf130 PE=2 SV=1	Rnf130	71.8	80.8	64	67.1	111.6	113.9	143.8	147	93.2	90.7	105.8	103.2	94.5	90	105.6	117	195.1	219.8	174	182.4	303.4	309.7	391	399.5	678.2	659.8	770.2	751	687.6	654.9	768.5	851
[truncated: 6,356 more rows]

## Sheet: 7338 protein min n=4 per age
			Abundances (Scaled and Normalised)																Abundances (Normalised)
[truncated: 7,340 more rows]

## Sheet: Fig 7AB & S2 deregul. proteins 
	Column E, negative values show proteins expressed higher in young than old, positive values show proteins higher in old than young
[truncated: 362 more rows]

[truncated: 10 more sheets: Fig 7C NADPH oxidase proteins, Fig 7D & S3 granule proteins, Figs 7E & S4B TLR pathways, Fig S4A Phospholipid modifiers, Fig S5A Receptors, Fig S5B GTPase pathways, Fig S5C Protein kinases, Fig S5D Protein phosphatases, Fig S5E Ubiquitin pathways, Fig S5F cytoskeletal proteins]
